# Supplementary material for: Genome-Wide Analysis of the Binding of the Hox Protein Ultrabithorax and the Hox Cofactor Homothorax in Drosophila
Source: PLoS One. 2011 Apr 5;6(4):e14778. doi: 10.1371/journal.pone.0014778 (PMC3071696; doi:10.1371/journal.pone.0014778)
Supplement: Table S2 — Ubx-bound genes (1% FDR haltere data). (0.40 MB XLS) [file pone.0014778.s007.xls]

## Sheet: Complete_validation_table
Ubx-bound genes (1% FDR haltere data)
1147 genes
derived from 1181 Ubx-bound genes at 1% FDR with removal of histone repeat region
Validation by in situ and microarray expression analysis
total number non-redundant Ubx-regulated genes from published expression analyses=1488
Ubx regulation support for 294/1147 genes (25.6%); see column 'Evidence"
ID	Name	CG Accession	Chromosome	Strand	Gene Name	Description	Ubx-bound (haltere;1% FDR)	Evidence for regulation by Ubx	Ubx-bound (embryo;1% FDR)	Ubx-bound (embryo;25% FDR)	# of 1% FDR peaks (haltere)	Mohit et al. (regulation)	Hersh et al. (regulation)	Pavlopoulos and Akam (larval)	Pavlopoulos and Akam (prepupa)	Pavlopoulos and Akam (pupa)
218	CG18250	CG18250-RA	chr2R	-	Dg	Dystroglycan-like protein DG (Fragment).	yes	Pavlopoulos and Akam; Mohit et al.	no	yes	1	downregulated	-	upregulated	-	-
219	CG32486	CG32486-RD	chr3L	-	CG32486	CG32486-PD (LD47625p).	yes	Pavlopoulos and Akam; Mohit et al.	no	no	1	downregulated	-	-	upregulated	-
220	CG5518	CG5518-RA	chr3R	+	sda	CG5518-PA (AT30002p) (Slamdance).	yes	Pavlopoulos and Akam; Mohit et al.	no	no	3	downregulated	-	-	downregulated	-
221	CG7951	CG7951-RA	chr3R	+	sima	SD25933p.	yes	Pavlopoulos and Akam; Mohit et al.	no	yes	5	downregulated	-	-	upregulated	-
222	CG11491	CG11491-RC	chrX	+	br	CG11491-PD, isoform D.	yes	Pavlopoulos and Akam; Mohit et al.	no	no	2	downregulated	-	-	-	upregulated
223	CG10990	CG10990-RA	chrX	-	CG10990	CG10990-PA (LD21074p).	yes	Pavlopoulos and Akam; Mohit et al.	no	no	1	downregulated	-	-	upregulated	-
72	CG13691	CG13691-RA	chr2L	+	BBS8	CG13691-PA.	yes	Pavlopoulos and Akam	no	no	1	-	-	downregulated	-	-
73	CG5481	CG5481-RA	chr2L	-	lea	CG5481-PA.	yes	Pavlopoulos and Akam	no	yes	5	-	-	-	upregulated	-
74	CG14351	CG14351-RA	chr2L	+	CG14351	CG14351-PA.	yes	Pavlopoulos and Akam	no	no	2	-	-	-	-	upregulated
75	CG3327	CG3327-RA	chr2L	-	E23	CG3327-PA, isoform A.	yes	Pavlopoulos and Akam	no	no	2	-	-	upregulated	-	-
76	CG33196	CG33196-RB	chr2L	-	dp	CG33196-PB.	yes	Pavlopoulos and Akam	no	no	3	-	-	downregulated	-	-
77	CG9171	CG9171-RA	chr2L	-	CG9171	RE67001p (CG9171-PA, isoform A) (Cg9171-pb, isoform b).	yes	Pavlopoulos and Akam	no	no	1	-	-	-	-	downregulated
78	CG11326	CG11326-RA	chr2L	-	Tsp	CG11326-PA, isoform A.	yes	Pavlopoulos and Akam	no	no	2	-	-	upregulated	-	-
79	CG9261	CG9261-RA	chr2L	-	nrv2	Sodium/potassium-transporting ATPase subunit beta-2 (Sodium/potassium- dependent ATPase beta-2 subunit) (Protein nervana 2).	yes	Pavlopoulos and Akam	no	yes	1	-	-	-	upregulated	-
80	CG6739	CG6739-RA	chr2L	+	CG6739	CG6739-PA.	yes	Pavlopoulos and Akam	no	no	1	-	-	-	-	upregulated
81	CG7105	CG7105-RA	chr2L	-	Proct	CG7105-PA (RH15319p) (Proctolin precursor).	yes	Pavlopoulos and Akam	no	no	1	-	-	-	downregulated	-
82	CG31605	CG31605-RA	chr2L	+	Bsg	CG31605-PA, isoform A (Cg31605-pb, isoform b) (LD05560p) (LD19437p).	yes	Pavlopoulos and Akam	no	yes	1	-	-	-	downregulated	-
83	CG17834	CG17834-RA	chr2L	+	CG17834	CG17834-PA, isoform A (Cg17834-pc, isoform c).	yes	Pavlopoulos and Akam	no	no	3	-	-	-	upregulated	upregulated
84	CG33298	CG33298-RA	chr2L	+	CG33298	CG33298-PA, isoform A.	yes	Pavlopoulos and Akam	no	yes	1	-	-	-	downregulated	-
85	CG4807	CG4807-RA	chr2L	+	ab	Protein abrupt (Protein clueless).	yes	Pavlopoulos and Akam	no	yes	1	-	-	-	upregulated	upregulated
86	CG4881	CG4881-RA	chr2L	+	salr	CG4881-PA, isoform A (Cg4881-pb, isoform b).	yes	Pavlopoulos and Akam	no	no	2	-	-	downregulated	-	-
87	CG12317	CG12317-RA	chr2L	-	JhI-21	CG12317-PA, isoform A (Cg12317-pb, isoform b) (LD39658p) (Amino acid transporter protein JHI-21).	yes	Pavlopoulos and Akam	no	no	1	-	-	-	downregulated	downregulated
88	CG31764	CG31764-RB	chr2L	-	vir-1	CG31764-PA, isoform A (Cg31764-pb, isoform b).	yes	Pavlopoulos and Akam	no	no	1	-	-	downregulated	downregulated	-
89	CG34395	CG34395-RB	chr2L	+	nub	CG15489-PA.	yes	Pavlopoulos and Akam	no	no	2	-	-	downregulated	downregulated	downregulated
90	CG18507	CG18507-RA	chr2L	+	CG18507	CG18507-PA, isoform A (RE25285p).	yes	Pavlopoulos and Akam	no	no	1	-	-	-	upregulated	-
91	CG4551	CG4551-RA	chr2L	-	smi35A	Dual specificity tyrosine-phosphorylation-regulated kinase 2 (EC 2.7.12.1) (dDyrk2) (Protein smell impaired at 35A).	yes	Pavlopoulos and Akam	no	yes	4	-	-	-	upregulated	-
92	CG31991	CG31991-RA	chr2L	+	mdy	LD33852p (CG31991-PA, isoform A) (Cg31991-pb, isoform b).	yes	Pavlopoulos and Akam	no	no	1	-	-	-	downregulated	-
93	CG7100	CG7100-RF	chr2L	-	CadN	Neural-cadherin precursor (Cadherin-N protein) (DN-cadherin).	yes	Pavlopoulos and Akam	no	no	1	-	-	-	downregulated	-
94	CG15151	CG15151-RA	chr2L	+	PFE	CG15151-PA (GH07373p).	yes	Pavlopoulos and Akam	no	no	1	-	-	upregulated	upregulated	upregulated
95	CG10174	CG10174-RA	chr2L	+	Ntf-2r	CG10174-PA (CG10174 protein).	yes	Pavlopoulos and Akam	no	no	2	-	-	-	-	downregulated
96	CG15162	CG15162-RA	chr2L	+	MESR3	CG15162-PA (LD08471p) (RE28259p).	yes	Pavlopoulos and Akam	no	no	1	-	-	-	downregulated	-
97	CG9266	CG9266-RB	chr2L	-	CG9266	CG9266-PB.	yes	Pavlopoulos and Akam	no	no	1	-	-	downregulated	-	-
98	CG1851	CG1851-RA	chr2R	-	Ady43A	GM02629p.	yes	Pavlopoulos and Akam	no	no	1	-	-	-	-	upregulated
99	CG1600	CG1600-RA	chr2R	-	CG1600	CG1600-PA, isoform A (Cg1600-pb, isoform b).	yes	Pavlopoulos and Akam	no	yes	2	-	-	upregulated	-	-
100	CG8172	CG8172-RB	chr2R	-	CG8172	LP12178p.	yes	Pavlopoulos and Akam	no	no	1	-	-	-	upregulated	-
101	CG1888	CG1888-RA	chr2R	-	CG1888	RE61424p.	yes	Pavlopoulos and Akam	no	yes	1	-	-	upregulated	-	-
102	CG12896	CG12896-RA	chr2R	-	CG12896	RE05501p.	yes	Pavlopoulos and Akam	no	no	1	-	-	-	-	downregulated
103	CG12891	CG12891-RA	chr2R	-	CPTI	LD31742p (CG12891-PA, isoform A) (Cg12891-pb, isoform b).	yes	Pavlopoulos and Akam	no	no	1	-	-	upregulated	-	-
104	CG12052	CG12052-RA	chr2R	-	lola	Longitudinals lacking protein, isoforms J/P/Q/S/Z.	yes	Pavlopoulos and Akam	no	yes	4	-	-	-	upregulated	-
105	CG30015	CG30015-RA	chr2R	-	CG30015	CG30015-PA, isoform A (Cg30015-pb, isoform b).	yes	Pavlopoulos and Akam	no	no	1	-	-	-	upregulated	-
106	CG13204	CG13204-RA	chr2R	+	CG13204	RE15062p.	yes	Pavlopoulos and Akam	no	no	1	-	-	-	upregulated	-
107	CG9005	CG9005-RA	chr2R	-	CG9005	GH05710p.	yes	Pavlopoulos and Akam	no	yes	1	-	-	-	upregulated	-
108	CG8967	CG8967-RA	chr2R	-	otk	LP17455p.	yes	Pavlopoulos and Akam	no	no	2	-	-	-	upregulated	-
109	CG8839	CG8839-RA	chr2R	-	CG8839	LD05247p.	yes	Pavlopoulos and Akam	no	no	1	-	-	-	upregulated	-
110	CG8404	CG8404-RA	chr2R	-	Sox15	Putative transcription factor SOX-15 (Sox50E).	yes	Pavlopoulos and Akam	no	no	1	-	-	-	upregulated	-
111	CG8468	CG8468-RA	chr2R	+	CG8468	SD10469p.	yes	Pavlopoulos and Akam	no	no	1	-	-	-	downregulated	-
112	CG7449	CG7449-RA	chr2R	+	hbs	Hibris.	yes	Pavlopoulos and Akam	no	no	2	-	-	-	-	downregulated
113	CG30084	CG30084-RC	chr2R	-	CG30084	RH03424p.	yes	Pavlopoulos and Akam	no	no	1	-	-	-	-	upregulated
114	CG30463	CG30463-RA	chr2R	-	CG30463	Putative polypeptide N-acetylgalactosaminyltransferase 9 (EC 2.4.1.41) (Protein-UDP acetylgalactosaminyltransferase 9) (UDP- GalNAc:polypeptide N-acetylgalactosaminyltransferase 9) (pp-GaNTase 9).	yes	Pavlopoulos and Akam	no	no	3	-	-	-	-	upregulated
115	CG10939	CG10939-RA	chr2R	+	Sip1	GH04176p.	yes	Pavlopoulos and Akam	no	yes	2	-	-	-	-	upregulated
116	CG10936	CG10936-RA	chr2R	-	CG10936	RE29777p (CG10936-PA, isoform A) (Cg10936-pb, isoform b).	yes	Pavlopoulos and Akam	no	no	1	-	-	-	-	downregulated
117	CG5170	CG5170-RA	chr2R	+	Dp1	Drosophila dodeca-satellite protein 1.	yes	Pavlopoulos and Akam	no	no	1	-	-	upregulated	-	-
118	CG15096	CG15096-RA	chr2R	-	CG15096	GH28013p.	yes	Pavlopoulos and Akam	no	no	1	-	-	-	upregulated	-
119	CG12758	CG12758-RA	chr2R	+	sano	RE56731p (CG12758-PA, isoform A) (Cg12758-pb, isoform b).	yes	Pavlopoulos and Akam	no	no	3	-	-	-	-	downregulated
120	CG15112	CG15112-RA	chr2R	+	ena	Protein enabled.	yes	Pavlopoulos and Akam	no	no	1	-	-	-	upregulated	-
121	CG10460	CG10460-RA	chr2R	-	cer	crammer	yes	Pavlopoulos and Akam	no	no	1	-	-	-	-	upregulated
122	CG9218	CG9218-RA	chr2R	-	sm	GH10856p (Fragment).	yes	Pavlopoulos and Akam	no	no	1	-	-	upregulated	-	-
123	CG8595	CG8595-RA	chr2R	+	Toll-7	Toll-7.	yes	Pavlopoulos and Akam	no	no	2	-	-	-	-	upregulated
124	CG13432	CG13432-RA	chr2R	-	l(2)05510	GH08941p.	yes	Pavlopoulos and Akam	no	no	1	-	-	-	downregulated	-
125	CG15671	CG15671-RA	chr2R	-	cv-2	CG15671-PA.	yes	Pavlopoulos and Akam	no	no	2	-	-	-	downregulated	-
126	CG10440	CG10440-RA	chr2R	-	CG10440	CG10440-PA (RE04768p).	yes	Pavlopoulos and Akam	no	no	1	-	-	upregulated	upregulated	-
127	CG6741	CG6741-RC	chr2R	+	a	PDZ domain protein Arc (CG6741-PA, isoform A) (Cg6741-pb, isoform b) (GH21134p).	yes	Pavlopoulos and Akam	no	no	2	-	-	-	downregulated	upregulated
128	CG30418	CG30418-RA	chr2R	+	nord	CG30418-PA.	yes	Pavlopoulos and Akam	no	no	1	-	-	downregulated	downregulated	downregulated
129	CG3411	CG3411-RA	chr2R	+	bs	Serum response factor homolog (dSRF) (Protein blistered).	yes	Pavlopoulos and Akam	no	no	2	-	-	-	-	downregulated
130	CG3541	CG3541-RB	chr2R	+	pio	CG3541-PB, isoform B (Piopio protein) (LP02738p) (GH04558p).	yes	Pavlopoulos and Akam	no	no	1	-	-	-	downregulated	-
131	CG1004	CG1004-RA	chr3L	+	rho	LD06131p.	yes	Pavlopoulos and Akam	no	no	1	-	-	downregulated	-	-
132	CG13935	CG13935-RA	chr3L	-	Cpr62Bb	CG13935-PA (RH05746p).	yes	Pavlopoulos and Akam	no	no	1	-	-	-	-	upregulated
133	CG33545	CG33545-RA	chr3L	-	nab	CG33545-PA.	yes	Pavlopoulos and Akam	no	no	1	-	-	upregulated	upregulated	upregulated
134	CG15009	CG15009-RA	chr3L	-	ImpL2	Ecdysone inducible protein L2 (Fragment).	yes	Pavlopoulos and Akam	no	no	2	-	-	-	downregulated	-
135	CG7447	CG7447-RB	chr3L	+	CG7447	LD16414p (CG7447-PA, isoform A) (Cg7447-pb, isoform b).	yes	Pavlopoulos and Akam	no	no	2	-	-	upregulated	downregulated	-
136	CG11353	CG11353-RA	chr3L	+	CG11353	CG11353-PA, isoform A (Cg11353-pb, isoform b) (GH19286p).	yes	Pavlopoulos and Akam	no	no	2	-	-	-	upregulated	-
137	CG10625	CG10625-RA	chr3L	-	CG10625	LD39545p (CG10625-PA, isoform A) (Cg10625-pd, isoform d).	yes	Pavlopoulos and Akam	no	no	1	-	-	-	-	downregulated
138	CG10160	CG10160-RA	chr3L	-	ImpL3	L-lactate dehydrogenase (EC 1.1.1.27) (LDH).	yes	Pavlopoulos and Akam	no	no	1	-	-	-	downregulated	-
139	CG10078	CG10078-RB	chr3L	-	Prat2	Amidophosphoribosyltransferase (EC 2.4.2.14) (GH17891p) (CG10078-PB, isoform B).	yes	Pavlopoulos and Akam	no	yes	1	-	-	-	-	downregulated
140	CG33275	CG33275-RA	chr3L	+	CG33275	CG33275-PA, isoform A.	yes	Pavlopoulos and Akam	no	no	3	-	-	-	downregulated	-
141	CG32365	CG32365-RA	chr3L	+	CG32365	CG32365-PA.	yes	Pavlopoulos and Akam	no	no	1	-	-	-	downregulated	-
142	CG32356	CG32356-RB	chr3L	+	ImpE1	RE39082p (CG32356-PB, isoform B).	yes	Pavlopoulos and Akam	no	no	1	-	-	upregulated	-	-
143	CG5093	CG5093-RA	chr3L	+	Doc3	CG5093-PA (RE36967p).	yes	Pavlopoulos and Akam	no	no	1	-	-	downregulated	downregulated	downregulated
144	CG7958	CG7958-RC	chr3L	+	tna	CG7958-PA, isoform A.	yes	Pavlopoulos and Akam	yes	yes	4	-	-	-	upregulated	-
145	CG14147	CG14147-RA	chr3L	+	CG14147	CG14147-PA (RE16005p).	yes	Pavlopoulos and Akam	no	no	2	-	-	-	upregulated	-
146	CG32082	CG32082-RA	chr3L	+	CG32082	CG32082-PA.	yes	Pavlopoulos and Akam	no	no	1	-	-	-	upregulated	-
147	CG7590	CG7590-RA	chr3L	+	scyl	CG7590-PA, isoform A.	yes	Pavlopoulos and Akam	no	yes	1	-	-	upregulated	upregulated	-
148	CG6175	CG6175-RB	chr3L	-	CG6175	CG6175-PB.	yes	Pavlopoulos and Akam	no	yes	1	-	-	upregulated	-	-
149	CG11280	CG11280-RA	chr3L	+	trn	CG11280-PA (GH10871p).	yes	Pavlopoulos and Akam	no	no	1	-	-	-	-	upregulated
150	CG17697	CG17697-RA	chr3L	+	fz	Frizzled precursor (Frizzled-1) (dFz1).	yes	Pavlopoulos and Akam	no	yes	5	-	-	-	upregulated	-
151	CG32146	CG32146-RA	chr3L	+	dlp	CG32146-PA, isoform A (LD47466p).	yes	Pavlopoulos and Akam	no	yes	5	-	-	-	downregulated	-
152	CG6854	CG6854-RA	chr3L	+	CG6854	CG6854-PA, isoform A (LD27370p).	yes	Pavlopoulos and Akam	no	no	1	-	-	-	upregulated	-
153	CG32171	CG32171-RB	chr3L	+	Lmpt	CG32171-PB, isoform B (Cg32171-pg, isoform g) (RE64941p) (LD46723p) (Limpet).	yes	Pavlopoulos and Akam	no	no	1	-	-	-	downregulated	-
154	CG11905	CG11905-RA	chr3L	-	CG11905	CG11905-PA, isoform A (Cg11905-pd, isoform d) (LD29172p).	yes	Pavlopoulos and Akam	no	no	2	-	-	-	downregulated	-
155	CG32180	CG32180-RA	chr3L	-	Eip74EF	LP01487p.	yes	Pavlopoulos and Akam	no	yes	4	-	-	upregulated	downregulated	-
156	CG4319	CG4319-RA	chr3L	-	rpr	Cell death protein rpr (Protein reaper).	yes	Pavlopoulos and Akam	no	no	1	-	-	-	downregulated	-
157	CG9739	CG9739-RB	chr3L	-	fz2	Frizzled-2 precursor (dFz2).	yes	Pavlopoulos and Akam	yes	yes	8	-	-	-	upregulated	-
158	CG8756	CG8756-RA	chr3L	-	LCBP1	CG8756-PA, isoform A.	yes	Pavlopoulos and Akam	no	no	1	-	-	-	-	downregulated
159	CG32209	CG32209-RB	chr3L	-	serp	CG32209-PB.	yes	Pavlopoulos and Akam	no	no	2	-	-	-	-	downregulated
160	CG4786	CG4786-RA	chr3L	-	CG4786	RE54525p (CG4786-PA).	yes	Pavlopoulos and Akam	no	yes	1	-	-	-	upregulated	upregulated
161	CG4761	CG4761-RA	chr3L	-	knrl	Knirps-related protein.	yes	Pavlopoulos and Akam	no	no	1	-	-	-	downregulated	-
162	CG6014	CG6014-RA	chr3L	+	CG6014	CG6014-PA (BcDNA.GH11973).	yes	Pavlopoulos and Akam	no	no	2	-	-	-	upregulated	-
163	CG7437	CG7437-RA	chr3L	+	mub	CG7437-PA, isoform A (Cg7437-pb, isoform b) (Nucleic acid binding protein).	yes	Pavlopoulos and Akam	no	yes	1	-	-	-	upregulated	-
164	CG12673	CG12673-RA	chr3L	+	olf413	CG12673-PA.	yes	Pavlopoulos and Akam	yes	yes	5	-	-	-	upregulated	-
165	CG2016	CG2016-RB	chr3R	-	CG2016	CG2016-PB.	yes	Pavlopoulos and Akam	no	yes	1	-	-	-	-	upregulated
166	CG2911	CG2911-RA	chr3R	-	CG2911	CG2911-PA (RE24848p).	yes	Pavlopoulos and Akam	no	no	1	-	-	-	downregulated	-
167	CG10272	CG10272-RA	chr3R	+	gpp	Histone-lysine N-methyltransferase, H3 lysine-79 specific (EC 2.1.1.43) (Histone H3-K79 methyltransferase) (H3-K79-HMTase) (Protein grappa) (DOT1-like protein) (dDOT1L).	yes	Pavlopoulos and Akam	no	yes	3	-	-	downregulated	-	-
168	CG3250	CG3250-RA	chr3R	+	Os-C	Antennal-specific protein OS-C precursor.	yes	Pavlopoulos and Akam	no	no	1	-	-	-	downregulated	downregulated
169	CG9656	CG9656-RA	chr3R	-	grn	GATA-binding factor-C (Transcription factor GATA-C) (dGATA-C) (Protein grain).	yes	Pavlopoulos and Akam	no	yes	8	-	-	-	-	downregulated
170	CG9801	CG9801-RA	chr3R	-	CG9801	CG9801-PA, isoform A (Cg9801-pb, isoform b).	yes	Pavlopoulos and Akam	no	yes	1	-	-	-	upregulated	-
171	CG9821	CG9821-RA	chr3R	-	CG9821	CG9821-PA, isoform A (Cg9821-pb, isoform b) (Hypothetical protein) (LD47990p).	yes	Pavlopoulos and Akam	no	yes	1	-	-	-	upregulated	-
172	CG31349	CG31349-RE	chr3R	-	pyd	CG31349-PE, isoform E.	yes	Pavlopoulos and Akam	no	yes	5	-	-	downregulated	-	-
173	CG3953	CG3953-RA	chr3R	+	Invadolysin	CG3953-PA (RH66426p) (IX-14 protein).	yes	Pavlopoulos and Akam	no	yes	1	-	-	-	downregulated	-
174	CG17342	CG17342-RA	chr3R	-	Lk6	CG17342-PA, isoform A.	yes	Pavlopoulos and Akam	no	yes	1	-	-	-	upregulated	-
175	CG2988	CG2988-RA	chr3R	+	ems	RE15812p.	yes	Pavlopoulos and Akam	no	no	3	-	-	-	upregulated	-
176	CG8524	CG8524-RA	chr3R	-	NK7.1	CG8524-PA, isoform A (Cg8524-pb, isoform b).	yes	Pavlopoulos and Akam	no	yes	6	-	-	-	-	downregulated
177	CG7832	CG7832-RA	chr3R	-	CG7832	CG7832-PA (LD12755p).	yes	Pavlopoulos and Akam	no	yes	2	-	-	downregulated	-	-
178	CG3837	CG3837-RA	chr3R	+	CG3837	CG3837-PA.	yes	Pavlopoulos and Akam	no	no	1	-	-	-	downregulated	upregulated
179	CG14869	CG14869-RA	chr3R	-	CG14869	CG14869-PA, isoform A.	yes	Pavlopoulos and Akam	no	no	1	-	-	-	-	upregulated
180	CG4316	CG4316-RA	chr3R	+	Sb	Serine proteinase stubble (EC 3.4.21.-) (Protein stubble-stubbloid) [Contains: Serine proteinase stubble non-catalytic chain; Serine proteinase stubble catalytic chain].	yes	Pavlopoulos and Akam	no	no	1	-	-	-	upregulated	-
181	CG14888	CG14888-RA	chr3R	+	CG14888	CG14888-PA.	yes	Pavlopoulos and Akam	no	no	1	-	-	-	-	downregulated
182	CG7717	CG7717-RA	chr3R	-	Mekk1	CG7717-PA, isoform A.	yes	Pavlopoulos and Akam	no	no	1	-	-	-	upregulated	-
183	CG31475	CG31475-RA	chr3R	+	CG31475	CG31475-PA (GH10101p).	yes	Pavlopoulos and Akam	no	no	2	-	-	downregulated	-	-
184	CG17843	CG17843-RA	chr3R	+	CG17843	CG17843-PA (GH22889p).	yes	Pavlopoulos and Akam	no	no	1	-	-	-	-	downregulated
185	CG31163	CG31163-RB	chr3R	+	CG31163	LD31046p (LD40351p) (CG31163-PB, isoform B).	yes	Pavlopoulos and Akam	no	yes	9	-	-	-	upregulated	upregulated
186	CG4620	CG4620-RA	chr3R	-	unk	Protein unkempt.	yes	Pavlopoulos and Akam	no	no	2	-	-	-	upregulated	-
187	CG6173	CG6173-RA	chr3R	+	kal-1	CG6173-PA (RH39295p) (KAL-1).	yes	Pavlopoulos and Akam	no	no	2	-	-	upregulated	upregulated	upregulated
188	CG5099	CG5099-RB	chr3R	+	msi	CG5099-PB, isoform B.	yes	Pavlopoulos and Akam	no	yes	2	-	-	-	downregulated	-
189	CG31092	CG31092-RA	chr3R	-	LpR2	CG31092-PA, isoform A.	yes	Pavlopoulos and Akam	no	no	1	-	-	-	-	downregulated
190	CG14548	CG14548-RA	chr3R	-	HLHmbeta	Enhancer of split mbeta protein.	yes	Pavlopoulos and Akam	no	no	1	-	-	downregulated	-	-
191	CG31048	CG31048-RA	chr3R	+	CG31048	CG31048-PA.	yes	Pavlopoulos and Akam	no	no	1	-	-	-	-	downregulated
192	CG7896	CG7896-RA	chr3R	+	CG7896	CG7896-PA (LD30178p).	yes	Pavlopoulos and Akam	no	no	1	-	-	-	upregulated	-
193	CG15544	CG15544-RA	chr3R	+	CG15544	CG15544-PA (LP06141p).	yes	Pavlopoulos and Akam	no	no	4	-	-	upregulated	-	upregulated
194	CG18104	CG18104-RA	chrX	+	arg	EG:171D11.4 protein (GH02581p) (Arginase) (EC 3.5.3.1) (CG18104- PA).	yes	Pavlopoulos and Akam	no	yes	1	-	-	-	upregulated	-
195	CG14770	CG14770-RA	chrX	+	CG14770	CG14770-PA.	yes	Pavlopoulos and Akam	no	no	1	-	-	-	upregulated	-
196	CG32796	CG32796-RB	chrX	-	boi	CG32796-PB, isoform B.	yes	Pavlopoulos and Akam	no	yes	3	-	-	-	upregulated	-
197	CG12206	CG12206-RA	chrX	-	CG12206	CG12206-PA, isoform A (Cg12206-pb, isoform b) (RE48393p).	yes	Pavlopoulos and Akam	no	no	1	-	-	-	upregulated	-
198	CG4096	CG4096-RA	chrX	+	CG4096	CG4096-PA.	yes	Pavlopoulos and Akam	no	no	1	-	-	-	-	downregulated
199	CG4766	CG4766-RA	chrX	-	CG4766	CG4766-PA (BcDNA.GH11415).	yes	Pavlopoulos and Akam	no	yes	1	-	-	-	upregulated	-
200	CG3842	CG3842-RA	chrX	+	CG3842	CG3842-PA, isoform A (Cg3842-pb, isoform b).	yes	Pavlopoulos and Akam	no	no	1	-	-	-	-	downregulated
201	CG3973	CG3973-RA	chrX	+	CG3973	CG3973-PA (RE60364p).	yes	Pavlopoulos and Akam	no	yes	2	-	-	-	upregulated	-
202	CG3977	CG3977-RA	chrX	+	Ctr1A	CG3977-PA.	yes	Pavlopoulos and Akam	no	no	1	-	-	-	downregulated	-
203	CG3135	CG3135-RA	chrX	-	shf	Protein shifted precursor (WIF-1-like protein).	yes	Pavlopoulos and Akam	no	no	1	-	-	-	-	downregulated
204	CG1632	CG1632-RA	chrX	+	CG1632	CG1632-PA.	yes	Pavlopoulos and Akam	no	no	1	-	-	-	downregulated	-
205	CG1634	CG1634-RA	chrX	+	Nrg	Neuroglian precursor.	yes	Pavlopoulos and Akam	no	yes	1	-	-	-	upregulated	-
206	CG2145	CG2145-RA	chrX	+	CG2145	CG2145-PA.	yes	Pavlopoulos and Akam	no	no	1	-	-	-	upregulated	-
207	CG4070	CG4070-RA	chrX	+	Tis11	GH04518p (Fragment).	yes	Pavlopoulos and Akam	no	yes	7	-	-	-	upregulated	-
208	CG4013	CG4013-RA	chrX	-	Smr	CG4013-PA, isoform A (Cg4013-pb, isoform b).	yes	Pavlopoulos and Akam	no	yes	3	-	-	-	upregulated	-
209	CG9224	CG9224-RA	chrX	-	sog	Dorsal-ventral patterning protein Sog (Short gastrulation protein).	yes	Pavlopoulos and Akam	no	yes	1	-	-	upregulated	-	upregulated
210	CG4928	CG4928-RA	chrX	+	CG4928	CG4928-PA, isoform A (Cg4928-pb, isoform b).	yes	Pavlopoulos and Akam	no	no	2	-	-	-	-	upregulated
211	CG16700	CG16700-RA	chrX	+	CG16700	CG16700-PA.	yes	Pavlopoulos and Akam	no	no	1	-	-	-	downregulated	downregulated
212	CG8568	CG8568-RA	chrX	-	CG8568	CG8568-PA (GH07892p).	yes	Pavlopoulos and Akam	no	no	1	-	-	-	upregulated	-
213	CG7826	CG7826-RA	chrX	-	mnb	LP07621p (Fragment).	yes	Pavlopoulos and Akam	no	yes	1	-	-	downregulated	-	-
214	CG6500	CG6500-RA	chrX	+	Bx	CG6500-PA, isoform A (Cg6500-pc, isoform c) (GM05069p) (Beadex/dLMO protein).	yes	Pavlopoulos and Akam	no	no	3	-	-	downregulated	-	downregulated
215	CG7001	CG7001-RA	chrX	+	Pk17E	CG7001-PA (LD21956p).	yes	Pavlopoulos and Akam	no	yes	1	-	-	-	-	downregulated
216	CG12701	CG12701-RB	chrX	-	CG12701	CG12701-PA, isoform A (Cg12701-pb, isoform b).	yes	Pavlopoulos and Akam	no	no	1	-	-	-	upregulated	-
217	CG9559	CG9559-RA	chrX	-	fog	Protein folded gastrulation precursor [Contains: Protein folded gastrulation; G protein-coupled receptor ligand].	yes	Pavlopoulos and Akam	no	no	1	-	-	-	-	downregulated
224	CG3727	CG3727-RA	chr2L	+	dock	CG3727-PA, isoform A.	yes	Mohit et al.	no	no	1	downregulated	-	-	-	-
225	CG3166	CG3166-RB	chr2L	-	aop	RE51688p.	yes	Mohit et al.	no	yes	3	downregulated	-	-	-	-
226	CG10021	CG10021-RB	chr2L	+	bowl	Protein bowel (Brother of odd with entrails limited).	yes	Mohit et al.	no	no	4	downregulated	-	-	-	-
227	CG14026	CG14026-RA	chr2L	-	tkv	CG14026-PA, isoform A (Thick veins protein).	yes	Mohit et al.	no	yes	9	downregulated	-	-	-	-
228	CG18783	CG18783-RA	chr2L	+	Kr-h1	Krueppel homologous protein 1.	yes	Mohit et al.	no	no	2	downregulated	-	-	-	-
229	CG10377	CG10377-RA	chr2L	+	Hrb27C	Heterogeneous nuclear ribonucleoprotein 27C (Hrb27-C) (hnRNP 48) (HRP48.1).	yes	Mohit et al.	no	yes	1	downregulated	-	-	-	-
230	CG4889	CG4889-RA	chr2L	+	wg	Protein wingless precursor (Protein Wnt-1) (dWnt-1) (Protein int-1) (dInt-1).	yes	Mohit et al.	no	no	1	downregulated	-	-	-	-
231	CG8552	CG8552-RA	chr2L	-	CG8552	CG8552-PA (LD21067p).	yes	Mohit et al.	no	no	1	downregulated	-	-	-	-
232	CG4904	CG4904-RA	chr2L	+	Pros35	RE23081p.	yes	Mohit et al.	no	yes	1	upregulated	-	-	-	-
233	CG5362	CG5362-RA	chr2L	-	CG5362	CG5362-PA.	yes	Mohit et al.	no	yes	1	upregulated	-	-	-	-
234	CG6382	CG6382-RA	chr2L	+	Elf	CG6382-PA (RE07731p).	yes	Mohit et al.	no	no	1	downregulated	-	-	-	-
235	CG3762	CG3762-RA	chr2L	+	Vha68-2	Vacuolar ATP synthase catalytic subunit A isoform 2 (EC 3.6.3.14) (V- ATPase subunit A 2) (Vacuolar proton pump subunit alpha 2) (V-ATPase 69 kDa subunit 2).	yes	Mohit et al.	no	no	1	downregulated	-	-	-	-
236	CG3479	CG3479-RA	chr2L	-	osp	Protein outspread.	yes	Mohit et al.	no	yes	3	upregulated	-	-	-	-
237	CG3710	CG3710-RA	chr2L	-	TfIIS	Transcription elongation factor S-II (RNA polymerase II elongation factor DMS-II) (TFIIS).	yes	Mohit et al.	no	no	1	upregulated	-	-	-	-
238	CG11140	CG11140-RA	chr2R	-	Aldh-III	CG11140-PA, isoform A (Cg11140-pb, isoform b).	yes	Mohit et al.	no	no	1	downregulated	-	-	-	-
239	CG8804	CG8804-RA	chr2R	-	wun	Putative phosphatidate phosphatase (EC 3.1.3.4) (Phosphatidic acid phosphatase type 2) (Protein wunen) (Germ cell guidance factor).	yes	Mohit et al.	no	no	1	downregulated	-	-	-	-
240	CG17870	CG17870-RA	chr2R	+	14-3-3zeta	LD18434p.	yes	Mohit et al.	no	no	1	downregulated	-	-	-	-
241	CG12340	CG12340-RA	chr2R	-	CG12340	BcDNA.LD26050.	yes	Mohit et al.	no	yes	1	downregulated	-	-	-	-
242	CG7776	CG7776-RA	chr2R	+	E(Pc)	CG7776-PA, isoform A (Cg7776-pb, isoform b).	yes	Mohit et al.	no	yes	1	downregulated	-	-	-	-
243	CG13194	CG13194-RB	chr2R	+	CG13194	Pyramus.	yes	Mohit et al.	no	no	2	downregulated	-	-	-	-
244	CG18076	CG18076-RA	chr2R	-	shot	Short stop/Kakapo isoform C (Fragment).	yes	Mohit et al.	no	yes	3	downregulated	-	-	-	-
245	CG7761	CG7761-RA	chr2R	+	pcs	SH3 domain-binding protein 5-like (Protein parcase).	yes	Mohit et al.	no	yes	1	downregulated	-	-	-	-
246	CG8183	CG8183-RA	chr2R	-	Khc-73	Kinesin-73.	yes	Mohit et al.	no	no	1	downregulated	-	-	-	-
247	CG14479	CG14479-RA	chr2R	-	CG14479		yes	Mohit et al.	no	no	1	downregulated	-	-	-	-
248	CG14503	CG14503-RA	chr2R	+	Tango8		yes	Mohit et al.	no	yes	4	downregulated	-	-	-	-
249	CG9350	CG9350-RA	chr2R	+	CG9350	RH51452p (CG9350-PA, isoform A) (Cg9350-pb, isoform b) (RE70703p).	yes	Mohit et al.	no	no	1	upregulated	-	-	-	-
250	CG13897	CG13897-RA	chr3L	-	CG13897	CG13897-PA.	yes	Mohit et al.	no	no	2	upregulated	-	-	-	-
251	CG1007	CG1007-RA	chr3L	+	emc	Extra macrochaetae protein (Fragment).	yes	Mohit et al.	no	yes	4	upregulated	-	-	-	-
252	CG13900	CG13900-RA	chr3L	-	CG13900	CG13900-PA, isoform A (LD01809p).	yes	Mohit et al.	no	no	1	downregulated	-	-	-	-
253	CG12099	CG12099-RA	chr3L	-	CG12099	CG12099-PA, isoform A (Cg12099-pb, isoform b) (LD09551p).	yes	Mohit et al.	no	no	1	downregulated	-	-	-	-
254	CG2086	CG2086-RA	chr3L	-	drpr	CG2086-PA, isoform A.	yes	Mohit et al.	no	no	1	downregulated	-	-	-	-
255	CG12008	CG12008-RA	chr3L	+	kst	CG12008-PA, isoform A.	yes	Mohit et al.	no	no	2	downregulated	-	-	-	-
256	CG10840	CG10840-RB	chr3L	-	eIF5B	CG10840-PB.	yes	Mohit et al.	no	no	1	downregulated	-	-	-	-
257	CG8580	CG8580-RA	chr3L	+	bhr	CG8580-PA, isoform A (Cg8580-pb, isoform b) (LD26817p).	yes	Mohit et al.	no	no	1	upregulated	-	-	-	-
258	CG6767	CG6767-RA	chr3L	-	CG6767	CG6767-PA, isoform A (RE57174p).	yes	Mohit et al.	no	no	2	downregulated	-	-	-	-
259	CG16707	CG16707-RA	chr3L	+	vsg	CG16707-PA, isoform A (Cg16707-pb, isoform b) (RE67695p).	yes	Mohit et al.	no	no	1	downregulated	-	-	-	-
260	CG10601	CG10601-RB	chr3L	+	mirr	CG10601-PA, isoform A (Cg10601-pb, isoform b).	yes	Mohit et al.	no	no	5	downregulated	-	-	-	-
261	CG6874	CG6874-RA	chr3L	+	l(3)neo26	RE10558p (CG6874 protein) (CG6874-PA, isoform A) (Cg6874-pb, isoform b) (GM06015p).	yes	Mohit et al.	no	no	1	upregulated	-	-	-	-
262	CG14080	CG14080-RB	chr3L	-	Mkp3	CG14080-PB, isoform B.	yes	Mohit et al.	no	no	3	downregulated	-	-	-	-
263	CG10573	CG10573-RA	chr3L	-	ko	CG10573-PA.	yes	Mohit et al.	no	no	2	downregulated	-	-	-	-
264	CG5723	CG5723-RB	chr3L	-	Ten-m	CG5723-PB.	yes	Mohit et al.	no	yes	4	downregulated	-	-	-	-
265	CG31531	CG31531-RA	chr3R	+	CG31531	CG31531-PA, isoform A (Cg31531-pb, isoform b).	yes	Mohit et al.	no	yes	1	upregulated	-	-	-	-
266	CG4006	CG4006-RA	chr3R	+	Akt1	RAC serine/threonine-protein kinase (EC 2.7.11.1) (DRAC-PK) (Akt) (Dakt1) (Protein kinase B) (PKB).	yes	Mohit et al.	no	yes	2	downregulated	-	-	-	-
267	CG12363	CG12363-RA	chr3R	+	Dlc90F	Dynein light chain Tctex-type (TCTEX-1 protein homolog).	yes	Mohit et al.	no	no	1	upregulated	-	-	-	-
268	CG7702	CG7702-RA	chr3R	+	CG7702	CG7702-PA, isoform A (Cg7702-pb, isoform b) (LP06937p).	yes	Mohit et al.	no	no	1	downregulated	-	-	-	-
269	CG6703	CG6703-RB	chr3R	-	Caki	Calcium/calmodulin-dependent protein kinase (EC 2.7.11.17) (CAKI) (Peripheral plasma membrane protein CaMGUK).	yes	Mohit et al.	no	yes	2	upregulated	-	-	-	-
270	CG6575	CG6575-RA	chr3R	-	glec	CG6575-PA.	yes	Mohit et al.	no	yes	2	downregulated	-	-	-	-
271	CG5326	CG5326-RA	chr3R	-	CG5326	CG5326-PA, isoform A (RH69239p) (LP03255p).	yes	Mohit et al.	no	no	1	downregulated	-	-	-	-
272	CG17894	CG17894-RC	chr3R	-	cnc	Segmentation protein cap'n'collar.	yes	Mohit et al.	no	yes	1	downregulated	-	-	-	-
273	CG10379	CG10379-RA	chr3R	+	mbc	CG10379-PA (Myoblast city).	yes	Mohit et al.	no	yes	1	downregulated	-	-	-	-
274	CG6383	CG6383-RA	chr3R	+	crb	Protein crumbs precursor (95F).	yes	Mohit et al.	no	no	1	downregulated	-	-	-	-
275	CG15532	CG15532-RC	chr3R	+	hdc	Headcase protein [Contains: Headcase short protein].	yes	Mohit et al.	no	yes	6	downregulated	-	-	-	-
276	CG1856	CG1856-RE	chr3R	+	ttk	GM09101p.	yes	Mohit et al.	no	yes	2	downregulated	-	-	-	-
277	CG2125	CG2125-RA	chr4	-	ci	Cubitus interruptus (Fragment).	yes	Mohit et al.	no	yes	2	downregulated	-	-	-	-
278	CG2041	CG2041-RA	chr4	-	lgs	Bcl-9 homolog (Protein legless).	yes	Mohit et al.	no	yes	1	downregulated	-	-	-	-
279	CG2009	CG2009-RA	chr4	-	bip2	CG2009-PA.	yes	Mohit et al.	no	no	1	downregulated	-	-	-	-
280	CG1901	CG1901-RA	chr4	-	mav	CG1901-PA, isoform A (Maverick).	yes	Mohit et al.	no	yes	1	downregulated	-	-	-	-
281	CG14622	CG14622-RB	chrX	-	DAAM	CG14622-PB, isoform B.	yes	Mohit et al.	no	no	1	downregulated	-	-	-	-
282	CG18624	CG18624-RA	chrX	-	CG18624	CG18624-PA, isoform A (Cg18624-pb, isoform b).	yes	Mohit et al.	no	no	1	upregulated	-	-	-	-
283	CG1691	CG1691-RA	chrX	-	Imp	CG1691-PA, isoform A (Cg1691-pb, isoform b) (SD07045p) (IGF-II mRNA- binding protein).	yes	Mohit et al.	no	no	2	downregulated	-	-	-	-
284	CG1822	CG1822-RB	chrX	+	bif	CG1822-PB, isoform B.	yes	Mohit et al.	no	yes	1	downregulated	-	-	-	-
285	CG1848	CG1848-RA	chrX	-	LIMK1	GM09639p.	yes	Mohit et al.	no	no	1	upregulated	-	-	-	-
286	CG4004	CG4004-RA	chrX	+	CG4004	CG4004-PA, isoform A.	yes	Mohit et al.	yes	yes	2	upregulated	-	-	-	-
287	CG12223	CG12223-RC	chrX	+	Dsp1	High mobility group protein DSP1 (Protein dorsal switch 1).	yes	Mohit et al.	no	yes	1	downregulated	-	-	-	-
1	CG11352	CG11352-RB	chr3L	-	jim	Jim zinc finger protein (CG11352-PB, isoform B) (Cg11352-pc, isoform c).	yes	Hersh et al.; Pavlopoulos and Akam; Mohit et al.	no	no	1	downregulated	downregulated	-	upregulated	-
2	CG3619	CG3619-RA	chr3R	-	Dl	Neurogenic locus protein delta precursor.	yes	Hersh et al.; Pavlopoulos and Akam; Mohit et al.	no	no	5	downregulated	downregulated	-	-	downregulated
3	CG32499	CG32499-RA	chrX	-	CG32499	CG32499-PA (RE51076p).	yes	Hersh et al.; Pavlopoulos and Akam; Mohit et al.	no	no	1	downregulated	downregulated	-	-	upregulated
4	CG3935	CG3935-RA	chr2L	+	al	Homeobox protein aristaless.	yes	Hersh et al.; Pavlopoulos and Akam	no	no	1	-	downregulated	downregulated	downregulated	-
5	CG7664	CG7664-RA	chr2L	-	crp	CG7664-PA (Activator protein 4).	yes	Hersh et al.; Pavlopoulos and Akam	yes	yes	2	-	downregulated	-	downregulated	-
6	CG3830	CG3830-RA	chr2R	+	vg	RE02247p.	yes	Hersh et al.; Pavlopoulos and Akam	no	no	3	-	downregulated	downregulated	-	downregulated
7	CG10917	CG10917-RA	chr2R	+	fj	Protein four-jointed.	yes	Hersh et al.; Pavlopoulos and Akam	no	no	7	-	downregulated	downregulated	-	downregulated
8	CG5799	CG5799-RA	chr2R	+	dve	CG5799-PA, isoform A (IP14647p).	yes	Hersh et al.; Pavlopoulos and Akam	no	no	1	-	downregulated	-	upregulated	upregulated
9	CG3413	CG3413-RA	chr2R	-	wdp	Transmembrane protein windpipe (CG3413-PA, isoform A) (Cg3413-pb, isoform b).	yes	Hersh et al.; Pavlopoulos and Akam	no	yes	1	-	downregulated	-	downregulated	-
10	CG6883	CG6883-RC	chr3L	-	trh	trachealess	yes	Hersh et al.; Pavlopoulos and Akam	no	no	1	-	downregulated	downregulated	downregulated	downregulated
11	CG10491	CG10491-RA	chr3L	-	vn	Protein vein precursor (Epidermal growth factor-like protein) (Protein defective dorsal discs).	yes	Hersh et al.; Pavlopoulos and Akam	no	no	4	-	downregulated	downregulated	-	downregulated
12	CG10037	CG10037-RA	chr3L	+	vvl	POU domain protein CF1A (Chorion factor 1A) (CF1-A) (Ventral veins lacking protein) (Drifter protein).	yes	Hersh et al.; Pavlopoulos and Akam	no	yes	4	-	downregulated	downregulated	downregulated	downregulated
13	CG17888	CG17888-RD	chr3L	-	Pdp1	GH27708p (CG17888-PD, isoform D).	yes	Hersh et al.; Pavlopoulos and Akam	no	yes	1	-	downregulated	downregulated	-	-
14	CG4974	CG4974-RA	chr3L	+	dally	Dally.	yes	Hersh et al.; Pavlopoulos and Akam	no	yes	4	-	downregulated	-	downregulated	-
15	CG32046	CG32046-RA	chr3L	-	CG32046	CG32046-PA, isoform A.	yes	Hersh et al.; Pavlopoulos and Akam	no	yes	2	-	downregulated	downregulated	downregulated	downregulated
16	CG12296	CG12296-RA	chr3L	-	klu	CG12296-PA (FI01015p).	yes	Hersh et al.; Pavlopoulos and Akam	no	no	1	-	downregulated	downregulated	-	-
17	CG10605	CG10605-RA	chr3L	+	caup	LP03275p (Fragment).	yes	Hersh et al.; Pavlopoulos and Akam	no	no	2	-	downregulated	-	downregulated	downregulated
18	CG1028	CG1028-RD	chr3R	-	Antp	CG1028-PD, isoform D (Cg1028-pn, isoform n).	yes	Hersh et al.; Pavlopoulos and Akam	no	yes	9	-	downregulated	-	downregulated	downregulated
19	CG10293	CG10293-RA	chr3R	+	how	Protein held out wings (KH domain protein KH93F) (Putative RNA-binding protein) (Protein muscle-specific) (Protein wings held out) (Protein struthio) (Quaking-related 93F).	yes	Hersh et al.; Pavlopoulos and Akam	no	yes	1	-	downregulated	-	downregulated	-
20	CG8333	CG8333-RA	chr3R	+	HLHmgamma	Enhancer of split complex mgamma protein (IP08862p).	yes	Hersh et al.; Pavlopoulos and Akam	no	no	1	-	upregulated	downregulated	-	-
21	CG6096	CG6096-RA	chr3R	-	HLHm5	Enhancer of split complex m5 protein.	yes	Hersh et al.; Pavlopoulos and Akam	no	no	1	-	upregulated	downregulated	-	-
22	CG1322	CG1322-RB	chr3R	+	zfh1	Zinc finger protein 1 (Zinc finger homeodomain protein 1).	yes	Hersh et al.; Pavlopoulos and Akam	no	no	1	-	downregulated	-	upregulated	-
23	CG1499	CG1499-RA	chr3R	+	CG1499	CG1499-PA, isoform A (Cg1499-pb, isoform b).	yes	Hersh et al.; Pavlopoulos and Akam	no	no	1	-	downregulated	-	-	upregulated
24	CG3777	CG3777-RB	chrX	+	CG3777	CG3777-PA, isoform A (Cg3777-pb, isoform b) (SD17974p).	yes	Hersh et al.; Pavlopoulos and Akam	yes	yes	1	-	downregulated	-	-	downregulated
25	CG10798	CG10798-RA	chrX	+	dm	Myc protein (dMyc1) (dMyc) (Diminutive protein).	yes	Hersh et al.; Pavlopoulos and Akam	no	no	2	-	downregulated	-	-	downregulated
26	CG8049	CG8049-RA	chr2L	-	Btk29A	Tyrosine-protein kinase Btk29A (EC 2.7.10.2) (Dsrc28C).	yes	Hersh et al.; Mohit et al.	no	no	4	downregulated	downregulated	-	-	-
27	CG7873	CG7873-RB	chr2R	+	Src42A	Tyrosine-protein kinase Src42A (EC 2.7.10.2) (Dsrc41).	yes	Hersh et al.; Mohit et al.	no	no	2	downregulated	downregulated	-	-	-
28	CG8938	CG8938-RB	chr2R	-	GstS1	Glutathione S-transferase S1 (EC 2.5.1.18) (GST class-sigma 1) (Glutathione S-transferase 2).	yes	Hersh et al.; Mohit et al.	no	yes	1	upregulated	downregulated	-	-	-
29	CG5201	CG5201-RA	chr3R	+	Dad	LD47465p (CG5201-PA, isoform A) (Cg5201-pb, isoform b).	yes	Hersh et al.; Mohit et al.	no	yes	1	downregulated	downregulated	-	-	-
30	CG7675	CG7675-RA	chr3R	-	CG7675	GH26851p (CG7675-PA, isoform A) (Cg7675-pc, isoform c).	yes	Hersh et al.; Mohit et al.	no	no	1	upregulated	downregulated	-	-	-
31	CG17278	CG17278-RA	chr3R	-	CG17278	CG17278-PA (SD04019p).	yes	Hersh et al.; Mohit et al.	no	no	1	downregulated	downregulated	-	-	-
32	CG8354	CG8354-RA	chr3R	+	m6	Enhancer of split m6 protein.	yes	Hersh et al.; Mohit et al.	no	no	1	downregulated	downregulated	-	-	-
33	CG3696	CG3696-RA	chr2L	-	kis	CG3696-PA, isoform A (KISMET-L long isoform).	yes	Hersh et al.	no	yes	2	-	downregulated	-	-	-
34	CG4114	CG4114-RA	chr2L	+	ex	Protein expanded.	yes	Hersh et al.	no	no	2	-	downregulated	-	-	-
35	CG2986	CG2986-RA	chr2L	+	oho23B	CG2986-PA, isoform A (Cg2986-pb, isoform b) (RH57501p) (Ribosomal protein S21).	yes	Hersh et al.	yes	yes	1	-	downregulated	-	-	-
36	CG12676	CG12676-RA	chr2L	+	ed	CG12676-PA.	yes	Hersh et al.	no	no	3	-	downregulated	-	-	-
37	CG3352	CG3352-RA	chr2L	-	ft	LD19710p.	yes	Hersh et al.	no	yes	1	-	downregulated	-	-	-
38	CG3779	CG3779-RB	chr2L	+	numb	Protein numb.	yes	Hersh et al.	no	no	2	-	downregulated	-	-	-
39	CG4722	CG4722-RA	chr2L	+	bib	Neurogenic protein big brain.	yes	Hersh et al.	no	no	1	-	downregulated	-	-	-
40	CG12287	CG12287-RB	chr2L	+	pdm2	CG12287-PB, isoform B.	yes	Hersh et al.	no	no	1	-	downregulated	-	-	-
41	CG4952	CG4952-RC	chr2L	-	dac	CG4952-PC, isoform C.	yes	Hersh et al.	no	no	1	-	downregulated	-	-	-
42	CG1765	CG1765-RA	chr2R	-	EcR	Ecdysone receptor (Ecdysteroid receptor) (20-hydroxy-ecdysone receptor) (20E receptor) (EcRH).	yes	Hersh et al.	no	no	7	-	downregulated	-	-	-
43	CG2368	CG2368-RA	chr2R	+	psq	PsqA.	yes	Hersh et al.	no	yes	7	-	downregulated	-	-	-
44	CG17835	CG17835-RD	chr2R	+	inv	Homeobox protein invected.	yes	Hersh et al.	no	no	5	-	downregulated	-	-	-
45	CG4654	CG4654-RA	chr2R	+	Dp	Transcription factor E2F DP subunit (Fragment).	yes	Hersh et al.	no	no	1	-	downregulated	-	-	-
46	CG5912	CG5912-RA	chr2R	-	arr	LDL-related protein LRP6.	yes	Hersh et al.	no	yes	5	-	downregulated	-	-	-
47	CG30069	CG30069-RA	chr2R	+	CG30069	LP06813p.	yes	Hersh et al.	no	no	1	-	downregulated	-	-	-
48	CG3722	CG3722-RA	chr2R	-	shg	DE-cadherin precursor (Protein shotgun).	yes	Hersh et al.	no	yes	1	-	downregulated	-	-	-
49	CG1921	CG1921-RC	chr3L	-	sty	RH67029p.	yes	Hersh et al.	no	no	3	-	downregulated	-	-	-
50	CG4059	CG4059-RB	chr3L	-	ftz-f1	Nuclear hormone receptor FTZ-F1 (FTZ-F1 alpha).	yes	Hersh et al.	no	yes	1	-	downregulated	-	-	-
51	CG10580	CG10580-RA	chr3L	-	fng	Fringe glycosyltransferase (EC 2.4.1.222) (O-fucosylpeptide 3-beta-N- acetylglucosaminyltransferase).	yes	Hersh et al.	no	no	5	-	downregulated	-	-	-
52	CG2530	CG2530-RA	chr3R	-	corto	Centrosomal and chromosomal factor (CCF) (Chromocentrosomin).	yes	Hersh et al.	yes	yes	8	-	downregulated	-	-	-
53	CG6235	CG6235-RA	chr3R	-	tws	Protein phosphatase PP2A 55 kDa regulatory subunit (Protein phosphatase PP2A regulatory subunit B) (PR55) (Twins protein).	yes	Hersh et al.	no	no	1	-	downregulated	-	-	-
54	CG7583	CG7583-RA	chr3R	+	CtBP	C-terminal-binding protein (CtBP protein) (dCtBP).	yes	Hersh et al.	no	yes	1	-	downregulated	-	-	-
55	CG11769	CG11769-RA	chr3R	+	CG11769	CG11769-PA.	yes	Hersh et al.	no	no	2	-	upregulated	-	-	-
56	CG10388	CG10388-RA	chr3R	-	Ubx	Homeotic protein ultrabithorax.	yes	Hersh et al.	yes	yes	15	-	upregulated	-	-	-
57	CG7467	CG7467-RA	chr3R	-	osa	Trithorax group protein osa (Protein eyelid).	yes	Hersh et al.	no	yes	4	-	downregulated	-	-	-
58	CG7847	CG7847-RA	chr3R	+	sr	CG7847-PA, isoform A.	yes	Hersh et al.	no	no	2	-	downregulated	-	-	-
59	CG14307	CG14307-RB	chr3R	-	fru	Sex determination protein fruitless.	yes	Hersh et al.	no	no	2	-	upregulated	-	-	-
60	CG4257	CG4257-RB	chr3R	-	Stat92E	Signal transducer and transcription activator (Protein marelle) (d- STAT).	yes	Hersh et al.	no	yes	1	-	downregulated	-	-	-
61	CG4637	CG4637-RA	chr3R	-	hh	Protein hedgehog precursor [Contains: Protein hedgehog N-product (Hh- Np) (N-Hh); Protein hedgehog C-product (C-Hh) (Hh-Cp)].	yes	Hersh et al.	no	no	3	-	downregulated	-	-	-
62	CG8337	CG8337-RA	chr3R	+	malpha	Enhancer of split malpha protein.	yes	Hersh et al.	no	no	1	-	upregulated	-	-	-
63	CG6127	CG6127-RA	chr3R	-	Ser	RE42104p (Fragment).	yes	Hersh et al.	no	no	7	-	downregulated	-	-	-
64	CG11550	CG11550-RA	chr3R	-	CG11550	CG11550-PA.	yes	Hersh et al.	no	no	2	-	downregulated	-	-	-
65	CG16785	CG16785-RA	chrX	+	fz3	Frizzled-3 precursor (dFz3).	yes	Hersh et al.	no	no	1	-	downregulated	-	-	-
66	CG4532	CG4532-RA	chrX	+	pod1	CG4532-PA, isoform A (Cg4532-pb, isoform b) (LD25748p).	yes	Hersh et al.	no	yes	1	-	downregulated	-	-	-
67	CG3039	CG3039-RA	chrX	-	ogre	Innexin inx1 (Innexin-1) (Protein ogre) (Protein optic ganglion reduced).	yes	Hersh et al.	no	no	1	-	downregulated	-	-	-
68	CG9653	CG9653-RA	chrX	+	brk	CG9653-PA (Putative transcription factor) (Brk).	yes	Hersh et al.	no	yes	2	-	downregulated	-	-	-
69	CG12690	CG12690-RB	chrX	-	CHES-1-like	CG12690-PA.	yes	Hersh et al.	no	yes	1	-	downregulated	-	-	-
70	CG1725	CG1725-RB	chrX	+	dlg1	Tumor suppressor Dlg (Fragment).	yes	Hersh et al.	no	no	1	-	downregulated	-	-	-
71	CG15757	CG15757-RA	chrX	+	Cpr12A	CG15757-PA (LP12385p).	yes	Hersh et al.	no	no	1	-	downregulated	-	-	-
306	CG9885	CG9885-RA	chr2L	+	dpp	Protein decapentaplegic precursor (Protein DPP-C).	yes	Navas et al., 2006	no	no	3	-	-	-	-	-
368	CG6464	CG6464-RA	chr2L	-	salm	Homeotic protein spalt-major.	yes	Galant et al., 2002	no	yes	3	-	-	-	-	-
1029	CG3796	CG3796-RA	chrX	+	ac	Achaete-scute complex protein T5 (Achaete).	yes	Mohit et al., 2006	no	no	1	-	-	-	-	-
1030	CG3827	CG3827-RA	chrX	+	sc	Achaete-scute complex protein T4 (Scute protein).	yes	Weatherbee et al., 1998	no	no	1	-	-	-	-	-
595	CG10079	CG10079-RA	chr2R	+	Egfr	CG10079-PA, isoform A.	yes	Pallavi et al., 2006	no	no	2	-	-	-	-	-
565	CG5580	CG5580-RA	chr2R	-	sbb	Scribbler.	yes	Navas et al., 2006	no	no	1	-	-	-	-	-
1057	CG3578	CG3578-RA	chrX	+	bi	Optomotor-blind protein (Lethal(1)optomotor-blind) (L(1)omb) (Protein bifid).	yes	Navas et al., 2006	no	no	8	-	-	-	-	-
471	CG1374	CG1374-RA	chr2L	+	tsh	Protein teashirt.	yes	-	no	no	1	-	-	-	-	-
991	CG14066	CG14066-RB	chr3R	-	larp	La-related protein (dlarp).	yes	-	yes	yes	1	-	-	-	-	-
581	CG8896	CG8896-RA	chr2R	+	18w	GH23463p.	yes	-	no	no	3	-	-	-	-	-
340	CG4698	CG4698-RA	chr2L	-	Wnt4	Protein Wnt-4 precursor (dWnt-4).	yes	-	no	yes	1	-	-	-	-	-
985	CG5507	CG5507-RA	chr3R	+	T48	CG5507-PA (GM18993p).	yes	-	no	yes	2	-	-	-	-	-
838	CG1030	CG1030-RB	chr3R	-	Scr	Homeotic protein Sex combs reduced.	yes	-	no	no	2	-	-	-	-	-
288	CG2671	CG2671-RA	chr2L	-	l(2)gl	Lethal(2) giant larvae protein.	yes	-	no	yes	1	-	-	-	-	-
289	CG11372	CG11372-RA	chr2L	+	galectin	CG11372-PA (RE32514p) (Galectin).	yes	-	no	yes	1	-	-	-	-	-
290	CG18497	CG18497-RA	chr2L	+	spen	GM01870p.	yes	-	yes	yes	4	-	-	-	-	-
291	CG4574	CG4574-RA	chr2L	+	Plc21C	1-phosphatidylinositol-4,5-bisphosphate phosphodiesterase classes I and II (EC 3.1.4.11) (Phosphoinositide phospholipase C).	yes	-	no	no	1	-	-	-	-	-
292	CG4427	CG4427-RA	chr2L	-	cbt	CG4427-PA, isoform A.	yes	-	no	yes	1	-	-	-	-	-
293	CG2762	CG2762-RA	chr2L	+	ush	Zinc-finger protein ush (Protein U-shaped).	yes	-	no	no	2	-	-	-	-	-
294	CG13686	CG13686-RA	chr2L	-	lectin-21Cb	CG13686-PA.	yes	-	no	no	1	-	-	-	-	-
295	CG2839	CG2839-RA	chr2L	+	CG2839	CG2839-PA.	yes	-	no	no	1	-	-	-	-	-
296	CG17941	CG17941-RA	chr2L	-	ds	Protein dachsous precursor (Adherin).	yes	-	no	no	4	-	-	-	-	-
297	CG4276	CG4276-RC	chr2L	-	aru	RE61916p (CG4276-PC, isoform C) (Cg4276-pd, isoform d).	yes	-	no	no	1	-	-	-	-	-
298	CG4385	CG4385-RA	chr2L	-	S	Protein Star.	yes	-	no	no	1	-	-	-	-	-
299	CG4785	CG4785-RA	chr2L	+	CG4785	CG4785-PA (LD26982p).	yes	-	no	no	1	-	-	-	-	-
300	CG4238	CG4238-RC	chr2L	+	CG4238	CG4238-PA.	yes	-	no	no	1	-	-	-	-	-
301	CG11723	CG11723-RA	chr2L	-	CG11723	CG11723-PA (LD29420p).	yes	-	no	yes	1	-	-	-	-	-
302	CG31671	CG31671-RA	chr2L	-	tho2	CG31671-PA (Tho2 protein).	yes	-	no	no	1	-	-	-	-	-
303	CG34172	CG34172-RA	chr2L	-	CG34172		yes	-	no	yes	2	-	-	-	-	-
304	CG31668	CG31668-RB	chr2L	-	CG31668	CG31668-PA.	yes	-	no	no	1	-	-	-	-	-
305	CG7082	CG7082-RA	chr2L	+	CG7082	CG7082-PA, isoform A (Cg7082-pb, isoform b) (GH18329p).	yes	-	no	yes	1	-	-	-	-	-
307	CG15393	CG15393-RA	chr2L	-	CG15393	CG15393-PA.	yes	-	no	no	3	-	-	-	-	-
308	CG2848	CG2848-RA	chr2L	+	Trn-SR	CG2848-PA (LD21546p).	yes	-	no	yes	1	-	-	-	-	-
309	CG2991	CG2991-RA	chr2L	+	CG2991	CG2991-PA, isoform A (Cg2991-pb, isoform b) (LD08641p).	yes	-	yes	yes	1	-	-	-	-	-
310	CG3558	CG3558-RA	chr2L	+	CG3558	CG3558-PA, isoform A (RE04229p).	yes	-	no	yes	1	-	-	-	-	-
311	CG10016	CG10016-RA	chr2L	+	drm	Protein drumstick.	yes	-	no	no	1	-	-	-	-	-
312	CG3242	CG3242-RA	chr2L	-	sob	Protein sister of odd and bowel.	yes	-	no	no	3	-	-	-	-	-
313	CG3851	CG3851-RA	chr2L	-	odd	Protein odd-skipped.	yes	-	no	no	1	-	-	-	-	-
314	CG10033	CG10033-RA	chr2L	-	for	GM08338p.	yes	-	yes	yes	2	-	-	-	-	-
315	CG3702	CG3702-RA	chr2L	-	CG3702	CG3702-PA (LP05054p).	yes	-	no	no	1	-	-	-	-	-
316	CG33113	CG33113-RA	chr2L	-	Rtnl1	CG33113-PA, isoform A.	yes	-	yes	yes	1	-	-	-	-	-
317	CG31917	CG31917-RA	chr2L	-	CG31917	CG31917-PA (RE52596p).	yes	-	no	no	1	-	-	-	-	-
318	CG31651	CG31651-RA	chr2L	-	pgant5	Polypeptide N-acetylgalactosaminyltransferase 5 (EC 2.4.1.41) (Protein-UDP acetylgalactosaminyltransferase 5) (UDP- GalNAc:polypeptide N-acetylgalactosaminyltransferase 5) (pp-GaNTase 5).	yes	-	no	yes	1	-	-	-	-	-
319	CG33715	CG33715-RB	chr2L	+	Msp-300	CG33715-PB, isoform B (Fragment).	yes	-	no	no	1	-	-	-	-	-
320	CG14030	CG14030-RA	chr2L	+	CG14030	CG14030-PA (LD22858p).	yes	-	no	no	1	-	-	-	-	-
321	CG14029	CG14029-RC	chr2L	+	vri	CG14029-PC, isoform C.	yes	-	no	no	1	-	-	-	-	-
322	CG14028	CG14028-RA	chr2L	+	cype	CG14028-PA (Cytochrome c oxidase subunit VIc).	yes	-	no	no	1	-	-	-	-	-
323	CG6604	CG6604-RA	chr2L	+	H15	T-box protein H15.	yes	-	no	yes	1	-	-	-	-	-
324	CG31647	CG31647-RA	chr2L	-	CG31647	CG31647-PA, isoform A.	yes	-	no	yes	1	-	-	-	-	-
325	CG9553	CG9553-RA	chr2L	-	chic	Chicadae (Fragment).	yes	-	no	no	1	-	-	-	-	-
326	CG9162	CG9162-RA	chr2L	+	CG9162	CG9162-PA (GH05093p).	yes	-	no	yes	1	-	-	-	-	-
327	CG34380	CG34380-RC	chr2L	+	CG34380	CG13988-PA.	yes	-	no	no	1	-	-	-	-	-
328	CG9491	CG9491-RA	chr2L	+	Gef26	CG9491-PA (Gef26 dizzy AI isoform).	yes	-	no	yes	1	-	-	-	-	-
329	CG9537	CG9537-RA	chr2L	+	DLP	CG9537-PA.	yes	-	no	no	2	-	-	-	-	-
330	CG9554	CG9554-RA	chr2L	-	eya	LD16029p.	yes	-	no	no	1	-	-	-	-	-
331	CG9595	CG9595-RA	chr2L	-	osm-6	CG9595-PA.	yes	-	no	no	1	-	-	-	-	-
332	CG31911	CG31911-RA	chr2L	+	Ent2	CG31911-PA (GH12067p).	yes	-	no	no	1	-	-	-	-	-
333	CG11050	CG11050-RA	chr2L	+	CG11050	CG11050-PA, isoform A (Cg11050-pb, isoform b).	yes	-	no	no	1	-	-	-	-	-
334	CG9258	CG9258-RA	chr2L	-	nrv1	Sodium/potassium-transporting ATPase subunit beta-1 (Sodium/potassium- dependent ATPase beta-1 subunit) (Protein nervana 1).	yes	-	no	no	1	-	-	-	-	-
335	CG9138	CG9138-RA	chr2L	-	SP1070	CG9138-PA.	yes	-	no	no	2	-	-	-	-	-
336	CG31628	CG31628-RA	chr2L	-	ade3	Trifunctional purine biosynthetic protein adenosine-3 [Includes: Phosphoribosylamine--glycine ligase (EC 6.3.4.13) (GARS) (Glycinamide ribonucleotide synthetase) (Phosphoribosylglycinamide synthetase); Phosphoribosylformylglycinamidine cyclo-ligase (EC 6.	yes	-	no	no	1	-	-	-	-	-
337	CG13777	CG13777-RA	chr2L	+	milt	CG13777-PA, isoform A (Cg13777-pc, isoform c).	yes	-	no	yes	1	-	-	-	-	-
338	CG31630	CG31630-RA	chr2L	+	CG31630	CG31630-PA.	yes	-	no	no	1	-	-	-	-	-
339	CG13778	CG13778-RA	chr2L	+	Mnn1	CG13778-PA, isoform A (Cg13778-pc, isoform c).	yes	-	no	yes	1	-	-	-	-	-
341	CG4969	CG4969-RA	chr2L	+	Wnt6	CG4969-PA.	yes	-	no	no	3	-	-	-	-	-
342	CG4971	CG4971-RA	chr2L	+	Wnt10	CG4971-PA.	yes	-	no	no	3	-	-	-	-	-
343	CG5229	CG5229-RA	chr2L	+	chm	CG5229-PA.	yes	-	no	no	2	-	-	-	-	-
344	CG5261	CG5261-RB	chr2L	+	CG5261	CG5261-PB, isoform B (AT21758p).	yes	-	no	no	1	-	-	-	-	-
345	CG34374	CG34374-RD	chr2L	-	Rapgap1	CG33529-PA, isoform A.	yes	-	no	yes	2	-	-	-	-	-
346	CG7134	CG7134-RA	chr2L	-	cdc14	CG7134-PA.	yes	-	no	no	1	-	-	-	-	-
347	CG14532	CG14532-RA	chr2L	-	CG14532	CG14532-PA.	yes	-	no	no	1	-	-	-	-	-
348	CG34421	CG34421-RB	chr2L	-	CG34421	CG7093-PA.	yes	-	no	no	4	-	-	-	-	-
349	CG13388	CG13388-RA	chr2L	+	Akap200	CG13388-PA, isoform A (LD42903p).	yes	-	no	yes	1	-	-	-	-	-
350	CG9310	CG9310-RA	chr2L	-	Hnf4	CG9310-PA, isoform A (RE09535p).	yes	-	no	no	1	-	-	-	-	-
351	CG34398	CG34398-RC	chr2L	+	CG34398	CG15867-PA.	yes	-	no	no	2	-	-	-	-	-
352	CG9552	CG9552-RA	chr2L	-	rost	LD22863p.	yes	-	no	no	1	-	-	-	-	-
353	CG32982	CG32982-RA	chr2L	+	CG32982	CG32982-PA, isoform A (GH13229p).	yes	-	no	yes	2	-	-	-	-	-
354	CG13109	CG13109-RA	chr2L	+	tai	CG13109-PA.	yes	-	no	yes	1	-	-	-	-	-
355	CG4422	CG4422-RA	chr2L	-	Gdi	CG4422-PA (LP03430p) (LD46767p).	yes	-	no	yes	1	-	-	-	-	-
356	CG3838	CG3838-RA	chr2L	+	CG3838	CG3838-PA, isoform A (Cg3838-pb, isoform b) (LD04047p).	yes	-	no	no	1	-	-	-	-	-
357	CG4758	CG4758-RA	chr2L	+	Trp1	CG4758-PA, isoform A (RE23984p).	yes	-	no	no	1	-	-	-	-	-
358	CG4778	CG4778-RA	chr2L	+	obst-B	CG4778-PA (BcDNA.GH02976).	yes	-	no	no	1	-	-	-	-	-
359	CG5722	CG5722-RA	chr2L	-	NPC1	CG5722-PA.	yes	-	no	yes	1	-	-	-	-	-
360	CG5052	CG5052-RA	chr2L	+	pim	CG5052-PA (Pimples protein) (LD16810p).	yes	-	no	no	2	-	-	-	-	-
361	CG7400	CG7400-RA	chr2L	-	Fatp	CG7400-PA, isoform A (Cg7400-pb, isoform b) (SD05207p).	yes	-	no	yes	1	-	-	-	-	-
362	CG31721	CG31721-RA	chr2L	+	Trim9	RE22018p (Tripartite motif protein 9) (CG31721-PA).	yes	-	no	yes	2	-	-	-	-	-
363	CG31868	CG31868-RA	chr2L	-	Samuel	CG31868-PA.	yes	-	no	no	4	-	-	-	-	-
364	CG6287	CG6287-RA	chr2L	-	CG6287	CG6287-PA (Hypothetical protein) (GH03305p).	yes	-	no	no	1	-	-	-	-	-
365	CG16874	CG16874-RA	chr2L	-	Vm32E	CG16874-PA.	yes	-	no	no	1	-	-	-	-	-
366	CG4788	CG4788-RA	chr2L	+	CG4788	CG4788-PA.	yes	-	no	no	4	-	-	-	-	-
367	CG14925	CG14925-RA	chr2L	-	Osi21	CG14925-PA.	yes	-	no	no	2	-	-	-	-	-
369	CG14938	CG14938-RA	chr2L	-	crol	CROL ALPHA (CG14938-PA, isoform A).	yes	-	no	yes	3	-	-	-	-	-
370	CG16965	CG16965-RA	chr2L	+	CG16965	CG16965-PA.	yes	-	no	no	2	-	-	-	-	-
371	CG6746	CG6746-RA	chr2L	-	CG6746	CG6746-PA (GH07085p).	yes	-	no	yes	1	-	-	-	-	-
372	CG5279	CG5279-RA	chr2L	+	Rh5	Opsin Rh5.	yes	-	yes	yes	1	-	-	-	-	-
373	CG6734	CG6734-RA	chr2L	-	CG6734	CG6734-PA (GH12955p).	yes	-	no	no	1	-	-	-	-	-
374	CG5304	CG5304-RA	chr2L	+	l(2)01810	CG5304-PA (LD14545p).	yes	-	no	yes	1	-	-	-	-	-
375	CG34164	CG34164-RB	chr2L	+	CG5317		yes	-	no	no	1	-	-	-	-	-
376	CG5317	CG5317-RA	chr2L	+	CG5317	CG5317-PA (IP16805p) (IP16905p) (RH63749p).	yes	-	no	no	1	-	-	-	-	-
377	CG5442	CG5442-RA	chr2L	-	SC35	CG5442-PA, isoform A.	yes	-	no	no	1	-	-	-	-	-
378	CG5461	CG5461-RA	chr2L	-	bun	Protein bunched, class 2 isoform (Protein shortsighted).	yes	-	no	yes	4	-	-	-	-	-
379	CG5142	CG5142-RB	chr2L	+	CG5142	CG5142-PA.	yes	-	no	no	2	-	-	-	-	-
380	CG5122	CG5122-RA	chr2L	+	CG5122	CG5122-PA.	yes	-	no	no	2	-	-	-	-	-
381	CG6866	CG6866-RA	chr2L	+	loqs	CG6866-PA, isoform A (R3D1-S).	yes	-	no	no	1	-	-	-	-	-
382	CG7147	CG7147-RA	chr2L	+	kuz	CG7147-PA, isoform A (Cg7147-pb, isoform b).	yes	-	yes	yes	3	-	-	-	-	-
383	CG31811	CG31811-RB	chr2L	+	cenG1A	Centaurin-gamma 1A.	yes	-	no	no	2	-	-	-	-	-
384	CG31840	CG31840-RA	chr2L	-	CG31840	CG31840-PA.	yes	-	no	no	1	-	-	-	-	-
385	CG3478	CG3478-RA	chr2L	-	ppk	CG3478-PA (Amiloride-sensitive Na+ channel).	yes	-	no	no	1	-	-	-	-	-
386	CG4220	CG4220-RB	chr2L	-	elB	CG4220-PB, isoform B.	yes	-	no	yes	2	-	-	-	-	-
387	CG15284	CG15284-RA	chr2L	-	pburs	Partner of bursicon precursor (Bursicon subunit beta).	yes	-	no	no	1	-	-	-	-	-
388	CG3474	CG3474-RA	chr2L	-	Cpr35B	CG3474-PA.	yes	-	no	yes	2	-	-	-	-	-
389	CG4491	CG4491-RA	chr2L	+	noc	CG4491-PA (Zinc finger protein) (LD28078p).	yes	-	no	yes	4	-	-	-	-	-
390	CG33648	CG33648-RA	chr2L	+	CG33648	CG33648-PA.	yes	-	no	no	4	-	-	-	-	-
391	CG4218	CG4218-RA	chr2L	-	CG4218	CG4218-PA.	yes	-	no	yes	1	-	-	-	-	-
392	CG3473	CG3473-RA	chr2L	-	CG3473	CG3473-PA (AT16033p).	yes	-	no	no	2	-	-	-	-	-
393	CG4482	CG4482-RA	chr2L	-	mol	CG4482-PA, isoform A (Cg4482-pc, isoform c) (RE74613p) (LD27791p).	yes	-	no	no	1	-	-	-	-	-
394	CG15259	CG15259-RA	chr2L	-	nht	CG15259-PA.	yes	-	no	no	1	-	-	-	-	-
395	CG15258	CG15258-RA	chr2L	-	CG15258	CG15258-PA (IP01147p).	yes	-	no	no	1	-	-	-	-	-
396	CG31828	CG31828-RA	chr2L	-	CG31828	CG31828-PA.	yes	-	no	no	2	-	-	-	-	-
397	CG18482	CG18482-RA	chr2L	-	CG18482	CG18482-PA.	yes	-	no	no	5	-	-	-	-	-
398	CG4158	CG4158-RA	chr2L	-	wor	CG4158-PA.	yes	-	no	no	1	-	-	-	-	-
399	CG3956	CG3956-RA	chr2L	-	sna	Protein snail.	yes	-	no	no	2	-	-	-	-	-
400	CG3903	CG3903-RA	chr2L	-	Gli	CG3903-PA, isoform A (Cg3903-pc, isoform c).	yes	-	no	yes	1	-	-	-	-	-
401	CG4599	CG4599-RA	chr2L	+	Tpr2	CG4599-PA, isoform A (Tetratricopeptide repeat protein 2).	yes	-	no	no	1	-	-	-	-	-
402	CG5953	CG5953-RA	chr2L	-	CG5953	CG5953-PA, isoform A (Cg5953-pb, isoform b) (RE18252p).	yes	-	no	yes	3	-	-	-	-	-
403	CG31816	CG31816-RA	chr2L	+	CG31816	CG31816-PA (IP04789p).	yes	-	no	no	1	-	-	-	-	-
404	CG31815	CG31815-RA	chr2L	+	CG31815	CG31815-PA.	yes	-	no	no	2	-	-	-	-	-
405	CG4694	CG4694-RA	chr2L	+	her	CG4694-PA (LD32783p).	yes	-	no	yes	1	-	-	-	-	-
406	CG5996	CG5996-RA	chr2L	-	trpgamma	Transient receptor potential-gamma protein (TRPgamma).	yes	-	no	no	1	-	-	-	-	-
407	CG17161	CG17161-RA	chr2L	+	grp	Serine/threonine-protein kinase grp (EC 2.7.11.1) (Protein grapes) (Chk1 homolog).	yes	-	no	yes	1	-	-	-	-	-
408	CG13280	CG13280-RA	chr2L	-	CG13280	CG13280-PA.	yes	-	no	no	1	-	-	-	-	-
409	CG15138	CG15138-RA	chr2L	-	beat-IIIc	RE14414p (CG15138-PA, isoform A).	yes	-	no	no	2	-	-	-	-	-
410	CG5020	CG5020-RB	chr2L	+	CLIP-190	Restin homolog (Cytoplasmic linker protein 190) (Microtubule-binding protein 190) (d-CLIP-190).	yes	-	no	yes	1	-	-	-	-	-
411	CG6794	CG6794-RB	chr2L	-	Dif	RE18723p.	yes	-	no	no	1	-	-	-	-	-
412	CG6667	CG6667-RA	chr2L	-	dl	Embryonic polarity protein dorsal.	yes	-	no	no	1	-	-	-	-	-
413	CG7527	CG7527-RB	chr2L	-	CadN2	CG7527-PB, isoform B.	yes	-	no	no	1	-	-	-	-	-
414	CG7210	CG7210-RA	chr2L	-	kel	Ring canal kelch protein [Contains: Kelch short protein].	yes	-	no	no	1	-	-	-	-	-
415	CG15154	CG15154-RA	chr2L	-	Socs36E	CG15154-PA, isoform A (Suppressor of cytokine signaling SOCS36E).	yes	-	no	yes	2	-	-	-	-	-
416	CG5803	CG5803-RD	chr2L	+	Fas3	Fasciclin-3 precursor (Fasciclin III) (FAS III).	yes	-	no	no	3	-	-	-	-	-
417	CG10283	CG10283-RB	chr2L	-	CG10283	CG10283-PA, isoform A (Cg10283-pb, isoform b).	yes	-	no	no	2	-	-	-	-	-
418	CG10176	CG10176-RA	chr2L	+	CG10176	CG10176-PA.	yes	-	no	no	1	-	-	-	-	-
419	CG10343	CG10343-RA	chr2L	+	CG10343	CG10343-PA (GM16226p).	yes	-	no	no	1	-	-	-	-	-
420	CG18397	CG18397-RA	chr2L	-	CG18397	CG18397-PA (LD01527p).	yes	-	no	no	1	-	-	-	-	-
421	CG10428	CG10428-RA	chr2L	+	CG10428	CG10428-PA (LD29806p).	yes	-	no	yes	2	-	-	-	-	-
422	CG17347	CG17347-RA	chr2L	+	l(2)37Ce	CG17347-PA (RE42959p).	yes	-	no	no	1	-	-	-	-	-
423	CG10719	CG10719-RA	chr2L	+	brat	Brain tumor protein.	yes	-	no	no	8	-	-	-	-	-
424	CG17559	CG17559-RA	chr2L	-	dnt	Tyrosine-protein kinase Dnt precursor (EC 2.7.10.1) (Protein doughnut).	yes	-	no	yes	2	-	-	-	-	-
425	CG31794	CG31794-RC	chr2L	-	Pax	CG31794-PC, isoform C.	yes	-	no	no	1	-	-	-	-	-
426	CG10334	CG10334-RA	chr2L	-	spi	Protein spitz precursor.	yes	-	no	yes	3	-	-	-	-	-
427	CG34343	CG34343-RB	chr2L	+	sick	CG10662-PA.	yes	-	no	yes	3	-	-	-	-	-
428	CG10726	CG10726-RA	chr2L	-	barr	CG10726-PA, isoform A (Cg10726-pb, isoform b) (RE15383p) (RE48802p).	yes	-	no	no	1	-	-	-	-	-
429	CG10895	CG10895-RA	chr2L	+	lok	Ovarian-specific serine/threonine-protein kinase Lok (EC 2.7.11.1) (Protein loki) (dMNK).	yes	-	no	no	1	-	-	-	-	-
430	CG31683	CG31683-RA	chr2L	-	CG31683	BcDNA.GH02384 (CG31683-PA).	yes	-	no	no	1	-	-	-	-	-
431	CG18858	CG18858-RA	chr2L	-	CG31683	CG18858-PA.	yes	-	no	no	1	-	-	-	-	-
432	CG9328	CG9328-RB	chr2L	+	CG9328	SD01241p (CG9328-PB, isoform B).	yes	-	no	yes	2	-	-	-	-	-
433	CG1762	CG1762-RA	chr2L	+	betaInt-nu	CG1762 (Fragment).	yes	-	no	yes	4	-	-	-	-	-
434	CG9264	CG9264-RB	chr2L	+	CG9264	CG9264-PB, isoform B (LD25644p).	yes	-	no	no	1	-	-	-	-	-
435	CG8669	CG8669-RA	chr2L	+	crc	CG8669-PA, isoform A.	yes	-	no	no	1	-	-	-	-	-
470	CG31612	CG31612-RA	chr2L	-	CG31612	CG31612-PA (IP01335p).	yes	-	no	no	1	-	-	-	-	-
472	CG12567	CG12567-RB	chr2L	-	CG12567	RE24541p (CG12567-PB.3).	yes	-	no	no	1	-	-	-	-	-
473	CG3107	CG3107-RA	chr2R	+	CG3107	Presequence protease, mitochondrial precursor (EC 3.4.24.-).	yes	-	no	no	1	-	-	-	-	-
474	CG12110	CG12110-RA	chr2R	+	Pld	GH07346p (CG12110-PA, isoform A) (Cg12110-pb, isoform b).	yes	-	no	no	1	-	-	-	-	-
475	CG9397	CG9397-RI	chr2R	+	CG9397	C2H2 zinc finger transcription factor JING.	yes	-	no	yes	5	-	-	-	-	-
476	CG3161	CG3161-RA	chr2R	-	Vha16	SD02875p.	yes	-	no	yes	1	-	-	-	-	-
477	CG15845	CG15845-RA	chr2R	+	Adf1	Transcription factor Adf-1 (ADH distal factor 1).	yes	-	no	yes	1	-	-	-	-	-
478	CG18817	CG18817-RC	chr2R	+	Tsp42Ea	GH05668p (CG18817-PB, isoform B) (Cg18817-pc, isoform c) (Tetraspanin 42Ea).	yes	-	no	no	2	-	-	-	-	-
479	CG10106	CG10106-RA	chr2R	+	Tsp42Ee	RE12209p.	yes	-	no	yes	1	-	-	-	-	-
480	CG12833	CG12833-RB	chr2R	+	esn	LIM-domain protein (CG12833-PA, isoform A) (Cg12833-pb, isoform b).	yes	-	no	no	2	-	-	-	-	-
481	CG12172	CG12172-RA	chr2R	+	Spn43Aa	LP08647p (Fragment).	yes	-	no	no	2	-	-	-	-	-
482	CG11084	CG11084-RA	chr2R	+	pk	Prickle pk isoform.	yes	-	no	yes	1	-	-	-	-	-
483	CG11086	CG11086-RA	chr2R	+	Gadd45	RH70774p.	yes	-	no	no	1	-	-	-	-	-
484	CG11101	CG11101-RA	chr2R	+	pwn		yes	-	no	no	1	-	-	-	-	-
485	CG11121	CG11121-RA	chr2R	+	so	GH15741p.	yes	-	no	yes	1	-	-	-	-	-
486	CG1621	CG1621-RA	chr2R	-	CG1621	LD05592p.	yes	-	no	no	1	-	-	-	-	-
487	CG18812	CG18812-RC	chr2R	-	CG18812	GH03014p.	yes	-	no	no	1	-	-	-	-	-
488	CG30377	CG30377-RA	chr2R	+	CG30377		yes	-	no	no	1	-	-	-	-	-
489	CG12769	CG12769-RB	chr2R	-	CG12769	LD46223p.	yes	-	no	no	1	-	-	-	-	-
490	CG14755	CG14755-RA	chr2R	+	CG14755		yes	-	no	no	3	-	-	-	-	-
491	CG8635	CG8635-RA	chr2R	-	CG8635	AT31705p (GM08440p).	yes	-	no	no	3	-	-	-	-	-
492	CG2411	CG2411-RA	chr2R	+	ptc	RH36596p.	yes	-	no	yes	3	-	-	-	-	-
493	CG8411	CG8411-RA	chr2R	+	gcl	Protein germ cell-less.	yes	-	no	yes	1	-	-	-	-	-
494	CG8740	CG8740-RB	chr2R	+	CG8740	CG8740-PA, isoform A (Cg8740-pb, isoform b).	yes	-	no	no	1	-	-	-	-	-
495	CG8170	CG8170-RA	chr2R	-	CG8170	RE24424p (CG8170-PB, isoform B).	yes	-	no	no	2	-	-	-	-	-
496	CG33774	CG33774-RA	chr2R	-	CG33774	GM20929p (Fragment).	yes	-	no	no	1	-	-	-	-	-
497	CG11804	CG11804-RB	chr2R	-	ced-6	LD19266p (CG11804-PA, isoform A) (Cg11804-pb, isoform b) (CED-6).	yes	-	no	no	2	-	-	-	-	-
498	CG13952	CG13952-RA	chr2R	+	CG13952		yes	-	no	no	1	-	-	-	-	-
499	CG1814	CG1814-RC	chr2R	+	CG1814	GH14884p.	yes	-	no	no	1	-	-	-	-	-
500	CG34407	CG34407-RC	chr2R	-	CG34407	SD07194p.	yes	-	no	no	1	-	-	-	-	-
501	CG2275	CG2275-RA	chr2R	+	Jra	Transcription factor AP-1 (Jun-related antigen) (dJRA) (dJun).	yes	-	no	yes	1	-	-	-	-	-
502	CG30011	CG30011-RC	chr2R	+	gem	HL07889p.	yes	-	no	no	1	-	-	-	-	-
503	CG12214	CG12214-RA	chr2R	-	CG12214	GH13040p.	yes	-	no	no	1	-	-	-	-	-
504	CG33474	CG33474-RA	chr2R	+	CG33474		yes	-	no	no	1	-	-	-	-	-
505	CG11763	CG11763-RA	chr2R	+	micr	SD04057p.	yes	-	no	yes	1	-	-	-	-	-
506	CG33473	CG33473-RB	chr2R	-	luna	HL07808p (Transcription factor DKLF).	yes	-	no	no	6	-	-	-	-	-
507	CG7734	CG7734-RD	chr2R	+	shn	GH23228p.	yes	-	no	yes	6	-	-	-	-	-
508	CG13213	CG13213-RA	chr2R	-	CG13213	RE55062p (CG13213-PA, isoform A) (Cg13213-pb, isoform b).	yes	-	no	no	1	-	-	-	-	-
509	CG18335	CG18335-RA	chr2R	-	CG18335	AT30609p (AT25213p).	yes	-	no	no	1	-	-	-	-	-
510	CG34054	CG34054-RA	chr2R	-	CG34054		yes	-	no	no	1	-	-	-	-	-
511	CG9015	CG9015-RB	chr2R	-	en	Segmentation polarity homeobox protein engrailed.	yes	-	no	yes	2	-	-	-	-	-
512	CG10897	CG10897-RC	chr2R	-	tou	Toutatis.	yes	-	no	yes	6	-	-	-	-	-
513	CG34228	CG34228-RA	chr2R	+	CG34228		yes	-	no	yes	1	-	-	-	-	-
514	CG8340	CG8340-RA	chr2R	+	128up	GTP-binding protein 128up.	yes	-	no	no	1	-	-	-	-	-
515	CG8581	CG8581-RA	chr2R	+	fra	Frazzled.	yes	-	no	yes	1	-	-	-	-	-
516	CG8815	CG8815-RA	chr2R	-	Sin3A	SD07795p.	yes	-	no	yes	2	-	-	-	-	-
517	CG13321	CG13321-RA	chr2R	+	CG13321	RE03883p.	yes	-	no	no	1	-	-	-	-	-
518	CG3886	CG3886-RA	chr2R	-	Psc	Posterior sex combs.	yes	-	no	no	3	-	-	-	-	-
519	CG3905	CG3905-RA	chr2R	+	Su(z)2	Protein suppressor 2 of zeste (Protein posterior sex combs).	yes	-	no	yes	5	-	-	-	-	-
520	CG13323	CG13323-RA	chr2R	-	CG13323	IP04046p.	yes	-	no	yes	1	-	-	-	-	-
521	CG6191	CG6191-RA	chr2R	-	CG6191	BcDNA.GH06193.	yes	-	yes	yes	1	-	-	-	-	-
522	CG6671	CG6671-RA	chr2R	-	AGO1	LP02696p (CG6671-PA, isoform A) (Cg6671-pc, isoform c).	yes	-	no	no	1	-	-	-	-	-
523	CG8118	CG8118-RA	chr2R	+	mam	Neurogenic protein mastermind.	yes	-	no	no	2	-	-	-	-	-
524	CG30482	CG30482-RA	chr2R	-	CG30482		yes	-	no	no	1	-	-	-	-	-
525	CG30483	CG30483-RA	chr2R	-	Prosap	GH06265p.	yes	-	yes	yes	1	-	-	-	-	-
526	CG8367	CG8367-RA	chr2R	+	cg	Comb gap (CG8367-PA, isoform A) (Cg8367-pd, isoform d) (LD05357p).	yes	-	yes	yes	1	-	-	-	-	-
527	CG30071	CG30071-RA	chr2R	+	CG30071		yes	-	no	no	1	-	-	-	-	-
528	CG8589	CG8589-RA	chr2R	-	CG8589	RE23690p.	yes	-	no	no	1	-	-	-	-	-
529	CG34379	CG34379-RD	chr2R	+	CG34379		yes	-	no	yes	4	-	-	-	-	-
530	CG10109	CG10109-RA	chr2R	+	L	RE53130p (LOBE).	yes	-	no	yes	1	-	-	-	-	-
531	CG8787	CG8787-RA	chr2R	+	Asx	Polycomb protein Asx (Additional sex combs).	yes	-	no	no	1	-	-	-	-	-
532	CG10117	CG10117-RA	chr2R	+	ttv	Exostosin-1 (EC 2.4.1.224) (EC 2.4.1.225) (Protein tout-velu).	yes	-	no	no	1	-	-	-	-	-
533	CG10249	CG10249-RC	chr2R	-	CG10249	BcDNA.GH03482.	yes	-	no	no	3	-	-	-	-	-
534	CG10253	CG10253-RA	chr2R	-	CG10253	Alkyldihydroxyacetonephosphate synthase (EC 2.5.1.26) (Alkyl-DHAP synthase) (Alkylglycerone-phosphate synthase).	yes	-	no	no	1	-	-	-	-	-
535	CG12424	CG12424-RA	chr2R	+	CG12424	LD09801p (CG12424-PA, isoform A) (Cg12424-pb, isoform b).	yes	-	no	yes	2	-	-	-	-	-
536	CG11798	CG11798-RB	chr2R	+	chn	Protein charlatan.	yes	-	no	yes	3	-	-	-	-	-
537	CG33466	CG33466-RA	chr2R	-	Fs	Follistatin.	yes	-	no	no	3	-	-	-	-	-
538	CG8180	CG8180-RA	chr2R	-	CG8180	LD38554p.	yes	-	no	no	1	-	-	-	-	-
539	CG30089	CG30089-RA	chr2R	+	CG30089	GH28016p.	yes	-	no	no	2	-	-	-	-	-
540	CG8355	CG8355-RA	chr2R	-	sli	Protein slit precursor [Contains: Protein slit N-product; Protein slit C-product].	yes	-	no	yes	2	-	-	-	-	-
541	CG8399	CG8399-RA	chr2R	+	CG8399	LD47639p.	yes	-	no	no	1	-	-	-	-	-
542	CG8416	CG8416-RA	chr2R	+	Rho1	Ras-like GTP-binding protein Rho1.	yes	-	no	no	1	-	-	-	-	-
543	CG8433	CG8433-RA	chr2R	-	CG10731	Exostosin-2 (EC 2.4.1.224) (EC 2.4.1.225) (Protein sister of tout- velu).	yes	-	no	no	1	-	-	-	-	-
544	CG10734	CG10734-RA	chr2R	-	CG10734	IP11711p.	yes	-	no	no	2	-	-	-	-	-
545	CG8440	CG8440-RA	chr2R	+	Lis-1	RE19540p.	yes	-	no	no	1	-	-	-	-	-
546	CG8441	CG8441-RA	chr2R	-	CG8441	LD38910p.	yes	-	no	no	1	-	-	-	-	-
547	CG8448	CG8448-RB	chr2R	-	mrj	LD10702p (DnaJ-related co-chaperone MRJ) (CG8448-PA, isoform A) (Cg8448-pb, isoform b).	yes	-	no	yes	3	-	-	-	-	-
548	CG34460	CG34460-RA	chr2R	+	CG34460		yes	-	no	no	2	-	-	-	-	-
549	CG8652	CG8652-RA	chr2R	-	Ugt37c1	EG:EG0003.4 protein.	yes	-	no	no	1	-	-	-	-	-
550	CG9635	CG9635-RD	chr2R	+	RhoGEF2	SD04476p.	yes	-	no	no	1	-	-	-	-	-
551	CG6568	CG6568-RA	chr2R	-	CG6568	RE49550p.	yes	-	no	no	1	-	-	-	-	-
552	CG4798	CG4798-RA	chr2R	+	l(2)k01209	LD03595p.	yes	-	no	yes	1	-	-	-	-	-
553	CG18431	CG18431-RA	chr2R	+	CG4844		yes	-	no	no	2	-	-	-	-	-
554	CG4844	CG4844-RA	chr2R	+	CG4844	LD10058p.	yes	-	no	no	2	-	-	-	-	-
555	CG4921	CG4921-RA	chr2R	+	Rab4	LD16736p.	yes	-	no	no	1	-	-	-	-	-
556	CG6446	CG6446-RA	chr2R	-	Sema-1b	Semaphorin-like.	yes	-	no	yes	1	-	-	-	-	-
557	CG6424	CG6424-RA	chr2R	-	CG6424	CG6424-PA, isoform A (Cg6424-pb, isoform b).	yes	-	no	yes	1	-	-	-	-	-
558	CG5058	CG5058-RA	chr2R	+	grh	Protein grainyhead (Protein grainy-head) (DNA-binding protein ELF-1) (Element I-binding activity) (Transcription factor NTF-1).	yes	-	no	no	4	-	-	-	-	-
559	CG11430	CG11430-RA	chr2R	+	olf186-F	Calcium release-activated calcium channel protein 1 (Protein orai) (dOrai).	yes	-	no	yes	1	-	-	-	-	-
560	CG5784	CG5784-RA	chr2R	-	Mapmodulin	Acidic leucine-rich nuclear phosphoprotein 32 family member A.	yes	-	no	no	1	-	-	-	-	-
561	CG5738	CG5738-RA	chr2R	-	lolal	Longitudinals lacking protein-like (Lola-like protein) (Batman protein).	yes	-	no	yes	1	-	-	-	-	-
562	CG33958	CG33958-RA	chr2R	-	CG33958		yes	-	no	yes	2	-	-	-	-	-
563	CG30114	CG30114-RA	chr2R	+	CG30114		yes	-	no	no	2	-	-	-	-	-
564	CG5581	CG5581-RA	chr2R	-	Ote	Otefin.	yes	-	no	no	2	-	-	-	-	-
566	CG14502	CG14502-RA	chr2R	+	CG14502	LD04457p.	yes	-	no	no	1	-	-	-	-	-
567	CG14505	CG14505-RB	chr2R	-	CG14505	UPF0279 protein CG14505.	yes	-	no	no	2	-	-	-	-	-
568	CG15066	CG15066-RA	chr2R	-	IM23	Immune-induced peptide 23 precursor (DIM-23).	yes	-	no	yes	2	-	-	-	-	-
569	CG5576	CG5576-RA	chr2R	-	imd	Death-domain containing protein BG5 (Fragment).	yes	-	no	no	1	-	-	-	-	-
570	CG5469	CG5469-RD	chr2R	-	Gint3	LD37137p (CG5469-PB, isoform B) (Cg5469-pc, isoform c).	yes	-	no	no	1	-	-	-	-	-
571	CG15085	CG15085-RA	chr2R	-	edl	LD15796p (MAE).	yes	-	no	no	1	-	-	-	-	-
572	CG15118	CG15118-RC	chr2R	-	CG15118	RH65876p (Fragment).	yes	-	no	no	1	-	-	-	-	-
573	CG17246	CG17246-RA	chr2R	-	Scs-fp	Succinate dehydrogenase [ubiquinone] flavoprotein subunit, mitochondrial precursor (EC 1.3.5.1) (FP) (Flavoprotein subunit of complex II).	yes	-	no	no	1	-	-	-	-	-
574	CG7753	CG7753-RA	chr2R	+	mei-W68	MEI-W68.	yes	-	no	yes	1	-	-	-	-	-
575	CG8201	CG8201-RA	chr2R	+	par-1	PAR-1.	yes	-	no	yes	3	-	-	-	-	-
576	CG8517	CG8517-RA	chr2R	+	CG8517	AT22380p.	yes	-	no	no	2	-	-	-	-	-
577	CG12501	CG12501-RA	chr2R	-	Or56a	Putative odorant receptor 56a.	yes	-	no	no	7	-	-	-	-	-
578	CG13872	CG13872-RA	chr2R	-	CG13872	AT30877p.	yes	-	no	no	2	-	-	-	-	-
579	CG30447	CG30447-RA	chr2R	+	CG30447	IP06990p.	yes	-	no	no	2	-	-	-	-	-
580	CG16898	CG16898-RA	chr2R	-	CG16898	AT20832p.	yes	-	no	no	1	-	-	-	-	-
582	CG11041	CG11041-RA	chr2R	+	CG11041		yes	-	no	yes	2	-	-	-	-	-
583	CG16894	CG16894-RA	chr2R	-	CG16894	AT29981p.	yes	-	no	no	3	-	-	-	-	-
584	CG11200	CG11200-RA	chr2R	-	CG11200	GH19857p.	yes	-	no	no	1	-	-	-	-	-
585	CG13868	CG13868-RA	chr2R	-	CG13868	SD03066p.	yes	-	no	no	1	-	-	-	-	-
586	CG8920	CG8920-RC	chr2R	+	CG8920	CG8920-PB, isoform B (Cg8920-pc, isoform c).	yes	-	no	no	1	-	-	-	-	-
587	CG9235	CG9235-RA	chr2R	+	CG9235	CG9235-PA.	yes	-	no	no	1	-	-	-	-	-
588	CG10543	CG10543-RA	chr2R	+	CG10543	CG10543-PA, isoform A.	yes	-	no	yes	1	-	-	-	-	-
589	CG10540	CG10540-RA	chr2R	+	cpa	F-actin capping protein subunit alpha.	yes	-	no	no	1	-	-	-	-	-
590	CG9364	CG9364-RE	chr2R	+	Treh	Trehalase precursor (EC 3.2.1.28) (Alpha,alpha-trehalase) (Alpha,alpha-trehalose glucohydrolase).	yes	-	no	no	1	-	-	-	-	-
591	CG30388	CG30388-RA	chr2R	-	Magi	CG30388-PA (LD27118p).	yes	-	no	no	1	-	-	-	-	-
592	CG9441	CG9441-RA	chr2R	+	Pu	Punch.	yes	-	no	no	1	-	-	-	-	-
593	CG18375	CG18375-RA	chr2R	-	CG18375	CG18375-PA, isoform A.	yes	-	no	no	1	-	-	-	-	-
594	CG10497	CG10497-RA	chr2R	-	Sdc	Syndecan precursor.	yes	-	no	yes	2	-	-	-	-	-
596	CG33225	CG33225-RA	chr2R	+	CG33225	CG33225-PA.	yes	-	no	no	1	-	-	-	-	-
597	CG17952	CG17952-RB	chr2R	+	LBR	Lamin-B receptor (dLBR).	yes	-	no	yes	1	-	-	-	-	-
598	CG13493	CG13493-RA	chr2R	-	comr	CG13493-PA.	yes	-	no	no	1	-	-	-	-	-
599	CG34368	CG34368-RC	chr2R	+	CG34368	CG4054-PA.	yes	-	no	no	2	-	-	-	-	-
600	CG5820	CG5820-RA	chr2R	+	Gp150	Gp150 protein (CG5820-PA, isoform A) (Cg5820-pb, isoform b) (RE46351p).	yes	-	no	yes	1	-	-	-	-	-
601	CG4444	CG4444-RA	chr2R	-	px	CG4444-PA.	yes	-	no	yes	3	-	-	-	-	-
602	CG2852	CG2852-RA	chr2R	-	CG2852	CG2852-PA, isoform A (RE50843p).	yes	-	no	no	1	-	-	-	-	-
603	CG9952	CG9952-RA	chr2R	-	ppa	CG9952-PA (RE01138p) (Partner of Paired).	yes	-	no	yes	1	-	-	-	-	-
604	CG13521	CG13521-RA	chr2R	-	robo	CG13521-PA, isoform A.	yes	-	yes	yes	1	-	-	-	-	-
605	CG30092	CG30092-RB	chr2R	-	jbug	CG30092-PB, isoform B.	yes	-	no	no	1	-	-	-	-	-
606	CG12781	CG12781-RA	chr2R	+	nahoda	CG12781-PA, isoform A (Cg12781-pb, isoform b) (GH04942p).	yes	-	no	no	1	-	-	-	-	-
607	CG3800	CG3800-RA	chr2R	-	CG3800	GM14667p (LD48005p) (CG3800-PA).	yes	-	no	no	1	-	-	-	-	-
608	CG9895	CG9895-RA	chr2R	-	CG9895	CG9895-PA.	yes	-	no	no	1	-	-	-	-	-
609	CG34209	CG34209-RA	chr2R	-	CG34209		yes	-	no	no	3	-	-	-	-	-
610	CG34371	CG34371-RA	chr2R	-	CG34371	CG30188-PA.	yes	-	no	yes	1	-	-	-	-	-
611	CG3092	CG3092-RA	chr2R	+	CG3092	CG3092-PA (GH07743p).	yes	-	no	no	1	-	-	-	-	-
612	CG13549	CG13549-RB	chr2R	-	yip3	CG13549-PA, isoform A (Cg13549-pb, isoform b).	yes	-	no	no	2	-	-	-	-	-
613	CG13541	CG13541-RA	chr2R	+	CG13541	CG13541-PA (IP06556p).	yes	-	no	no	1	-	-	-	-	-
614	CG3496	CG3496-RA	chr2R	-	vir	CG3496-PA (Virilizer).	yes	-	no	no	1	-	-	-	-	-
615	CG3870	CG3870-RA	chr2R	-	chrw	CG3870-PA (LD47384p) (Rab-related GTP-binding protein Chrowded).	yes	-	no	no	1	-	-	-	-	-
616	CG5360	CG5360-RA	chr2R	+	CG5360	CG5360-PA (LD45221p).	yes	-	no	no	1	-	-	-	-	-
617	CG5393	CG5393-RA	chr2R	+	apt	Apontic (CG5393-PA, isoform A) (Cg5393-pd, isoform d) (LD45581p) (CG5393-PC, isoform C).	yes	-	no	yes	1	-	-	-	-	-
618	CG4019	CG4019-RA	chr2R	-	CG4019	RH68439p (CG4019-PA, isoform A) (Cg4019-pb, isoform b).	yes	-	no	no	1	-	-	-	-	-
619	CG5403	CG5403-RA	chr2R	+	retn	Protein dead ringer (Protein retained).	yes	-	no	no	2	-	-	-	-	-
620	CG11299	CG11299-RA	chr2R	+	CG11299	Putative sestrin.	yes	-	no	no	1	-	-	-	-	-
621	CG4051	CG4051-RA	chr2R	-	egl	CG4051-PA.	yes	-	no	no	1	-	-	-	-	-
622	CG4797	CG4797-RA	chr2R	-	CG4797	CG4797-PA, isoform A (SD10060p).	yes	-	no	no	1	-	-	-	-	-
623	CG17611	CG17611-RA	chr2R	-	eIF6	Probable eukaryotic translation initiation factor 6 (eIF-6).	yes	-	no	no	1	-	-	-	-	-
624	CG18426	CG18426-RA	chr2R	-	ytr	CG18426-PA (LD12035p).	yes	-	no	no	1	-	-	-	-	-
625	CG5575	CG5575-RA	chr2R	+	ken	Probable transcription factor Ken (Protein Ken and Barbie).	yes	-	no	no	1	-	-	-	-	-
626	CG3167	CG3167-RA	chr2R	+	MAN1	RE60089p (CG3167-PA, isoform A) (Cg3167-pb, isoform b).	yes	-	no	yes	1	-	-	-	-	-
627	CG4354	CG4354-RA	chr2R	-	slbo	CCAAT/enhancer-binding protein (C/EBP) (Slow border cell protein).	yes	-	no	yes	1	-	-	-	-	-
628	CG13586	CG13586-RA	chr2R	+	itp	CG13586-PA, isoform A.	yes	-	no	no	2	-	-	-	-	-
629	CG4622	CG4622-RB	chr2R	-	CG4622	CG4622-PB, isoform B.	yes	-	no	no	2	-	-	-	-	-
630	CG2727	CG2727-RB	chr2R	-	emp	CG2727-PB, isoform B.	yes	-	no	no	1	-	-	-	-	-
631	CG15792	CG15792-RA	chr2R	-	zip	Myosin heavy chain, non-muscle (Zipper protein) (Myosin II) (Non- muscle MHC).	yes	-	no	yes	3	-	-	-	-	-
632	CG40191	CG40191-RA	chr2R	+	CG40191	LD12604p (CG40191-PA.3) (Cg40191-pc.3).	yes	-	no	yes	1	-	-	-	-	-
633	CG1210	CG1210-RA	chr3L	+	Pk61C	3-phosphoinositide-dependent protein kinase 1 (EC 2.7.11.1) (dPDK-1) (Serine/threonine-protein kinase 61C) (dSTPK61).	yes	-	no	yes	2	-	-	-	-	-
634	CG1212	CG1212-RA	chr3L	+	p130CAS	CG1212-PA, isoform A.	yes	-	no	no	2	-	-	-	-	-
635	CG32346	CG32346-RA	chr3L	-	E(bx)	Nucleosome-remodeling factor subunit NURF301 (Nucleosome-remodeling factor 215 kDa subunit) (NURF-215) (Enhancer of bithorax).	yes	-	no	yes	1	-	-	-	-	-
636	CG32476	CG32476-RA	chr3L	+	mthl14	Probable G-protein coupled receptor Mth-like 14 precursor (Protein methuselah-like 14).	yes	-	no	no	1	-	-	-	-	-
637	CG13891	CG13891-RA	chr3L	-	CG13891	CG13891-PA.	yes	-	no	yes	1	-	-	-	-	-
638	CG17046	CG17046-RA	chr3L	-	klar	CG17046-PA, isoform A.	yes	-	no	yes	3	-	-	-	-	-
639	CG17090	CG17090-RA	chr3L	+	CG17090	CG17090-PA, isoform A (Cg17090-pb, isoform b).	yes	-	no	yes	1	-	-	-	-	-
640	CG3200	CG3200-RA	chr3L	-	Reg-2	Rhythmically expressed gene 2 protein (dREG-2).	yes	-	no	yes	4	-	-	-	-	-
641	CG12030	CG12030-RA	chr3L	+	CG12030	Probable UDP-glucose 4-epimerase (EC 5.1.3.2) (Galactowaldenase) (UDP- galactose 4-epimerase).	yes	-	no	yes	1	-	-	-	-	-
642	CG12189	CG12189-RA	chr3L	+	Rev1	CG12189-PA (DREV1).	yes	-	no	no	1	-	-	-	-	-
643	CG17129	CG17129-RC	chr3L	-	CG17129	CG17129-PA, isoform A (Cg17129-pb, isoform b).	yes	-	no	yes	1	-	-	-	-	-
644	CG13894	CG13894-RA	chr3L	-	CG13894	CG13894-PA.	yes	-	no	yes	1	-	-	-	-	-
645	CG13896	CG13896-RA	chr3L	-	CG13896	CG13896-PA (IP07664p).	yes	-	no	no	1	-	-	-	-	-
646	CG13898	CG13898-RA	chr3L	-	CG13898	CG13898-PA (IP04269p).	yes	-	no	yes	1	-	-	-	-	-
647	CG1086	CG1086-RA	chr3L	+	Glut1	Glucose transporter type 1.	yes	-	no	yes	1	-	-	-	-	-
648	CG18214	CG18214-RA	chr3L	-	trio	CG18214-PA, isoform A (Cg18214-pc, isoform c).	yes	-	no	yes	2	-	-	-	-	-
649	CG9097	CG9097-RA	chr3L	-	bab1	Protein bric-a-brac 1.	yes	-	no	yes	3	-	-	-	-	-
650	CG9155	CG9155-RC	chr3L	+	Myo61F	CG9155-PD, isoform D.	yes	-	no	no	1	-	-	-	-	-
651	CG9181	CG9181-RA	chr3L	-	Ptp61F	Tyrosine-protein phosphatase non-receptor type 61F (EC 3.1.3.48) (dPTP61F).	yes	-	no	yes	2	-	-	-	-	-
652	CG33166	CG33166-RB	chr3L	-	stet	CG33166-PB, isoform B.	yes	-	no	yes	1	-	-	-	-	-
653	CG7864	CG7864-RA	chr3L	+	CG7864	CG7864-PA (GM14467p).	yes	-	no	no	1	-	-	-	-	-
654	CG12004	CG12004-RA	chr3L	+	CG12004	SD03655p (CG12004-PA, isoform A) (Cg12004-pb, isoform b).	yes	-	no	yes	1	-	-	-	-	-
655	CG12023	CG12023-RA	chr3L	+	GV1	CG12023-PA, isoform A.	yes	-	no	no	2	-	-	-	-	-
656	CG12026	CG12026-RA	chr3L	+	CG12026	CG12026-PA, isoform A (Cg12026-pb, isoform b) (LP10272p).	yes	-	no	yes	1	-	-	-	-	-
657	CG1017	CG1017-RA	chr3L	+	CG1017	CG1017-PA (GH07619p).	yes	-	no	no	1	-	-	-	-	-
658	CG33484	CG33484-RA	chr3L	-	zormin	CG33484-PA, isoform A.	yes	-	no	yes	1	-	-	-	-	-
659	CG5714	CG5714-RA	chr3L	-	ecd	SGT1 protein homolog ecdysoneless.	yes	-	no	no	1	-	-	-	-	-
660	CG32306	CG32306-RD	chr3L	+	CG32306	CG32306-PD, isoform D.	yes	-	no	yes	1	-	-	-	-	-
661	CG33232	CG33232-RD	chr3L	+	CG33232	SD07766p.	yes	-	no	yes	1	-	-	-	-	-
662	CG12093	CG12093-RA	chr3L	-	CG12093	CG12093-PA (AT02196p).	yes	-	no	yes	1	-	-	-	-	-
663	CG1241	CG1241-RA	chr3L	+	Atg2	CG1241-PA (LP21012p).	yes	-	no	no	1	-	-	-	-	-
664	CG2083	CG2083-RA	chr3L	-	CG2083	CG2083-PA.	yes	-	no	yes	6	-	-	-	-	-
665	CG14952	CG14952-RA	chr3L	-	CG14952	CG14952-PA.	yes	-	no	no	3	-	-	-	-	-
666	CG9973	CG9973-RB	chr3L	-	CG9973	CG9973-PA.	yes	-	no	yes	1	-	-	-	-	-
667	CG11486	CG11486-RF	chr3L	+	CG11486	CG11486-PF, isoform F (Cg11486-ph, isoform h).	yes	-	no	no	3	-	-	-	-	-
668	CG11494	CG11494-RA	chr3L	+	BtbVII	LD38452p (CG11494-PA, isoform A) (Cg11494-pb, isoform b).	yes	-	no	yes	1	-	-	-	-	-
669	CG12078	CG12078-RA	chr3L	-	CG12078	CG12078-PA (IP07723p).	yes	-	no	no	2	-	-	-	-	-
670	CG12014	CG12014-RA	chr3L	+	CG12014	CG12014-PA.	yes	-	no	yes	3	-	-	-	-	-
671	CG1934	CG1934-RA	chr3L	-	ImpE2	20-hydroxyecdysone protein precursor (20-HE).	yes	-	no	no	1	-	-	-	-	-
672	CG12029	CG12029-RB	chr3L	+	CG12029	CG12029-PA.	yes	-	no	no	1	-	-	-	-	-
673	CG32264	CG32264-RA	chr3L	-	CG32264	CG32264-PA, isoform A (RE59328p).	yes	-	no	yes	3	-	-	-	-	-
674	CG15015	CG15015-RA	chr3L	-	Cip4	CG15015-PA.	yes	-	no	yes	1	-	-	-	-	-
675	CG4597	CG4597-RA	chr3L	+	CG4597	CG4597-PA.	yes	-	no	no	1	-	-	-	-	-
676	CG32423	CG32423-RA	chr3L	-	shep	LD40028p (CG32423-PA, isoform A).	yes	-	no	yes	1	-	-	-	-	-
677	CG10596	CG10596-RA	chr3L	-	Msr-110	CG10596-PA, isoform A.	yes	-	no	no	2	-	-	-	-	-
678	CG12756	CG12756-RA	chr3L	-	Eaf6	CG12756-PA (RE09212p).	yes	-	no	yes	1	-	-	-	-	-
679	CG5249	CG5249-RA	chr3L	+	Blimp-1	CG5249-PA (RE26660p).	yes	-	no	no	1	-	-	-	-	-
680	CG5505	CG5505-RA	chr3L	+	Usp36	CG5505-PA, isoform A.	yes	-	no	no	1	-	-	-	-	-
681	CG10539	CG10539-RA	chr3L	-	S6k	CG10539-PA (P70s6k protein kinase homolog).	yes	-	no	no	1	-	-	-	-	-
682	CG32416	CG32416-RA	chr3L	+	CG32416	CG32416-PA.	yes	-	no	no	1	-	-	-	-	-
683	CG33993	CG33993-RA	chr3L	-	CG33993	RE08107p (CG33993-PA).	yes	-	no	yes	2	-	-	-	-	-
684	CG10173	CG10173-RA	chr3L	-	Best2	CG10173-PA.	yes	-	no	no	1	-	-	-	-	-
685	CG32398	CG32398-RA	chr3L	-	CG32398	CG32398-PA.	yes	-	no	no	3	-	-	-	-	-
686	CG32393	CG32393-RA	chr3L	-	dikar	CG32393-PA, isoform A (Cg32393-pb, isoform b) (LD29048p).	yes	-	no	yes	1	-	-	-	-	-
687	CG8624	CG8624-RA	chr3L	+	melt	CG8624-PA, isoform A.	yes	-	no	no	1	-	-	-	-	-
688	CG14830	CG14830-RA	chr3L	-	CG14830	CG14830-PA.	yes	-	no	no	1	-	-	-	-	-
689	CG32373	CG32373-RA	chr3L	+	CG32373	RE64043p (CG32373-PA, isoform A) (Cg32373-pb, isoform b).	yes	-	no	yes	2	-	-	-	-	-
690	CG32377	CG32377-RA	chr3L	-	CG32377	CG32377-PA.	yes	-	no	no	2	-	-	-	-	-
691	CG34416	CG34416-RF	chr3L	-	CG34416	CG34158-PD, isoform D (SP2523).	yes	-	no	no	2	-	-	-	-	-
692	CG7892	CG7892-RA	chr3L	+	nmo	LD36031p (CG7892-PA, isoform A) (Cg7892-pb, isoform b).	yes	-	no	no	3	-	-	-	-	-
693	CG7574	CG7574-RA	chr3L	-	bip1	CG7574-PA (BIP1 protein).	yes	-	no	no	1	-	-	-	-	-
694	CG13676	CG13676-RA	chr3L	-	CG13676	CG13676-PA.	yes	-	no	no	1	-	-	-	-	-
695	CG6964	CG6964-RD	chr3L	+	Gug	CG6964-PD, isoform D.	yes	-	no	yes	3	-	-	-	-	-
696	CG6902	CG6902-RA	chr3L	-	CG6902	CG6902-PA.	yes	-	no	no	1	-	-	-	-	-
697	CG6486	CG6486-RA	chr3L	+	CG6486	CG6486-PA.	yes	-	yes	yes	3	-	-	-	-	-
698	CG32025	CG32025-RA	chr3L	+	desert	CG32025-PA.	yes	-	no	no	1	-	-	-	-	-
699	CG32030	CG32030-RA	chr3L	+	CG32030	CG32030-PA, isoform A.	yes	-	no	no	1	-	-	-	-	-
700	CG4999	CG4999-RA	chr3L	+	Tsp66E	CG4999-PA, isoform A (Cg4999-pb, isoform b) (RE39068p) (Tetraspanin).	yes	-	no	no	1	-	-	-	-	-
701	CG5087	CG5087-RA	chr3L	+	CG5087	CG5087-PA (RE40614p).	yes	-	no	yes	1	-	-	-	-	-
702	CG5263	CG5263-RB	chr3L	-	smg	Protein Smaug.	yes	-	no	yes	1	-	-	-	-	-
703	CG32031	CG32031-RA	chr3L	-	Argk	Arginine kinase (EC 2.7.3.3) (AK).	yes	-	no	no	1	-	-	-	-	-
704	CG4466	CG4466-RA	chr3L	+	Hsp27	Heat shock protein 27.	yes	-	no	no	1	-	-	-	-	-
705	CG3437	CG3437-RA	chr3L	-	CG3437	CG3437-PA.	yes	-	no	no	1	-	-	-	-	-
706	CG3445	CG3445-RA	chr3L	-	phol	CG3445-PA (LD31045p).	yes	-	no	no	1	-	-	-	-	-
707	CG3552	CG3552-RD	chr3L	+	CG3552	CG3552-PA, isoform A.	yes	-	no	no	1	-	-	-	-	-
708	CG32048	CG32048-RA	chr3L	+	CG32048	Capon-like protein.	yes	-	no	no	2	-	-	-	-	-
709	CG3322	CG3322-RA	chr3L	+	LanB2	LD15803p.	yes	-	no	yes	1	-	-	-	-	-
710	CG8177	CG8177-RC	chr3L	+	CG8177	CG8177-PB, isoform B (Cg8177-pc, isoform c) (RE66627p).	yes	-	no	no	1	-	-	-	-	-
711	CG6721	CG6721-RA	chr3L	-	Gap1	GTPase-activating protein (Ras GTPase-activating protein).	yes	-	yes	yes	1	-	-	-	-	-
712	CG8104	CG8104-RA	chr3L	+	nudE	Nuclear distribution protein nudE homolog.	yes	-	no	no	1	-	-	-	-	-
713	CG6559	CG6559-RA	chr3L	-	CG6559	CG6559-PA.	yes	-	no	yes	3	-	-	-	-	-
714	CG12362	CG12362-RB	chr3L	+	CG12362	CG12362-PA, isoform A (Cg12362-pb, isoform b) (AT17761p).	yes	-	no	yes	2	-	-	-	-	-
715	CG32062	CG32062-RB	chr3L	+	CG32062	CG32062-PB, isoform B.	yes	-	no	yes	2	-	-	-	-	-
716	CG32067	CG32067-RA	chr3L	+	simj	CG32067-PA, isoform A (Cg32067-pb, isoform b).	yes	-	no	yes	3	-	-	-	-	-
717	CG6449	CG6449-RA	chr3L	-	NijA	CG6449-PA, isoform A (RE57443p) (Ninjurin A gamma).	yes	-	yes	yes	5	-	-	-	-	-
718	CG12523	CG12523-RA	chr3L	+	CG12523	CG12523-PA (RE74758p).	yes	-	no	yes	5	-	-	-	-	-
719	CG34050	CG34050-RA	chr3L	+	CG34050	CG34050-PA.	yes	-	no	no	3	-	-	-	-	-
720	CG6297	CG6297-RB	chr3L	-	JIL-1	Chromosomal serine/threonine-protein kinase JIL-1 (EC 2.7.11.1).	yes	-	no	no	1	-	-	-	-	-
721	CG11799	CG11799-RA	chr3L	-	Mnf	CG11799-PA, isoform A (Cg11799-pb, isoform b) (Fork head transcription factor long isoform).	yes	-	no	yes	1	-	-	-	-	-
722	CG6216	CG6216-RA	chr3L	-	CG6216	CG6216-PA, isoform A.	yes	-	no	no	1	-	-	-	-	-
723	CG6185	CG6185-RA	chr3L	-	CG6185	CG6185-PA.	yes	-	no	no	1	-	-	-	-	-
724	CG6168	CG6168-RB	chr3L	-	CG6168	CG6168-PB.	yes	-	no	yes	3	-	-	-	-	-
725	CG6163	CG6163-RA	chr3L	-	CG6163	CG6163-PA.	yes	-	yes	yes	2	-	-	-	-	-
726	CG11726	CG11726-RA	chr3L	+	CG11726	CG11726-PA (IP09423p).	yes	-	no	no	6	-	-	-	-	-
727	CG7560	CG7560-RA	chr3L	+	CG7560	CG7560-PA (GH04035p).	yes	-	no	yes	1	-	-	-	-	-
728	CG11658	CG11658-RA	chr3L	-	CG11658	CG11658-PA, isoform A (Cg11658-pb, isoform b) (LD30288p).	yes	-	no	no	1	-	-	-	-	-
729	CG7319	CG7319-RC	chr3L	+	mtTFB1	Mitochondrial dimethyladenosine transferase 1, mitochondrial precursor (EC 2.1.1.-) (S-adenosylmethionine-6-N', N'-adenosyl(rRNA) dimethyltransferase 1) (Mitochondrial 12S rRNA dimethylase 1) (Mitochondrial transcription factor B1) (d-mtTFB1).	yes	-	no	no	1	-	-	-	-	-
730	CG14132	CG14132-RB	chr3L	-	CG14132	CG14132-PA.	yes	-	no	no	1	-	-	-	-	-
731	CG6801	CG6801-RA	chr3L	+	l(3)j2D3	CG6801-PA (LD20590p).	yes	-	no	yes	3	-	-	-	-	-
732	CG6811	CG6811-RA	chr3L	+	RhoGAP68F	CG6811-PA (LD02491p).	yes	-	no	yes	1	-	-	-	-	-
733	CG9762	CG9762-RA	chr3L	-	l(3)neo18	CG9762-PA (RH17657p) (RH02211p).	yes	-	no	yes	1	-	-	-	-	-
734	CG4357	CG4357-RA	chr3L	-	Ncc69	CG4357-PA, isoform A (Cg4357-pb, isoform b) (GH27027p).	yes	-	no	no	1	-	-	-	-	-
735	CG10488	CG10488-RA	chr3L	-	eyg	CG10488-PA, isoform A (Cg10488-pb, isoform b).	yes	-	no	yes	1	-	-	-	-	-
736	CG10627	CG10627-RA	chr3L	-	CG10627	CG10627-PA (LD02044p).	yes	-	no	no	1	-	-	-	-	-
737	CG10632	CG10632-RB	chr3L	-	CG10632	LD31582p.	yes	-	no	no	2	-	-	-	-	-
738	CG32111	CG32111-RA	chr3L	+	CG32111	CG32111-PA (RE52337p).	yes	-	no	yes	2	-	-	-	-	-
739	CG10753	CG10753-RA	chr3L	-	snRNP69D	Probable small nuclear ribonucleoprotein Sm D1 (snRNP core protein D1) (Sm-D1).	yes	-	yes	yes	1	-	-	-	-	-
740	CG11008	CG11008-RA	chr3L	+	CG11008	CG11008-PA.	yes	-	no	no	1	-	-	-	-	-
741	CG10948	CG10948-RA	chr3L	-	CG10948	CG10948-PA, isoform A.	yes	-	no	no	1	-	-	-	-	-
742	CG17672	CG17672-RA	chr3L	+	CG17672	CG17672-PA (RE41427p).	yes	-	no	no	1	-	-	-	-	-
743	CG17300	CG17300-RA	chr3L	-	CG17300	CG17300-PA.	yes	-	no	no	1	-	-	-	-	-
744	CG10741	CG10741-RB	chr3L	+	CG10741	CG10741-PB, isoform B (RE45537p).	yes	-	no	yes	5	-	-	-	-	-
745	CG8865	CG8865-RB	chr3L	-	Rgl	CG8865-PB, isoform B (Cg8865-pc, isoform c).	yes	-	no	yes	1	-	-	-	-	-
746	CG9206	CG9206-RA	chr3L	+	Gl	RE24170p.	yes	-	no	no	1	-	-	-	-	-
747	CG9007	CG9007-RA	chr3L	+	CG9007	CG9007-PA.	yes	-	no	yes	1	-	-	-	-	-
748	CG32138	CG32138-RA	chr3L	+	CG32138	CG32138-PA, isoform A.	yes	-	no	no	1	-	-	-	-	-
749	CG32139	CG32139-RA	chr3L	-	Sox21b	CG32139-PA (GH07353p).	yes	-	yes	yes	1	-	-	-	-	-
750	CG9598	CG9598-RA	chr3L	-	CG9598	CG9598-PA.	yes	-	no	no	2	-	-	-	-	-
751	CG13478	CG13478-RB	chr3L	+	shd	Cytochrome P450 314a1, mitochondrial precursor (EC 1.14.99.22) (CYPCCCXIVA1) (Ecdysone 20-monooxygenase) (E20MO) (Shade protein).	yes	-	no	no	1	-	-	-	-	-
752	CG33261	CG33261-RF	chr3L	-	Trl	GAGA transcription factor factor, 596 isoform (Fragment).	yes	-	no	yes	1	-	-	-	-	-
753	CG5295	CG5295-RA	chr3L	-	bmm	CG5295-PA (LD21785p).	yes	-	no	no	1	-	-	-	-	-
754	CG3096	CG3096-RA	chr3L	+	Brd	CG3096-PA (Bearded).	yes	-	no	no	1	-	-	-	-	-
755	CG3349	CG3349-RA	chr3L	+	CG3349	CG3349-PA.	yes	-	no	no	1	-	-	-	-	-
756	CG7011	CG7011-RA	chr3L	-	CG7011	CG7011-PA (GH25868p).	yes	-	no	yes	1	-	-	-	-	-
757	CG6888	CG6888-RA	chr3L	+	CG6888	CG6888-PA (AT16346p).	yes	-	no	no	5	-	-	-	-	-
758	CG6890	CG6890-RA	chr3L	+	Tollo	Cell surface receptor TOLLO (LD33590p) (Toll-8) (CG6890-PA).	yes	-	no	no	7	-	-	-	-	-
759	CG7450	CG7450-RB	chr3L	+	CrebA	RE64328p.	yes	-	no	no	3	-	-	-	-	-
760	CG7439	CG7439-RB	chr3L	+	AGO2	Protein argonaute-2.	yes	-	no	yes	1	-	-	-	-	-
761	CG6498	CG6498-RA	chr3L	+	CG6498	CG6498-PA.	yes	-	no	yes	1	-	-	-	-	-
762	CG7554	CG7554-RA	chr3L	-	comm2	CG7554-PA (RE06383p).	yes	-	no	yes	1	-	-	-	-	-
763	CG17943	CG17943-RA	chr3L	-	comm	Protein commissureless.	yes	-	no	no	2	-	-	-	-	-
764	CG6169	CG6169-RA	chr3L	-	Dcp2	CG6169-PA, isoform A.	yes	-	no	yes	1	-	-	-	-	-
765	CG5841	CG5841-RA	chr3L	-	mib1	E3 ubiquitin-protein ligase mind-bomb (EC 6.3.2.-) (Mind bomb homolog) (D-mib).	yes	-	no	no	1	-	-	-	-	-
766	CG13076	CG13076-RA	chr3L	+	Notum	CG13076-PA, isoform A (Wingful) (Notum protein).	yes	-	no	yes	1	-	-	-	-	-
767	CG12284	CG12284-RA	chr3L	-	th	Apoptosis 1 inhibitor (Inhibitor of apoptosis 1) (dIAP1) (Protein thread).	yes	-	no	yes	1	-	-	-	-	-
768	CG33796	CG33796-RA	chr3L	-	CG33796	CG33796-PA.	yes	-	no	no	1	-	-	-	-	-
769	CG33795	CG33795-RA	chr3L	-	CG33795	CG33795-PA.	yes	-	no	no	2	-	-	-	-	-
770	CG33690	CG33690-RA	chr3L	+	CG33690	CG33690-PA.	yes	-	no	no	1	-	-	-	-	-
771	CG13073	CG13073-RB	chr3L	-	CG13073	CG13073-PB, isoform B.	yes	-	no	no	2	-	-	-	-	-
772	CG4609	CG4609-RA	chr3L	-	fax	LD28084p (CG4609-PA, isoform A).	yes	-	no	no	1	-	-	-	-	-
773	CG33158	CG33158-RB	chr3L	+	CG33158	CG33158-PB.	yes	-	no	yes	2	-	-	-	-	-
774	CG3971	CG3971-RA	chr3L	-	Baldspot	CG3971-PA, isoform A (Cg3971-pb, isoform b) (LD10431p) (Transmembrane protein Noa) (Putative multipass transmembrane).	yes	-	no	yes	1	-	-	-	-	-
775	CG3849	CG3849-RA	chr3L	-	Lasp	LIM and SH3 domain protein Lasp.	yes	-	no	yes	1	-	-	-	-	-
776	CG9668	CG9668-RA	chr3L	-	Rh4	RH33063p.	yes	-	no	no	1	-	-	-	-	-
777	CG9949	CG9949-RA	chr3L	+	sina	E3 ubiquitin-protein ligase sina (EC 6.3.2.-) (Seven in absentia protein).	yes	-	no	no	1	-	-	-	-	-
778	CG3799	CG3799-RA	chr3L	+	Exn	CG3799-PA, isoform A (Cg3799-pb, isoform b) (BcDNA.GH03693).	yes	-	no	no	1	-	-	-	-	-
779	CG7725	CG7725-RA	chr3L	+	rogdi	CG7725-PA, isoform A (LD26833p).	yes	-	no	yes	1	-	-	-	-	-
780	CG6333	CG6333-RA	chr3L	-	CG6333	CG6333-PA.	yes	-	no	no	1	-	-	-	-	-
781	CG7571	CG7571-RA	chr3L	+	Oatp74D	CG7571-PA (GH24467p).	yes	-	yes	yes	2	-	-	-	-	-
782	CG6143	CG6143-RA	chr3L	-	Pep	Zinc finger protein on ecdysone puffs.	yes	-	no	yes	1	-	-	-	-	-
783	CG5492	CG5492-RA	chr3L	-	Tsp74F	RE29825p (CG5492-PA, isoform A) (Cg5492-pb, isoform b).	yes	-	no	no	1	-	-	-	-	-
784	CG8127	CG8127-RB	chr3L	-	Eip75B	GM02640p.	yes	-	no	yes	4	-	-	-	-	-
785	CG5123	CG5123-RA	chr3L	-	W	Cell death protein W (Protein head involution defective) (Protein wrinkled).	yes	-	no	no	3	-	-	-	-	-
786	CG7320	CG7320-RA	chr3L	+	CG7320	CG7320-PA.	yes	-	no	no	3	-	-	-	-	-
787	CG7313	CG7313-RA	chr3L	+	CheA75a	CG7313-PA.	yes	-	no	no	3	-	-	-	-	-
788	CG14073	CG14073-RB	chr3L	-	CG14073	CG14073-PB, isoform B.	yes	-	no	no	2	-	-	-	-	-
789	CG18135	CG18135-RB	chr3L	-	CG18135	CG18135-PB, isoform B (LD45843p).	yes	-	no	no	1	-	-	-	-	-
790	CG11614	CG11614-RA	chr3L	-	nkd	CG11614-PA (LP04418p).	yes	-	no	no	4	-	-	-	-	-
791	CG3801	CG3801-RA	chr3L	-	Acp76A	Accessory gland protein Acp76A precursor.	yes	-	no	no	1	-	-	-	-	-
792	CG6812	CG6812-RA	chr3L	+	CG6812	CG6812-PA.	yes	-	no	yes	1	-	-	-	-	-
793	CG9300	CG9300-RA	chr3L	+	CG9300	CG9300-PA (LD21924p).	yes	-	no	yes	1	-	-	-	-	-
794	CG9262	CG9262-RB	chr3L	-	Shal	Potassium voltage-gated channel protein Shal (Shal2).	yes	-	no	no	1	-	-	-	-	-
795	CG8789	CG8789-RA	chr3L	-	wnd	CG8789-PA, isoform A (Cg8789-pb, isoform b) (LD14856p).	yes	-	no	no	1	-	-	-	-	-
796	CG8765	CG8765-RA	chr3L	-	CG8765	CG8765-PA, isoform A (LD41913p).	yes	-	no	no	2	-	-	-	-	-
797	CG8637	CG8637-RA	chr3L	-	trc	CG8637-PA (LD37189p).	yes	-	no	no	1	-	-	-	-	-
798	CG32217	CG32217-RA	chr3L	-	Su(Tpl)	CG32217-PA.	yes	-	no	yes	4	-	-	-	-	-
799	CG8103	CG8103-RA	chr3L	-	Mi-2	Chromodomain helicase-DNA-binding protein Mi-2 homolog (EC 3.6.1.-) (ATP-dependent helicase Mi-2) (dMi-2).	yes	-	no	yes	4	-	-	-	-	-
800	CG17233	CG17233-RA	chr3L	-	CG17233	CG17233-PA, isoform A.	yes	-	no	yes	1	-	-	-	-	-
801	CG6951	CG6951-RA	chr3L	+	CG6951	Probable deoxycytidylate deaminase (EC 3.5.4.12) (dCMP deaminase).	yes	-	no	yes	1	-	-	-	-	-
802	CG5130	CG5130-RA	chr3L	-	CG5130	CG5130-PA, isoform A (Cg5130-pb, isoform b).	yes	-	no	no	1	-	-	-	-	-
803	CG32425	CG32425-RC	chr3L	+	CG32425	CG32425-PC, isoform C.	yes	-	no	no	1	-	-	-	-	-
804	CG13251	CG13251-RA	chr3L	+	CG13251	CG13251-PA.	yes	-	no	yes	1	-	-	-	-	-
805	CG34260	CG34260-RA	chr3L	+	CG34260		yes	-	no	yes	1	-	-	-	-	-
806	CG13252	CG13252-RA	chr3L	+	CG13252	CG13252-PA.	yes	-	no	no	1	-	-	-	-	-
807	CG4289	CG4289-RA	chr3L	+	CG4289	CG4289-PA (RE22286p).	yes	-	no	yes	1	-	-	-	-	-
808	CG34000	CG34000-RA	chr3L	-	CG34000	CG34000-PA.	yes	-	no	no	1	-	-	-	-	-
809	CG9936	CG9936-RC	chr3L	-	skd	CG9936-PC, isoform C (Cg9936-pd, isoform d) (Transcriptional coactivator blind spot) (Jlkjlkj) (Pap/DTRAP240) (TRAP240).	yes	-	no	yes	2	-	-	-	-	-
810	CG32434	CG32434-RB	chr3L	+	siz	CG32434-PB, isoform B (Loner ISO1).	yes	-	no	no	1	-	-	-	-	-
811	CG18023	CG18023-RA	chr3L	+	Eip78C	Ecdysone-induced protein 78C (DR-78).	yes	-	no	no	4	-	-	-	-	-
812	CG9390	CG9390-RA	chr3L	-	AcCoAS	Acetyl-coenzyme A synthetase (EC 6.2.1.1) (Acetate--CoA ligase) (Acyl- activating enzyme) (Acetyl-CoA synthetase) (ACS) (AceCS).	yes	-	no	no	1	-	-	-	-	-
813	CG5683	CG5683-RA	chr3L	+	Aef1	Adult enhancer factor 1 (AEF-1).	yes	-	no	no	1	-	-	-	-	-
814	CG11247	CG11247-RB	chr3L	-	CG11247	CG11247-PA, isoform A (Cg11247-pb, isoform b) (FI01120p).	yes	-	no	no	1	-	-	-	-	-
815	CG7383	CG7383-RA	chr3L	+	eg	Protein embryonic gonad (Protein eagle) (Protein spready).	yes	-	no	no	1	-	-	-	-	-
816	CG11438	CG11438-RA	chr3L	+	CG11438	CG11438-PA (RH32172p).	yes	-	no	no	1	-	-	-	-	-
817	CG41347	CG41347-RA	chr3L	-	CG41347		yes	-	no	no	1	-	-	-	-	-
818	CG12581	CG12581-RB	chr3R	+	CG12581	CG12581-PA, isoform A (Cg12581-pb, isoform b).	yes	-	no	no	1	-	-	-	-	-
819	CG14641	CG14641-RA	chr3R	-	CG14641	LD46870p (CG14641-PA).	yes	-	no	no	1	-	-	-	-	-
820	CG14660	CG14660-RA	chr3R	-	laf	AT13606p (CG14660-PA).	yes	-	no	no	2	-	-	-	-	-
821	CG1119	CG1119-RA	chr3R	+	Gnf1	Replication factor C subunit 1 (Replication factor C large subunit) (Activator 1 140 kDa subunit) (Germline transcription factor 1).	yes	-	no	yes	1	-	-	-	-	-
822	CG2022	CG2022-RA	chr3R	-	CG2022	CG2022-PA.	yes	-	no	no	7	-	-	-	-	-
823	CG2534	CG2534-RA	chr3R	-	cno	CG2534-PA, isoform A.	yes	-	no	no	1	-	-	-	-	-
824	CG10229	CG10229-RA	chr3R	-	katanin-60	CG10229-PA.	yes	-	no	no	1	-	-	-	-	-
825	CG12173	CG12173-RA	chr3R	-	CG12173	CG12173-PA.	yes	-	no	yes	1	-	-	-	-	-
826	CG31543	CG31543-RC	chr3R	+	Hph	RE70727p (CG31543-PC, isoform C).	yes	-	no	yes	1	-	-	-	-	-
827	CG12746	CG12746-RA	chr3R	+	CG12746	LD09836p (CG12746-PA, isoform A).	yes	-	no	no	1	-	-	-	-	-
828	CG14671	CG14671-RA	chr3R	-	CG14671	CG14671-PA.	yes	-	no	no	1	-	-	-	-	-
829	CG2161	CG2161-RA	chr3R	-	Rga	Regulator of gene activity (Protein regena).	yes	-	no	yes	1	-	-	-	-	-
830	CG14672	CG14672-RA	chr3R	-	Spec2	CG14672-PA, isoform A (LD24607p).	yes	-	no	no	1	-	-	-	-	-
831	CG2244	CG2244-RA	chr3R	-	MTA1-like	CG2244-PA, isoform A.	yes	-	no	no	1	-	-	-	-	-
832	CG1347	CG1347-RA	chr3R	+	CG1347	CG1347-PA, isoform A.	yes	-	no	yes	1	-	-	-	-	-
833	CG2179	CG2179-RA	chr3R	-	Xe7	CG2179-PA, isoform A.	yes	-	no	no	1	-	-	-	-	-
834	CG10279	CG10279-RA	chr3R	-	Rm62	RE56857p.	yes	-	no	no	1	-	-	-	-	-
835	CG15582	CG15582-RA	chr3R	+	Obp83cd	CG15582-PA (RE67916p).	yes	-	no	no	1	-	-	-	-	-
836	CG1021	CG1021-RA	chr3R	-	CG1021	CG1021-PA, isoform A (Cg1021-pb, isoform b).	yes	-	no	no	1	-	-	-	-	-
837	CG31481	CG31481-RA	chr3R	-	pb	Proboscipedia.	yes	-	no	yes	1	-	-	-	-	-
839	CG1982	CG1982-RA	chr3R	+	Sodh-1	CG1982-PA (Sorbitol dehydrogenase).	yes	-	no	yes	1	-	-	-	-	-
840	CG1913	CG1913-RA	chr3R	+	alphaTub84B	Tubulin alpha-1 chain.	yes	-	no	yes	1	-	-	-	-	-
841	CG1070	CG1070-RA	chr3R	-	Alh	CG1070-PA, isoform A (AF10).	yes	-	no	no	3	-	-	-	-	-
842	CG14605	CG14605-RB	chr3R	-	CG14605	CG14605-PB, isoform B.	yes	-	no	no	1	-	-	-	-	-
843	CG10029	CG10029-RA	chr3R	-	CG10029	CG10029-PA.	yes	-	no	no	3	-	-	-	-	-
844	CG31496	CG31496-RA	chr3R	+	CG31496	CG31496-PA.	yes	-	no	yes	1	-	-	-	-	-
845	CG7850	CG7850-RA	chr3R	+	puc	CG7850-PA (SD08157p).	yes	-	no	yes	1	-	-	-	-	-
846	CG7891	CG7891-RA	chr3R	+	CG7891	ADP-ribosylation factor-like protein 8 (Novel small G protein indispensable for equal chromosome segregation).	yes	-	no	no	1	-	-	-	-	-
847	CG9630	CG9630-RA	chr3R	-	CG9630	Probable ATP-dependent RNA helicase DDX55 homolog (EC 3.6.1.-) (DEAD box protein 55).	yes	-	no	yes	1	-	-	-	-	-
848	CG9610	CG9610-RC	chr3R	-	Poxm	Paired box pox-meso protein (Paired box mesodermal protein).	yes	-	no	no	1	-	-	-	-	-
849	CG7331	CG7331-RA	chr3R	+	CG7331	CG7331-PA (LD09558p).	yes	-	no	no	1	-	-	-	-	-
850	CG8351	CG8351-RA	chr3R	+	CG8351	CG8351-PA (LD47396p).	yes	-	no	no	1	-	-	-	-	-
851	CG8359	CG8359-RA	chr3R	+	CG8359	CG8359-PA (LD09733p).	yes	-	no	no	1	-	-	-	-	-
852	CG11966	CG11966-RA	chr3R	-	CG11966	CG11966-PA.	yes	-	no	no	1	-	-	-	-	-
853	CG11967	CG11967-RA	chr3R	+	CG11967	CG11967-PA.	yes	-	no	no	2	-	-	-	-	-
854	CG11975	CG11975-RA	chr3R	+	CG11975	CG11975-PA (LD32381p).	yes	-	no	yes	1	-	-	-	-	-
855	CG11993	CG11993-RA	chr3R	+	Mst85C	CG11993-PA (RE53745p) (Hypothetical protein Mst85C).	yes	-	no	yes	1	-	-	-	-	-
856	CG18466	CG18466-RB	chr3R	-	Nmdmc	Bifunctional methylenetetrahydrofolate dehydrogenase/cyclohydrolase, mitochondrial precursor (DNMDMC) [Includes: NAD-dependent methylenetetrahydrofolate dehydrogenase (EC 1.5.1.15); Methenyltetrahydrofolate cyclohydrolase (EC 3.5.4.9)].	yes	-	no	yes	1	-	-	-	-	-
857	CG11033	CG11033-RA	chr3R	+	CG11033	JmjC domain-containing histone demethylation protein 1 (EC 1.14.11.27) ([Histone-H3]-lysine-36 demethylase 1).	yes	-	no	yes	1	-	-	-	-	-
858	CG9755	CG9755-RA	chr3R	-	pum	RE10602p.	yes	-	yes	yes	3	-	-	-	-	-
859	CG33936	CG33936-RA	chr3R	+	CG33936	CG33936-PA, isoform A (Cg33936-pb, isoform b) (RE70963p).	yes	-	no	yes	3	-	-	-	-	-
860	CG16765	CG16765-RF	chr3R	+	CG16765	PASILLA splice variant 3 (CG8144-PF, isoform F) (Cg8144-pg, isoform g).	yes	-	no	no	1	-	-	-	-	-
861	CG9381	CG9381-RA	chr3R	-	mura	LD30050p (CG9381-PA, isoform A) (Cg9381-pb, isoform b).	yes	-	no	no	1	-	-	-	-	-
862	CG9399	CG9399-RB	chr3R	-	CG9399	CG9399-PA, isoform A (Cg9399-pb, isoform b) (RH42520p) (RE37932p).	yes	-	no	no	1	-	-	-	-	-
863	CG8312	CG8312-RA	chr3R	+	CG8312	CG8312-PA, isoform A.	yes	-	no	yes	3	-	-	-	-	-
864	CG9429	CG9429-RA	chr3R	-	Crc	Calreticulin.	yes	-	no	yes	1	-	-	-	-	-
865	CG31352	CG31352-RA	chr3R	-	CG31352	CG31352-PA (SD01878p) (DUNC-115l).	yes	-	no	yes	2	-	-	-	-	-
866	CG8500	CG8500-RA	chr3R	+	CG8500	CG8500-PA.	yes	-	no	no	1	-	-	-	-	-
867	CG12806	CG12806-RA	chr3R	-	Teh1	CG12806-PA (TipE-like protein 1) (GH24564p).	yes	-	yes	yes	1	-	-	-	-	-
868	CG12418	CG12418-RA	chr3R	+	CG12418	CG12418-PA.	yes	-	no	yes	1	-	-	-	-	-
869	CG34360	CG34360-RA	chr3R	+	CG34360	CG12802-PA.	yes	-	no	yes	4	-	-	-	-	-
870	CG5361	CG5361-RA	chr3R	-	CG5361	CG5361-PA.	yes	-	no	no	2	-	-	-	-	-
871	CG11870	CG11870-RB	chr3R	+	CG11870	CG11870-PA, isoform A (Cg11870-pb, isoform b).	yes	-	no	yes	1	-	-	-	-	-
872	CG4029	CG4029-RA	chr3R	+	jumu	CG4029-PA (LD24749p) (DOMINA protein) (WHN-homologue) (Winged-helix protein jumeaux) (Winged-helix nude transcription factor).	yes	-	no	yes	2	-	-	-	-	-
873	CG6312	CG6312-RA	chr3R	-	Rfx	CG6312-PA.	yes	-	no	no	1	-	-	-	-	-
874	CG17100	CG17100-RA	chr3R	+	CG17100	CG17100-PA.	yes	-	no	no	1	-	-	-	-	-
875	CG14680	CG14680-RA	chr3R	+	Cyp12e1	Probable cytochrome P450 12e1, mitochondrial precursor (EC 1.14.-.-) (CYPXIIE1).	yes	-	no	no	3	-	-	-	-	-
876	CG17117	CG17117-RD	chr3R	-	hth	CG17117-PD, isoform D.	yes	-	no	yes	22	-	-	-	-	-
877	CG34304	CG34304-RA	chr3R	+	CG34304		yes	-	no	yes	3	-	-	-	-	-
878	CG4674	CG4674-RA	chr3R	+	CG4674	CG4674-PA.	yes	-	no	yes	1	-	-	-	-	-
879	CG6612	CG6612-RA	chr3R	-	Adk3	CG6612-PA, isoform A (Cg6612-pb, isoform b) (LP23885p) (Adenylate kinase isozyme 3).	yes	-	no	no	1	-	-	-	-	-
880	CG17228	CG17228-RA	chr3R	+	pros	HL08040p.	yes	-	no	no	1	-	-	-	-	-
881	CG10535	CG10535-RA	chr3R	+	CG10535	CG10535-PA.	yes	-	no	yes	1	-	-	-	-	-
882	CG6930	CG6930-RB	chr3R	-	l(3)neo38	CG6930-PB, isoform B (Cg6930-pc, isoform c).	yes	-	no	no	1	-	-	-	-	-
883	CG6959	CG6959-RA	chr3R	-	CG6959	CG6959-PA, isoform A.	yes	-	no	no	3	-	-	-	-	-
884	CG6977	CG6977-RA	chr3R	-	Cad87A	Cadherin 87A precursor.	yes	-	no	no	1	-	-	-	-	-
885	CG14731	CG14731-RA	chr3R	+	CG14731	CG14731-PA.	yes	-	no	no	1	-	-	-	-	-
886	CG10005	CG10005-RA	chr3R	-	CG10005	RE59626p (CG10005-PA).	yes	-	no	yes	1	-	-	-	-	-
887	CG18547	CG18547-RA	chr3R	-	CG18547	CG18547-PA (IP11040p).	yes	-	no	no	1	-	-	-	-	-
888	CG3916	CG3916-RA	chr3R	+	CG3916	CG3916-PA.	yes	-	no	no	1	-	-	-	-	-
889	CG11502	CG11502-RC	chr3R	+	svp	GH08189p.	yes	-	no	no	1	-	-	-	-	-
890	CG4066	CG4066-RA	chr3R	+	CG4066	CG4066-PA.	yes	-	no	no	1	-	-	-	-	-
891	CG10045	CG10045-RA	chr3R	-	GstD1	RH47312p (Fragment).	yes	-	no	no	1	-	-	-	-	-
892	CG8449	CG8449-RA	chr3R	-	CG8449	CG8449-PA (GH10459p).	yes	-	no	yes	1	-	-	-	-	-
893	CG16901	CG16901-RB	chr3R	-	sqd	LD09564p.	yes	-	no	no	1	-	-	-	-	-
894	CG34383	CG34383-RB	chr3R	+	CG34383	CG14366-PA.	yes	-	no	no	1	-	-	-	-	-
895	CG14362	CG14362-RA	chr3R	-	CG14362	CG14362-PA.	yes	-	no	no	2	-	-	-	-	-
896	CG9929	CG9929-RA	chr3R	-	Art9	CG9929-PA.	yes	-	no	no	3	-	-	-	-	-
897	CG12537	CG12537-RB	chr3R	-	rdx	CG9924-PE, isoform E (RE09049p).	yes	-	no	yes	3	-	-	-	-	-
898	CG3143	CG3143-RA	chr3R	+	foxo	CG3143-PA, isoform A.	yes	-	no	no	2	-	-	-	-	-
899	CG8651	CG8651-RA	chr3R	-	trx	Protein trithorax.	yes	-	no	yes	4	-	-	-	-	-
900	CG12207	CG12207-RB	chr3R	+	CG12207	LD22649p (CG12207-PB, isoform B) (Cg12207-pc, isoform c).	yes	-	no	no	2	-	-	-	-	-
901	CG8538	CG8538-RA	chr3R	-	CG8538	CG8538-PA.	yes	-	no	no	1	-	-	-	-	-
902	CG8489	CG8489-RA	chr3R	-	CG8489	CG8489-PA (GH20124p).	yes	-	no	no	1	-	-	-	-	-
903	CG34389	CG34389-RC	chr3R	-	cv-c	CG31319-PA.	yes	-	no	no	3	-	-	-	-	-
904	CG33967	CG33967-RA	chr3R	-	CG33967	CG33967-PA.	yes	-	no	no	3	-	-	-	-	-
905	CG7425	CG7425-RA	chr3R	-	eff	Ubiquitin-conjugating enzyme E2-17 kDa (EC 6.3.2.19) (Ubiquitin- protein ligase) (Ubiquitin carrier protein) (Protein effete).	yes	-	no	yes	1	-	-	-	-	-
906	CG4264	CG4264-RA	chr3R	+	Hsc70-4	RH04426p.	yes	-	yes	yes	1	-	-	-	-	-
907	CG6384	CG6384-RA	chr3R	-	Cp190	Centrosome-associated zinc finger protein CP190 (dMAP190) (Protein enhancer of mod(mdg4)4-1).	yes	-	no	no	1	-	-	-	-	-
908	CG4898	CG4898-RA	chr3R	+	Tm1	GH09289p (LD11194p) (CG4898-PC, isoform C) (Cg4898-pi, isoform i).	yes	-	no	yes	2	-	-	-	-	-
909	CG4938	CG4938-RA	chr3R	+	Aats-ser	CG4938-PA (SD21818p).	yes	-	no	no	1	-	-	-	-	-
910	CG6218	CG6218-RA	chr3R	-	CG6218	CG6218-PA (GH07590p).	yes	-	no	no	1	-	-	-	-	-
911	CG5178	CG5178-RA	chr3R	+	Act88F	Actin, indirect flight muscle (Actin-88F).	yes	-	no	yes	1	-	-	-	-	-
912	CG18516	CG18516-RA	chr3R	-	CG18516	CG18516-PA.	yes	-	no	no	1	-	-	-	-	-
913	CG5302	CG5302-RA	chr3R	+	CG5302	CG5302-PA.	yes	-	no	no	4	-	-	-	-	-
914	CG4221	CG4221-RA	chr3R	+	CG4221	CG4221-PA (LD38495p).	yes	-	no	no	1	-	-	-	-	-
915	CG4337	CG4337-RB	chr3R	-	mtSSB	Single-stranded DNA-binding protein, mitochondrial precursor (Mt-SSB) (MtSSB) (Dm mtSSB) (Protein low power).	yes	-	no	no	1	-	-	-	-	-
916	CG6889	CG6889-RA	chr3R	+	tara	CG6889-PA, isoform A (RE12330p) (Tara 1A isoform).	yes	-	yes	yes	7	-	-	-	-	-
917	CG6963	CG6963-RB	chr3R	+	gish	CG6963-PB, isoform B (Cg6963-pd, isoform d).	yes	-	no	yes	3	-	-	-	-	-
918	CG6898	CG6898-RA	chr3R	+	Zip3	CG6898-PA.	yes	-	no	no	1	-	-	-	-	-
919	CG31279	CG31279-RA	chr3R	+	CG31279	CG31279-PA.	yes	-	no	no	1	-	-	-	-	-
920	CG14902	CG14902-RA	chr3R	-	decay	CG14902-PA (AT03047p) (DECAY).	yes	-	no	no	1	-	-	-	-	-
921	CG31498	CG31498-RA	chr3R	+	CG31498	CG31498-PA.	yes	-	no	no	1	-	-	-	-	-
922	CG31275	CG31275-RA	chr3R	-	CG31275	Bithoraxoid (CG31275-PA, isoform A) (Cg31275-pb, isoform b) (GH08635p).	yes	-	yes	yes	5	-	-	-	-	-
923	CG3853	CG3853-RA	chr3R	+	Glut3	Glucose transporter type 3 (Glucose transporter-like protein).	yes	-	no	no	3	-	-	-	-	-
924	CG31246	CG31246-RA	chr3R	+	CG31246	CG31246-PA (RE69893p).	yes	-	no	yes	1	-	-	-	-	-
925	CG7129	CG7129-RA	chr3R	-	l(3)05822	CG7129-PA, isoform A (Cg7129-pb, isoform b) (LD44138p).	yes	-	no	no	1	-	-	-	-	-
926	CG7125	CG7125-RA	chr3R	-	PKD	CG7125-PA, isoform A (Cg7125-pb, isoform b) (GH26429p).	yes	-	no	yes	1	-	-	-	-	-
927	CG31229	CG31229-RA	chr3R	+	CG31229	Mitochondrial import inner membrane translocase subunit Tim22.	yes	-	no	no	1	-	-	-	-	-
928	CG17836	CG17836-RB	chr3R	+	CG17836	CG17836-PA, isoform A (Cg17836-pb, isoform b).	yes	-	no	no	1	-	-	-	-	-
929	CG31043	CG31043-RA	chr3R	+	gukh	CG31043-PA, isoform A.	yes	-	no	no	3	-	-	-	-	-
930	CG5557	CG5557-RA	chr3R	+	sqz	CG5557-PA (Zn finger transcription factor).	yes	-	no	yes	1	-	-	-	-	-
931	CG5217	CG5217-RA	chr3R	-	CG5217	CG5217-PA (AT22194p).	yes	-	no	no	1	-	-	-	-	-
932	CG14280	CG14280-RA	chr3R	+	CG14280	CG14280-PA.	yes	-	no	no	1	-	-	-	-	-
933	CG31212	CG31212-RA	chr3R	-	Ino80	CG31212-PA.	yes	-	no	yes	1	-	-	-	-	-
934	CG34157	CG34157-RA	chr3R	+	Dys	Dystrophin, isoforms A/C/DLP1/DLP3.	yes	-	no	yes	1	-	-	-	-	-
935	CG4451	CG4451-RA	chr3R	-	Hs6st	CG4451-PA (LD39166p).	yes	-	no	yes	1	-	-	-	-	-
936	CG5060	CG5060-RA	chr3R	+	CG5060	CG5060-PA.	yes	-	no	yes	1	-	-	-	-	-
937	CG17838	CG17838-RA	chr3R	+	CG17838	CG17838-PA, isoform A.	yes	-	no	yes	4	-	-	-	-	-
938	CG16791	CG16791-RA	chr3R	-	CG16791	CG16791-PA (LP07504p) (LP06548p).	yes	-	no	no	1	-	-	-	-	-
939	CG32491	CG32491-RA	chr3R	-	mod(mdg4)	GH07769p.	yes	-	no	yes	1	-	-	-	-	-
940	CG18402	CG18402-RA	chr3R	-	InR	Insulin-like receptor precursor (EC 2.7.10.1) (DIR) (DInr) (dIRH) [Contains: Insulin-like receptor subunit alpha; Insulin-like receptor subunit beta 1; Insulin-like receptor subunit beta 2].	yes	-	no	yes	6	-	-	-	-	-
941	CG6376	CG6376-RB	chr3R	-	E2f	GH16721p.	yes	-	no	yes	2	-	-	-	-	-
942	CG6705	CG6705-RA	chr3R	-	tsl	Torso-like protein precursor.	yes	-	no	no	1	-	-	-	-	-
943	CG13417	CG13417-RA	chr3R	+	Gr93a	Putative gustatory receptor 93a.	yes	-	no	yes	1	-	-	-	-	-
944	CG5346	CG5346-RA	chr3R	-	CG5346	CG5346-PA.	yes	-	no	yes	1	-	-	-	-	-
945	CG17623	CG17623-RA	chr3R	+	CG17623	CG17623-PA.	yes	-	no	no	2	-	-	-	-	-
946	CG4813	CG4813-RA	chr3R	-	CG4813	CG4813-PA (RE63826p) (LD46938p).	yes	-	no	no	1	-	-	-	-	-
947	CG6747	CG6747-RB	chr3R	+	Ir	CG6747-PA (Inwardly rectifying K+ channel protein).	yes	-	no	no	1	-	-	-	-	-
948	CG17077	CG17077-RB	chr3R	-	pnt	CG17077-PD, isoform D.	yes	-	no	no	2	-	-	-	-	-
949	CG31225	CG31225-RA	chr3R	+	CG31225	CG31225-PA.	yes	-	no	no	1	-	-	-	-	-
950	CG17382	CG17382-RA	chr3R	+	CG17382	CG17382-PA.	yes	-	no	no	2	-	-	-	-	-
951	CG34289	CG34289-RA	chr3R	-	CG34289		yes	-	no	no	1	-	-	-	-	-
952	CG10214	CG10214-RA	chr3R	-	CG10214	Probable oligoribonuclease (EC 3.1.-.-).	yes	-	no	no	1	-	-	-	-	-
953	CG10375	CG10375-RA	chr3R	+	CG10375	CG10375-PA (LD07883p).	yes	-	no	no	1	-	-	-	-	-
954	CG10198	CG10198-RA	chr3R	-	Nup98	CG10198-PA.	yes	-	no	yes	1	-	-	-	-	-
955	CG5212	CG5212-RA	chr3R	-	Pli	Protein pellino.	yes	-	no	no	2	-	-	-	-	-
956	CG13598	CG13598-RC	chr3R	-	CG13598	CG13598-PA, isoform A.	yes	-	no	no	2	-	-	-	-	-
957	CG12268	CG12268-RA	chr3R	-	CG12268	CG12268-PA, isoform A (Cg12268-pb, isoform b) (RE09630p).	yes	-	no	no	1	-	-	-	-	-
958	CG5405	CG5405-RA	chr3R	-	KrT95D	CG5405-PA, isoform A (Cg5405-pb, isoform b).	yes	-	no	no	1	-	-	-	-	-
959	CG31137	CG31137-RA	chr3R	-	twin	LD18435p (CG31137-PA, isoform A) (Cg31137-pe, isoform e).	yes	-	no	yes	1	-	-	-	-	-
960	CG13609	CG13609-RA	chr3R	+	CG13609	CG13609-PA (IP10662p).	yes	-	no	no	1	-	-	-	-	-
961	CG5669	CG5669-RA	chr3R	-	CG5669	CG5669-PA (LD04007p).	yes	-	no	no	1	-	-	-	-	-
962	CG5715	CG5715-RA	chr3R	-	CG5715	CG5715-PA.	yes	-	no	no	1	-	-	-	-	-
963	CG34100	CG34100-RA	chr3R	+	mld	CG34100-PA, isoform A.	yes	-	no	no	4	-	-	-	-	-
964	CG6668	CG6668-RA	chr3R	+	atl	CG6668-PA, isoform A (Cg6668-pb, isoform b) (RE51884p) (GH09383p).	yes	-	no	yes	1	-	-	-	-	-
965	CG13627	CG13627-RA	chr3R	+	CG13627	CG13627-PA, isoform A.	yes	-	no	no	1	-	-	-	-	-
966	CG13628	CG13628-RA	chr3R	+	Rpb10	DNA-directed RNA polymerase II 7.6 kDa polypeptide (EC 2.7.7.6) (RPB10) (RPB7.6).	yes	-	no	no	1	-	-	-	-	-
967	CG31121	CG31121-RA	chr3R	-	CG31121	CG31121-PA, isoform A (Cg31121-pb, isoform b).	yes	-	no	no	1	-	-	-	-	-
968	CG13646	CG13646-RA	chr3R	+	CG13646	CG13646-PA.	yes	-	no	no	1	-	-	-	-	-
969	CG13648	CG13648-RA	chr3R	+	tnc	CG13648-PA.	yes	-	no	no	1	-	-	-	-	-
970	CG11790	CG11790-RA	chr3R	+	CG11790	GH08893p (CG11790-PA, isoform A).	yes	-	no	no	1	-	-	-	-	-
971	CG11791	CG11791-RB	chr3R	+	CG11791	CG11791-PB, isoform B.	yes	-	no	no	1	-	-	-	-	-
972	CG11849	CG11849-RA	chr3R	+	dan	CG11849-PA (LD40883p).	yes	-	no	no	1	-	-	-	-	-
973	CG34110	CG34110-RC	chr3R	-	CG34110	IP12950p (CG34110-PC) (IP12850p) (IP13150p).	yes	-	no	yes	1	-	-	-	-	-
974	CG10772	CG10772-RA	chr3R	-	Fur1	Furin-like protease 1, isoform 1-CRR precursor (EC 3.4.21.75) (Furin- 1) (Kex2-like endoprotease 1) (dKLIP-1).	yes	-	no	no	2	-	-	-	-	-
975	CG17383	CG17383-RE	chr3R	+	jigr1	CG17383-PA, isoform A (Cg17383-pb, isoform b) (LD33329p).	yes	-	no	yes	3	-	-	-	-	-
976	CG8342	CG8342-RA	chr3R	+	m1	Enhancer of split m1 protein.	yes	-	no	no	1	-	-	-	-	-
977	CG8346	CG8346-RA	chr3R	+	HLHm3	Enhancer of split complex m3 protein.	yes	-	no	yes	2	-	-	-	-	-
978	CG8384	CG8384-RA	chr3R	+	gro	Protein groucho (Enhancer of split m9/10 protein) (E(spl)m9/10).	yes	-	no	yes	1	-	-	-	-	-
979	CG6090	CG6090-RA	chr3R	-	RpL34a	CG6090-PA, isoform A (Cg6090-pb, isoform b).	yes	-	no	no	1	-	-	-	-	-
980	CG32474	CG32474-RC	chr3R	-	dys	CG32474-PA (Dysfusion).	yes	-	no	no	3	-	-	-	-	-
981	CG31084	CG31084-RA	chr3R	+	CG31084	RH74240p (CG31084-PA).	yes	-	no	yes	1	-	-	-	-	-
982	CG5455	CG5455-RA	chr3R	+	CG5455	CG5455-PA, isoform A (Cg5455-pb, isoform b) (GH15286p).	yes	-	no	yes	1	-	-	-	-	-
983	CG6490	CG6490-RA	chr3R	-	CG6490	CG6490-PA.	yes	-	no	yes	1	-	-	-	-	-
984	CG5462	CG5462-RD	chr3R	+	scrib	Protein lap4 (Protein scribble) (Protein smell-impaired).	yes	-	no	yes	3	-	-	-	-	-
986	CG6051	CG6051-RB	chr3R	-	CG6051	CG6051-PA.	yes	-	no	no	1	-	-	-	-	-
987	CG34006	CG34006-RA	chr3R	-	CG34006	CG34006-PA.	yes	-	no	no	3	-	-	-	-	-
988	CG18766	CG18766-RA	chr3R	-	CG18766	CG18766-PA, isoform A (Cg18766-pb, isoform b) (LD37276p).	yes	-	no	yes	1	-	-	-	-	-
989	CG5938	CG5938-RA	chr3R	+	CG5938	CG5938-PA, isoform A (Cg5938-pb, isoform b).	yes	-	no	no	1	-	-	-	-	-
990	CG3361	CG3361-RA	chr3R	-	mrt	CG3361-PA.	yes	-	no	no	1	-	-	-	-	-
992	CG33103	CG33103-RA	chr3R	-	Ppn	GH05059p.	yes	-	no	no	1	-	-	-	-	-
993	CG10011	CG10011-RA	chr3R	-	CG10011	CG10011-PA.	yes	-	no	yes	1	-	-	-	-	-
994	CG1451	CG1451-RA	chr3R	-	Apc	CG1451-PA.	yes	-	no	yes	1	-	-	-	-	-
995	CG1448	CG1448-RA	chr3R	-	inx3	Innexin inx3 (Innexin-3).	yes	-	no	no	1	-	-	-	-	-
996	CG33203	CG33203-RC	chr3R	-	CG33203	CG33203-PC.	yes	-	no	yes	1	-	-	-	-	-
997	CG33553	CG33553-RA	chr3R	+	Doa	CG33553-PE, isoform E.	yes	-	no	yes	1	-	-	-	-	-
998	CG11873	CG11873-RA	chr3R	+	CG11873	CG11873-PA.	yes	-	no	yes	3	-	-	-	-	-
999	CG14508	CG14508-RA	chr3R	-	CG14508	CG14508-PA (AT13706p).	yes	-	no	yes	1	-	-	-	-	-
1000	CG31044	CG31044-RA	chr3R	+	CG31044	CG31044-PA.	yes	-	no	no	1	-	-	-	-	-
1001	CG1395	CG1395-RA	chr3R	-	stg	M-phase inducer phosphatase (EC 3.1.3.48) (Protein string) (Cdc25-like protein).	yes	-	no	no	2	-	-	-	-	-
1002	CG14506	CG14506-RA	chr3R	-	CG14506	CG14506-PA.	yes	-	no	no	2	-	-	-	-	-
1003	CG2304	CG2304-RA	chr3R	-	Trc8	Protein TRC8 homolog.	yes	-	no	no	1	-	-	-	-	-
1004	CG2014	CG2014-RA	chr3R	+	CG2014	CG2014-PA.	yes	-	no	no	6	-	-	-	-	-
1005	CG1897	CG1897-RA	chr3R	+	Dr	Muscle segmentation homeobox (Protein drop) (Protein msh).	yes	-	no	yes	3	-	-	-	-	-
1006	CG18731	CG18731-RA	chr3R	+	CG18731	CG18731-PA.	yes	-	no	yes	1	-	-	-	-	-
1007	CG1973	CG1973-RA	chr3R	+	CG1973	CG1973-PA.	yes	-	no	no	1	-	-	-	-	-
1008	CG33956	CG33956-RA	chr3R	+	kay	Transcription factor kayak (Fos-related antigen) (dFra) (AP-1).	yes	-	no	yes	2	-	-	-	-	-
1009	CG31009	CG31009-RA	chr3R	+	Cad99C	CG31009-PA.	yes	-	no	no	1	-	-	-	-	-
1010	CG18404	CG18404-RA	chr3R	+	CG18404	CG18404-PA (GH09039p).	yes	-	no	no	3	-	-	-	-	-
1011	CG1469	CG1469-RA	chr3R	+	Fer2LCH	CG1469-PA, isoform A (Cg1469-pb, isoform b) (AT19513p).	yes	-	no	no	1	-	-	-	-	-
1012	CG2216	CG2216-RA	chr3R	-	Fer1HCH	CG2216-PA, isoform A (Cg2216-pb, isoform b) (Ferritin subunit 1) (LD25232p).	yes	-	no	no	1	-	-	-	-	-
1013	CG2246	CG2246-RA	chr3R	-	CG2246	CG2246-PA, isoform A.	yes	-	yes	yes	1	-	-	-	-	-
1014	CG12072	CG12072-RA	chr3R	-	wts	CG12072-PA.	yes	-	yes	yes	2	-	-	-	-	-
1015	CG2048	CG2048-RA	chr3R	-	dco	Discs overgrown protein kinase (EC 2.7.11.1) (Protein double-time).	yes	-	no	yes	2	-	-	-	-	-
1016	CG12054	CG12054-RA	chr3R	+	CG12054	CG12054-PA (LD46863p).	yes	-	no	no	2	-	-	-	-	-
1017	CG34347	CG34347-RA	chr3R	+	CG34347	CG11339-PA.	yes	-	no	no	1	-	-	-	-	-
1018	CG11525	CG11525-RA	chr3R	-	CycG	LD46284p (CG11525-PA, isoform A) (Cg11525-pb, isoform b).	yes	-	yes	yes	1	-	-	-	-	-
1019	CG34046	CG34046-RA	chr3R	+	CG34046	CG34046-PA.	yes	-	no	no	2	-	-	-	-	-
1020	CG31000	CG31000-RA	chr3R	-	heph	Hephaestus (CG31000-PA, isoform A) (Cg31000-pb, isoform b).	yes	-	no	no	4	-	-	-	-	-
1021	CG34403	CG34403-RA	chr4	+	pan	CG32005-PA.	yes	-	no	yes	1	-	-	-	-	-
1022	CG2177	CG2177-RA	chr4	-	CG2177	CG2177-PA, isoform A (RE66826p).	yes	-	no	yes	1	-	-	-	-	-
1023	CG1449	CG1449-RA	chr4	+	zfh2	Zinc finger protein 2 (Zinc finger homeodomain protein 2).	yes	-	no	yes	4	-	-	-	-	-
1024	CG1783	CG1783-RA	chr4	+	Slip1	Slo-interacting protein 1 (dSLIP1).	yes	-	no	yes	1	-	-	-	-	-
1025	CG1464	CG1464-RB	chr4	+	ey	Paired domain transcriptional factor Ey (Fragment).	yes	-	yes	yes	1	-	-	-	-	-
1026	CG2999	CG2999-RA	chr4	-	unc-13	CG2999-PA, isoform A.	yes	-	no	no	1	-	-	-	-	-
1027	CG40955	CG40955-RA	chrU	-	CG40955		yes	-	no	no	1	-	-	-	-	-
1028	CG13377	CG13377-RA	chrX	-	CG13377	CG13377-PA (RE15974p).	yes	-	no	no	1	-	-	-	-	-
1031	CG13374	CG13374-RA	chrX	-	pcl	CG13374-PA.	yes	-	no	no	1	-	-	-	-	-
1032	CG4262	CG4262-RA	chrX	-	elav	EG:65F1.2 protein (Fbgn0000570;elav protein) (CG4262-PB, isoform B).	yes	-	no	yes	1	-	-	-	-	-
1033	CG3655	CG3655-RB	chrX	-	CG3655	CG3655-PA (RE126B2) (SD01823p) (EG:103E12.3 protein).	yes	-	no	no	1	-	-	-	-	-
1034	CG3638	CG3638-RA	chrX	-	CG3638	CG3638-PA, isoform A.	yes	-	no	yes	1	-	-	-	-	-
1035	CG14796	CG14796-RA	chrX	-	CG14796	CG14796-PA (EG:56G7.1 protein).	yes	-	no	no	1	-	-	-	-	-
1036	CG3587	CG3587-RA	chrX	+	CG3587	CG3587-PA (LD09945p) (EG:39E1.2 protein).	yes	-	no	no	1	-	-	-	-	-
1037	CG3600	CG3600-RA	chrX	+	CG3600	CG3600-PA (EG:BACH61I5.1 protein).	yes	-	no	no	1	-	-	-	-	-
1038	CG3895	CG3895-RB	chrX	-	ph-d	CG3895-PA.	yes	-	no	yes	1	-	-	-	-	-
1039	CG18412	CG18412-RA	chrX	-	ph-p	LD01444p.	yes	-	no	yes	1	-	-	-	-	-
1040	CG2865	CG2865-RA	chrX	-	CG2865	CG2865-PA (GH27792p) (EG:25E8.4 protein).	yes	-	yes	yes	5	-	-	-	-	-
1041	CG2845	CG2845-RA	chrX	+	phl	Raf homolog serine/threonine-protein kinase dRAF-1 (EC 2.7.11.1) (Protein pole-hole).	yes	-	no	yes	1	-	-	-	-	-
1042	CG14047	CG14047-RA	chrX	-	CG14047	CG14047-PA, isoform A.	yes	-	no	no	1	-	-	-	-	-
1043	CG13760	CG13760-RB	chrX	-	CG13760	CG13760-PB (EG:BACR25B3.6 protein).	yes	-	no	no	1	-	-	-	-	-
1044	CG17437	CG17437-RA	chrX	+	wds	Protein will die slowly.	yes	-	no	no	1	-	-	-	-	-
1045	CG2621	CG2621-RA	chrX	+	sgg	CG2621-PK, isoform K.	yes	-	no	yes	2	-	-	-	-	-
1046	CG32795	CG32795-RA	chrX	-	CG32795	CG32795-PA, isoform A (Cg32795-pb, isoform b).	yes	-	yes	yes	1	-	-	-	-	-
1047	CG4125	CG4125-RA	chrX	-	rst	Roughest protein (Fragment).	yes	-	no	no	3	-	-	-	-	-
1048	CG4116	CG4116-RA	chrX	-	CG4116	CG4116-PA.	yes	-	no	no	4	-	-	-	-	-
1049	CG3936	CG3936-RA	chrX	+	N	Notch (Fragment).	yes	-	no	yes	5	-	-	-	-	-
1050	CG32498	CG32498-RI	chrX	+	dnc	cAMP-specific 3',5'-cyclic phosphodiesterase, isoform I (EC 3.1.4.17) (Learning/memory process protein) (Protein dunce).	yes	-	no	yes	1	-	-	-	-	-
1051	CG12535	CG12535-RB	chrX	-	CG12535	CG12535-PB, isoform B (IP04215p).	yes	-	no	no	2	-	-	-	-	-
1052	CG34335	CG34335-RA	chrX	-	CG34335		yes	-	no	no	1	-	-	-	-	-
1053	CG13316	CG13316-RC	chrX	+	Mnt	GH28809p (CG13316-PA, isoform A) (Cg13316-pc, isoform c).	yes	-	no	yes	2	-	-	-	-	-
1054	CG34412	CG34412-RB	chrX	+	tlk	BcDNA.GH07910.	yes	-	yes	yes	3	-	-	-	-	-
1055	CG2904	CG2904-RB	chrX	+	ec	EG:EG0002.3 protein.	yes	-	no	yes	2	-	-	-	-	-
1056	CG32773	CG32773-RA	chrX	-	CG32773	CG32773-PA.	yes	-	no	no	1	-	-	-	-	-
1058	CG3000	CG3000-RA	chrX	-	rap	CG3000-PA, isoform A (Cg3000-pb, isoform b) (RE20929p) (GH07620p).	yes	-	no	no	1	-	-	-	-	-
1059	CG2984	CG2984-RA	chrX	-	Pp2C1	CG2984-PA (LD34192p).	yes	-	no	yes	1	-	-	-	-	-
1060	CG12680	CG12680-RA	chrX	+	CG12680	CG12680-PA.	yes	-	no	no	3	-	-	-	-	-
1061	CG6824	CG6824-RB	chrX	+	ovo	Protein ovo (Protein shaven baby).	yes	-	no	yes	2	-	-	-	-	-
1062	CG32767	CG32767-RA	chrX	-	CG32767	CG32767-PA, isoform A (Cg32767-pb, isoform b).	yes	-	no	yes	1	-	-	-	-	-
1063	CG6775	CG6775-RC	chrX	+	rg	CG6775-PC, isoform C.	yes	-	no	yes	1	-	-	-	-	-
1064	CG15786	CG15786-RA	chrX	+	CG15786	CG15786-PA.	yes	-	no	no	1	-	-	-	-	-
1065	CG3171	CG3171-RA	chrX	-	Tre1	Gustatory receptor trehalose 1 (Trehalose receptor 1).	yes	-	no	no	1	-	-	-	-	-
1066	CG3125	CG3125-RA	chrX	-	l(1)G0060	CG3125-PA, isoform A (Cg3125-pb, isoform b).	yes	-	no	no	1	-	-	-	-	-
1067	CG3097	CG3097-RA	chrX	-	CG3097	CG3097-PA (RE43153p).	yes	-	no	no	1	-	-	-	-	-
1068	CG16721	CG16721-RA	chrX	+	CG16721	CG16721-PA (LD23868p).	yes	-	no	yes	1	-	-	-	-	-
1069	CG4027	CG4027-RA	chrX	+	Act5C	Actin-5C.	yes	-	no	no	1	-	-	-	-	-
1070	CG12728	CG12728-RA	chrX	+	CG12728	CG12728-PA (LD25916p).	yes	-	no	no	1	-	-	-	-	-
1071	CG5966	CG5966-RA	chrX	+	CG5966	CG5966-PA (LD47264p).	yes	-	no	yes	1	-	-	-	-	-
1072	CG4746	CG4746-RA	chrX	-	mab-2	CG4746-PA (RE21580p).	yes	-	no	yes	4	-	-	-	-	-
1073	CG4336	CG4336-RA	chrX	-	rux	GH22074p.	yes	-	no	no	3	-	-	-	-	-
1074	CG4523	CG4523-RA	chrX	+	Pink1	CG4523-PA, isoform A (Cg4523-pb, isoform b).	yes	-	no	yes	1	-	-	-	-	-
1075	CG14441	CG14441-RA	chrX	+	CG14441	CG14441-PA.	yes	-	no	yes	1	-	-	-	-	-
1076	CG3203	CG3203-RB	chrX	-	RpL17	CG3203-PA, isoform A (Cg3203-pb, isoform b) (GM02242p).	yes	-	no	no	1	-	-	-	-	-
1077	CG14439	CG14439-RA	chrX	+	CG14439	CG14439-PA (LP14756p).	yes	-	no	no	1	-	-	-	-	-
1078	CG14434	CG14434-RA	chrX	-	CG14434	CG14434-PA (GM12295p).	yes	-	no	yes	1	-	-	-	-	-
1079	CG33692	CG33692-RB	chrX	+	CG33692	GH23604p (CG33692-PA, isoform A) (Cg33692-pb, isoform b).	yes	-	no	yes	2	-	-	-	-	-
1080	CG14430	CG14430-RA	chrX	+	CG14430	CG14430-PA (RE28342p).	yes	-	no	no	1	-	-	-	-	-
1081	CG2977	CG2977-RB	chrX	-	inx7	GH21056p (CG2977-PB, isoform B).	yes	-	no	no	3	-	-	-	-	-
1082	CG4590	CG4590-RA	chrX	+	inx2	Innexin inx2 (Innexin-2) (Gap junction protein prp33) (Pas-related protein 33).	yes	-	no	no	1	-	-	-	-	-
1083	CG14425	CG14425-RA	chrX	-	CG14425	CG14425-PA, isoform A.	yes	-	no	yes	1	-	-	-	-	-
1084	CG18350	CG18350-RA	chrX	-	Sxl	CG14425-PA, isoform A.	yes	-	no	yes	1	-	-	-	-	-
1085	CG1659	CG1659-RA	chrX	-	unc-119	Protein unc-119 homolog (DmUNC-119).	yes	-	no	no	1	-	-	-	-	-
1086	CG1643	CG1643-RA	chrX	-	Atg5	Autophagy protein 5 (APG5-like).	yes	-	no	no	1	-	-	-	-	-
1087	CG2079	CG2079-RA	chrX	+	Dok	CG2079-PA (LD32155p).	yes	-	yes	yes	1	-	-	-	-	-
1088	CG1435	CG1435-RA	chrX	+	CBP	CG1435-PA, isoform A (BcDNA.GH12350) (Sarcoplasmic calcium-binding protein).	yes	-	yes	yes	2	-	-	-	-	-
1089	CG32719	CG32719-RA	chrX	-	CG32719	CG32719-PA.	yes	-	no	no	1	-	-	-	-	-
1090	CG32858	CG32858-RA	chrX	+	sn	RH22377p.	yes	-	no	no	1	-	-	-	-	-
1091	CG2252	CG2252-RA	chrX	-	fs(1)h	Homeotic protein female sterile (Fragile-chorion membrane protein).	yes	-	yes	yes	1	-	-	-	-	-
1092	CG2257	CG2257-RA	chrX	-	Ubc-E2H	LD13772p (CG2257-PA, isoform A) (Cg2257-pb, isoform b) (LD17992p).	yes	-	no	no	1	-	-	-	-	-
1093	CG32717	CG32717-RB	chrX	+	sdt	CG32717-PB, isoform B.	yes	-	no	yes	2	-	-	-	-	-
1094	CG11190	CG11190-RA	chrX	-	CG11190	CG11190-PA (RE52151p).	yes	-	no	yes	1	-	-	-	-	-
1095	CG32711	CG32711-RA	chrX	-	CG32711	RH09582p (CG32711-PA).	yes	-	no	yes	1	-	-	-	-	-
1096	CG32714	CG32714-RC	chrX	+	CG33181	RE56803p (CG32714-PA).	yes	-	no	no	1	-	-	-	-	-
1097	CG11265	CG11265-RC	chrX	+	CG11265	CG11265-PA, isoform A (Cg11265-pb, isoform b).	yes	-	no	yes	1	-	-	-	-	-
1098	CG12772	CG12772-RA	chrX	+	CG12772	CG12772-PA.	yes	-	no	no	1	-	-	-	-	-
1099	CG12075	CG12075-RB	chrX	+	CG12075	CG12075-PA, isoform A (Cg12075-pb, isoform b).	yes	-	no	no	1	-	-	-	-	-
1100	CG10701	CG10701-RF	chrX	-	Moe	CG10701-PB, isoform B.	yes	-	no	no	1	-	-	-	-	-
1101	CG10970	CG10970-RA	chrX	-	CG10970	CG10970-PA (HL08157p).	yes	-	no	yes	1	-	-	-	-	-
1102	CG6999	CG6999-RA	chrX	+	CG6999	CG6999-PA (CG6999).	yes	-	no	no	1	-	-	-	-	-
1103	CG34339	CG34339-RA	chrX	-	CG34339		yes	-	no	no	2	-	-	-	-	-
1104	CG32697	CG32697-RC	chrX	-	l(1)G0232	CG32697-PC, isoform C.	yes	-	no	no	1	-	-	-	-	-
1105	CG15321	CG15321-RA	chrX	-	CG15321	CG15321-PA.	yes	-	yes	yes	1	-	-	-	-	-
1106	CG34104	CG34104-RA	chrX	+	CG34104	RE52190p (CG34104-PA, isoform A).	yes	-	no	yes	4	-	-	-	-	-
1107	CG17255	CG17255-RA	chrX	-	CG17255	CG17255-PA, isoform A (Cg17255-pb, isoform b).	yes	-	no	no	1	-	-	-	-	-
1108	CG15296	CG15296-RA	chrX	-	CG15296	CG15296-PA (AT26906p).	yes	-	no	yes	2	-	-	-	-	-
1109	CG32678	CG32678-RA	chrX	+	Rab9D	CG32678-PA.	yes	-	no	no	1	-	-	-	-	-
1110	CG32676	CG32676-RA	chrX	-	CG32676	GH03394p (CG32676-PA).	yes	-	no	yes	3	-	-	-	-	-
1111	CG32675	CG32675-RA	chrX	-	Tango5	CG32675-PA, isoform A (Cg32675-pc, isoform c).	yes	-	no	yes	1	-	-	-	-	-
1112	CG1683	CG1683-RB	chrX	-	Ant2	CG1683-PA, isoform A (Cg1683-pb, isoform b) (ADP/ATP translocase).	yes	-	no	no	1	-	-	-	-	-
1113	CG16944	CG16944-RA	chrX	-	sesB	ADP,ATP carrier protein (ADP/ATP translocase) (Adenine nucleotide translocator) (ANT) (Stress sensitive B protein).	yes	-	no	no	1	-	-	-	-	-
1114	CG16916	CG16916-RA	chrX	+	Rpt3	CG16916-PA (26S proteasome regulatory complex subunit p48A).	yes	-	yes	yes	1	-	-	-	-	-
1115	CG1453	CG1453-RA	chrX	-	Klp10A	Kinesin-like protein Klp10A (Kinesin-like protein at cytological position 10A).	yes	-	no	yes	1	-	-	-	-	-
1116	CG1657	CG1657-RA	chrX	+	CG1657	CG1657-PA (LD31383p).	yes	-	no	no	1	-	-	-	-	-
1117	CG11759	CG11759-RA	chrX	-	Kap3	CG11759-PA.	yes	-	no	yes	1	-	-	-	-	-
1118	CG1737	CG1737-RA	chrX	+	CG1737	CG1737-PA.	yes	-	no	yes	1	-	-	-	-	-
1119	CG1763	CG1763-RA	chrX	+	nod	Kinesin-like protein Nod.	yes	-	no	yes	3	-	-	-	-	-
1120	CG1697	CG1697-RC	chrX	+	rho-4	CG1697-PC, isoform C.	yes	-	no	no	3	-	-	-	-	-
1121	CG1817	CG1817-RA	chrX	+	Ptp10D	Tyrosine-protein phosphatase 10D precursor (EC 3.1.3.48) (Receptor- linked protein-tyrosine phosphatase 10D) (DPTP10D).	yes	-	no	yes	1	-	-	-	-	-
1122	CG15224	CG15224-RA	chrX	+	CkIIbeta	Casein kinase II beta subunit (Fragment).	yes	-	no	yes	1	-	-	-	-	-
1123	CG1578	CG1578-RA	chrX	-	CG1578	LD28359p (LD05643p) (CG1578-PA).	yes	-	yes	yes	1	-	-	-	-	-
1124	CG10353	CG10353-RA	chrX	-	CG10353	CG10353-PA, isoform A.	yes	-	no	yes	1	-	-	-	-	-
1125	CG1500	CG1500-RA	chrX	-	fw	CG1500-PA (RE10878p).	yes	-	no	no	1	-	-	-	-	-
1126	CG32659	CG32659-RA	chrX	+	Ten-a	CG32659-PA.	yes	-	no	no	5	-	-	-	-	-
1127	CG11138	CG11138-RC	chrX	-	CG11138	CG11138-PC, isoform C.	yes	-	no	yes	1	-	-	-	-	-
1128	CG17762	CG17762-RA	chrX	+	tomosyn	CG17762-PA, isoform A (Cg17762-pb, isoform b).	yes	-	no	no	1	-	-	-	-	-
1129	CG33651	CG33651-RA	chrX	-	CG33651	CG33651-PA.	yes	-	no	no	1	-	-	-	-	-
1130	CG4407	CG4407-RA	chrX	-	CG4407	CG4407-PA, isoform A (LD26737p).	yes	-	no	no	1	-	-	-	-	-
1131	CG15717	CG15717-RA	chrX	+	CG15717	CG15717-PA (RE20610p) (RE15818p).	yes	-	no	no	1	-	-	-	-	-
1132	CG32638	CG32638-RA	chrX	-	CG32638	CG32638-PA.	yes	-	no	no	1	-	-	-	-	-
1133	CG1771	CG1771-RA	chrX	-	mew	Integrin alpha-PS1 precursor (Position-specific antigen 1 alpha chain) (Protein multiple edematous wings).	yes	-	no	yes	1	-	-	-	-	-
1134	CG1770	CG1770-RA	chrX	-	HDAC4	CG1770-PA, isoform A.	yes	-	no	yes	1	-	-	-	-	-
1135	CG1640	CG1640-RA	chrX	+	CG1640	CG1640-PA, isoform A (Cg1640-pc, isoform c).	yes	-	no	yes	2	-	-	-	-	-
1136	CG1681	CG1681-RA	chrX	+	CG1681	GH16740p (CG1681-PA).	yes	-	no	no	1	-	-	-	-	-
1137	CG11172	CG11172-RA	chrX	+	NFAT	CG11172-PA.	yes	-	no	yes	1	-	-	-	-	-
1138	CG34346	CG34346-RC	chrX	-	CG34346	CG32611-PB.	yes	-	no	yes	2	-	-	-	-	-
1139	CG18319	CG18319-RA	chrX	+	ben	Ubiquitin-conjugating enzyme E2-17 kDa (EC 6.3.2.19) (Ubiquitin- protein ligase) (Ubiquitin carrier protein) (Protein bendless).	yes	-	no	yes	2	-	-	-	-	-
1140	CG32614	CG32614-RA	chrX	+	CG32614	CG32614-PA.	yes	-	no	no	1	-	-	-	-	-
1141	CG32597	CG32597-RA	chrX	-	l(1)G0469	CG32597-PA (GH27568p).	yes	-	no	yes	1	-	-	-	-	-
1142	CG32604	CG32604-RA	chrX	+	l(1)G0007	CG32604-PA, isoform A (LD24737p).	yes	-	no	yes	1	-	-	-	-	-
1143	CG9533	CG9533-RA	chrX	-	rut	Ca(2+)/calmodulin-responsive adenylate cyclase (EC 4.6.1.1) (ATP pyrophosphate-lyase) (Protein rutabaga).	yes	-	no	yes	1	-	-	-	-	-
1144	CG9176	CG9176-RB	chrX	-	cngl	CG9176-PB, isoform B.	yes	-	no	no	1	-	-	-	-	-
1145	CG8974	CG8974-RA	chrX	-	CG8974	GH14055p (CG8974-PA, isoform A) (Cg8974-pb, isoform b).	yes	-	no	no	1	-	-	-	-	-
1146	CG8544	CG8544-RA	chrX	+	sd	CG8544-PA, isoform A (Cg8544-pc, isoform c).	yes	-	no	no	1	-	-	-	-	-
1147	CG10545	CG10545-RA	chrX	+	Gbeta13F	Guanine nucleotide-binding protein subunit beta 1.	yes	-	no	no	1	-	-	-	-	-
1148	CG8893	CG8893-RA	chrX	+	Gapdh2	RH55882p.	yes	-	no	yes	1	-	-	-	-	-
1149	CG9216	CG9216-RA	chrX	-	CG9216	CG9216-PA, isoform A (Cg9216-pc, isoform c).	yes	-	no	yes	1	-	-	-	-	-
1150	CG32576	CG32576-RA	chrX	-	CG32576	CG32576-PA, isoform A.	yes	-	no	yes	1	-	-	-	-	-
1151	CG9916	CG9916-RA	chrX	-	Cyp1	GM09255p.	yes	-	no	yes	1	-	-	-	-	-
1152	CG18734	CG18734-RA	chrX	+	Fur2	LD05524p.	yes	-	no	no	1	-	-	-	-	-
1153	CG4239	CG4239-RA	chrX	+	CG4239	GH25683p (CG4239-PA, isoform A) (Cg4239-pb, isoform b).	yes	-	no	no	1	-	-	-	-	-
1154	CG9992	CG9992-RA	chrX	-	CG9992	GM01939p (CG9992-PA, isoform A) (Cg9992-pc, isoform c).	yes	-	no	yes	1	-	-	-	-	-
1155	CG9901	CG9901-RA	chrX	-	Arp14D	Actin-like protein 2 (Actin-related protein 2) (Actin-like protein 14D).	yes	-	no	no	1	-	-	-	-	-
1156	CG9819	CG9819-RA	chrX	-	CanA-14F	CG9819-PA, isoform A (Cg9819-pb, isoform b) (RE14919p).	yes	-	no	no	1	-	-	-	-	-
1157	CG9774	CG9774-RA	chrX	-	rok	CG9774-PA.	yes	-	no	no	1	-	-	-	-	-
1158	CG9623	CG9623-RB	chrX	-	if	GM12416p (Fragment).	yes	-	no	yes	1	-	-	-	-	-
1159	CG9086	CG9086-RA	chrX	-	CG9086	E3 ubiquitin-protein ligase UBR1 (EC 6.3.2.-) (N-recognin) (Ubiquitin- protein ligase E3-alpha).	yes	-	no	yes	1	-	-	-	-	-
1160	CG5055	CG5055-RA	chrX	+	baz	CG5055-PA, isoform A.	yes	-	no	yes	1	-	-	-	-	-
1161	CG5445	CG5445-RB	chrX	+	CG5445	CG5445-PA, isoform A (Cg5445-pb, isoform b) (LD03052p).	yes	-	no	no	1	-	-	-	-	-
1162	CG5488	CG5488-RA	chrX	+	B-H2	Homeobox protein B-H2 (Homeobox protein BarH2).	yes	-	no	no	2	-	-	-	-	-
1163	CG8557	CG8557-RA	chrX	-	CG8557	CG8557-PA, isoform A (SD02996p).	yes	-	no	no	1	-	-	-	-	-
1164	CG8527	CG8527-RC	chrX	-	ppk23	CG8527-PA, isoform A.	yes	-	no	no	1	-	-	-	-	-
1165	CG32556	CG32556-RA	chrX	-	CG32556	CG32556-PA, isoform A.	yes	-	no	yes	1	-	-	-	-	-
1166	CG32560	CG32560-RB	chrX	+	CG32560	Probable Ras GTPase-activating protein.	yes	-	no	yes	3	-	-	-	-	-
1167	CG6352	CG6352-RA	chrX	+	OdsH	CG6352-PA (IP01524p).	yes	-	no	no	3	-	-	-	-	-
1168	CG8146	CG8146-RA	chrX	-	Socs16D	CG8146-PA.	yes	-	yes	yes	1	-	-	-	-	-
1169	CG6847	CG6847-RA	chrX	+	CG6847	CG6847-PA.	yes	-	no	no	1	-	-	-	-	-
1170	CG15059	CG15059-RB	chrX	-	CG15059	CG15059-PB, isoform B.	yes	-	no	no	2	-	-	-	-	-
1171	CG15057	CG15057-RA	chrX	-	CG15057	CG15057-PA.	yes	-	no	no	1	-	-	-	-	-
1172	CG32549	CG32549-RA	chrX	-	CG32549	CG32549-PA, isoform A.	yes	-	no	yes	1	-	-	-	-	-
1173	CG6891	CG6891-RA	chrX	+	CG6891	CG6891-PA, isoform A.	yes	-	no	no	2	-	-	-	-	-
1174	CG7326	CG7326-RA	chrX	-	CG7326	CG7326-PA (RE39008p).	yes	-	yes	yes	1	-	-	-	-	-
1175	CG32541	CG32541-RA	chrX	+	CG32541	CG32541-PA (LD15404p).	yes	-	no	yes	3	-	-	-	-	-
1176	CG12199	CG12199-RA	chrX	+	kek5	CG12199-PA, isoform A (Cg12199-pb, isoform b) (LP23752p).	yes	-	no	yes	2	-	-	-	-	-
1177	CG3400	CG3400-RA	chrX	+	Pfrx	CG3400-PA, isoform A (Cg3400-pd, isoform d).	yes	-	no	yes	1	-	-	-	-	-
1178	CG14207	CG14207-RA	chrX	+	CG14207	CG14207-PA, isoform A (LD37169p).	yes	-	no	no	1	-	-	-	-	-
1179	CG15618	CG15618-RA	chrX	-	CG15618	CG15618-PA.	yes	-	no	yes	1	-	-	-	-	-
1180	CG32529	CG32529-RA	chrX	+	CG32529	CG32529-PA, isoform A.	yes	-	no	yes	1	-	-	-	-	-
1181	CG14619	CG14619-RD	chrX	+	CG14619	CG14619-PA, isoform A (Cg14619-pd, isoform d) (SD04280p).	yes	-	no	yes	1	-	-	-	-	-
