# Supplementary material for: Genome-Wide Analysis of the Binding of the Hox Protein Ultrabithorax and the Hox Cofactor Homothorax in Drosophila
Source: PLoS One. 2011 Apr 5;6(4):e14778. doi: 10.1371/journal.pone.0014778 (PMC3071696; doi:10.1371/journal.pone.0014778)
Supplement: Table S3 — Ubx-regulated genes identified by non-microarray approaches. (0.03 MB XLS) [file pone.0014778.s008.xls]

## Sheet: Validation_table_direct_evidenc
	Ubx-regulated genes identified by non-microarray approaches
	Number of genes differentially expressed in either wing or haltere: 53
	Number of these genes supported by our Ubx ChIP-array data ( <=1% FDR genes)=28/53(52.8%)
	Number of these genes supported by our Ubx ChIP-array data (<=25% FDR genes)=47/53(88.7%)
	Number of these genes with direct evidence supported by our ChIP-array data=5/5(100%)
	Gene	Method	Ubx-bound in haltere (FDR)	Direct relationship/evidence	Reference(s)
	ana	in situ hybridization	-	-	Hersh et al., 2007
	CG16884	in situ hybridization	10% FDR	-	Hersh et al., 2007
	CG7201	in situ hybridization	10% FDR	-	Hersh et al., 2007
	CG13222	in situ hybridization	25% FDR	Hersh et al., 2007	Hersh et al., 2007
	CG8780	in situ hybridization	25% FDR	-	Hersh et al., 2007
	CG11641	in situ hybridization	10% FDR	-	Hersh et al., 2007
	Cyp310a1	in situ hybridization	10% FDR	-	Mohit et al., 2006
	CG17278	in situ hybridization	1% FDR	-	Mohit et al., 2006
	pAbp	in situ hybridization	10% FDR	-	Mohit et al., 2006
	glec	in situ hybridization	1% FDR	-	Mohit et al., 2006
	Dl	immunolabeling	1% FDR	-	Mohit et al., 2006
	cnc	immunolabeling	1% FDR	-	Mohit et al., 2006
	Stbm	immunolabeling	25% FDR	-	Mohit et al., 2006
	CG10990	protein trap	1% FDR	-	Mohit et al., 2006
	CG13335	real time RT-PCR	-	-	Mohit et al., 2006
	CG13670	real time RT-PCR	-	-	Mohit et al., 2006
	osp	real time RT-PCR	1% FDR	-	Mohit et al., 2006
	CG5171	real time RT-PCR	-	-	Mohit et al., 2006
	crb	Enhancer trap	1% FDR	-	Mohit et al., 2006
	HLHm8	Enhancer trap	-	-	Mohit et al., 2006
	Gprk2	Enhancer trap	10% FDR	-	Mohit et al., 2006
	tkv	Enhancer trap	1% FDR	-	Mohit et al., 2006
	Dad	Enhancer trap	1% FDR	-	Mohit et al., 2006
	twi	immunostaining	10% FDR	-	Fernandez et al., 1994
	kn	immunostaining	10% FDR	Hersh et al., 2005	Hersh et al., 2005
	wg	immunostaining	1% FDR	-	Weatherbee et al., 1998
	HLHm6	in situ hybridization	1% FDR	-	Lai et al., 2000
	toe	expression known	10% FDR	-	Mohit et al., 2006 (personal comm. Azpiazu)
	Ocho	in situ hybridization	10% FDR	-	Lai et al., 2000
	salm	immunostaining	1% FDR	Galant et al., 2002	Galant et al., 2002
	ac	expression known	1% FDR	-	Mohit et al., 2006
	ct	immunostaining	10% FDR	-	Shashidhara et al., 1999
	Dll	immunostaining	10% FDR	Gebelein et al., 2002 (embryo)	Gorfinkiel et al., 1997
	dSRF	immunostaining	1% FDR	-	Weatherbee et al., 1998
	Ser	immunostaining	1% FDR	-	Yan et al., 2004
	sca	expression known	10% FDR	-	Mohit et al., 2006
	Ubx	immunostaining	1% FDR	Beachy et al., 1988	White and Wilcox, 1984; White and Wilcox, 1985
	salr	immunostaining	1% FDR	-	Weatherbee et al,. 2008
	vg	immunostaining	1% FDR	-	Shashidhara et al., 1999
	dpp	immunostaining	1% FDR	-	Navas et al., 2006
	omb	immunostaining	1% FDR	-	Navas et al., 2006
	dally	immunostaining	1% FDR	-	Navas et al., 2006
	tkv	immunostaining	1% FDR	-	Navas et al., 2006
	Mad	immunostaining	25% FDR	-	Navas et al., 2006
	mtv	immunostaining	1% FDR	-	Navas et al., 2006
	sc	immunostaining	1% FDR	-	Weatherbee et al., 1998
	Egfr	in situ hybridization	1% FDR	-	Pallavi et al., 2006
	vn	in situ hybridization	1% FDR	-	Pallavi et al., 2006
	rho	in situ hybridization	1% FDR	-	Pallavi et al., 2006
	kekkon	immunostaining	10% FDR	-	Pallavi et al., 2006
	argos	immunostaining	10% FDR	-	Pallavi et al., 2006
	sty	immunostaining	1% FDR	-	Pallavi et al., 2006
	dpERK1/ERK2	immunostaining	-	-	Pallavi et al., 2006
