# Supplementary material for: Genome-Wide Analysis of the Binding of the Hox Protein Ultrabithorax and the Hox Cofactor Homothorax in Drosophila
Source: PLoS One. 2011 Apr 5;6(4):e14778. doi: 10.1371/journal.pone.0014778 (PMC3071696; doi:10.1371/journal.pone.0014778)
Supplement: Data Sets S1 — Windowed enrichment ratios (log2Ratios) for Ubx ChIP on haltere imaginal disc chromatin (.sgr format). (9.5 MB TXT) [file pone.0014778.s009.txt]

chr2L	5533	-0.17934261198457724
chr2L	5987	-0.03457481285838526
chr2L	6005	0.016514623831664466
chr2L	6024	-0.03043823885190653
chr2L	6045	-0.0830320543080357
chr2L	6082	-0.1257747097466712
chr2L	6120	-0.09691219322848249
chr2L	6161	-0.1308290697494538
chr2L	6279	-0.06351485442969454
chr2L	6300	-0.08876369721785833
chr2L	6319	-0.14167384351703244
chr2L	6336	-0.1134830697531708
chr2L	6355	-0.14215346224170855
chr2L	6396	-0.11398313435217476
chr2L	6437	-0.14634632184114024
chr2L	6477	-0.1594574126303773
chr2L	6519	-0.1594574126303773
chr2L	6559	-0.14997905947773127
chr2L	6596	-0.2199631912111422
chr2L	6673	-0.2712670905451482
chr2L	6711	-0.21135584141004463
chr2L	6748	-0.2119923373697059
chr2L	6789	-0.228380033527302
chr2L	6832	-0.23071520270988957
chr2L	6872	-0.25696910169285186
chr2L	6913	-0.25370223947372655
chr2L	6969	-0.21347967334808077
chr2L	6990	-0.2458941627750895
chr2L	7030	-0.22764149704619432
chr2L	7070	-0.27504827297096107
chr2L	7110	-0.25096054438301324
chr2L	7151	-0.3004292447752595
chr2L	7192	-0.27327025730740095
chr2L	7230	-0.2841119343814896
chr2L	7286	-0.24496137773243554
chr2L	7306	-0.22855722597136013
chr2L	7346	-0.21300079957212575
chr2L	7384	-0.2654156547700199
chr2L	7423	-0.1969072744733839
chr2L	7465	-0.17535104511508096
chr2L	7504	-0.11326782947842867
chr2L	7546	-0.09416367657604117
chr2L	7585	-0.07728269590720813
chr2L	7628	-0.11567038700667615
chr2L	7667	-0.046867788739394456
chr2L	7710	0.022141406708791854
chr2L	7751	0.0391489171201633
chr2L	7789	-0.021969664751145146
chr2L	7830	-0.055462240361223894
chr2L	7870	-0.05190954539745783
chr2L	7909	-0.03909270908144501
chr2L	7949	0.018370903685545118
chr2L	7987	0.014162606403639148
chr2L	8026	-0.019113690128710913
chr2L	8064	0.03020463971919251
chr2L	8103	-0.020371158215270312
chr2L	8145	-0.052193912772314256
chr2L	8186	-0.07247819886994454
chr2L	8225	-0.10202180501090012
chr2L	8267	-0.08820494448541669
chr2L	8307	-0.08053597585017856
chr2L	8347	-0.13873423053048442
chr2L	8389	-0.18926658540532326
chr2L	8428	-0.18314033896875911
chr2L	8468	-0.09879769777190302
chr2L	8508	-0.015085747819898227
chr2L	8547	0.05663411342655558
chr2L	8590	0.01065743965630818
chr2L	8629	-0.030590906620312452
chr2L	8665	0.013447140403693325
chr2L	8703	0.08398918159854075
chr2L	8741	0.03579352340918008
chr2L	8784	0.10062228127690857
chr2L	8825	0.1339493181258082
chr2L	8866	0.11238715434138881
chr2L	8905	0.17360321773013745
chr2L	8944	0.18211091703361534
chr2L	8984	0.23881703772329488
chr2L	9026	0.2682626540947202
chr2L	9065	0.2514855593693523
chr2L	9103	0.30629388035268157
chr2L	9139	0.2544455940975947
chr2L	9177	0.21216529589781216
chr2L	9218	0.09367311998157545
chr2L	9257	0.1473845969896202
chr2L	9296	0.08367398125314966
chr2L	9334	0.01896442018686457
chr2L	9373	0.05636139413469667
chr2L	9569	-0.11956383074814945
chr2L	9691	-0.27376889646648433
chr2L	9865	-0.22015564157421008
chr2L	9885	-0.16027668842697315
chr2L	9983	-0.023582967199330174
chr2L	10000	-0.047520814485843964
chr2L	10116	-0.0949657103817918
chr2L	10136	-0.11128463314467174
chr2L	10155	-0.07219012679052682
chr2L	10175	-0.05008347886319572
chr2L	10195	-0.014766898938971163
chr2L	10272	0.025790436735499966
chr2L	10292	0.007886243891889981
chr2L	10312	-0.006197525405312969
chr2L	10351	-0.020591956702159506
chr2L	10388	-0.05440385468981272
chr2L	10430	-0.04142545052739764
chr2L	10469	-0.007798283032783774
chr2L	10507	0.06600692768621777
chr2L	10525	0.09039881790309068
chr2L	10581	0.07577779856824893
chr2L	10600	0.07292829865108014
chr2L	10638	0.05037347558371019
chr2L	10675	0.03418366887841928
chr2L	10735	0.04096988786223701
chr2L	10775	0.06203033115570289
chr2L	10813	0.01114631223209681
chr2L	10834	-0.024796783811651124
chr2L	10891	-0.049552322332213565
chr2L	10912	-0.05274737497987825
chr2L	10951	-0.012784315700388404
chr2L	10990	-0.009039047724335503
chr2L	11056	0.014507925842307874
chr2L	11093	0.0709692630250507
chr2L	11131	0.017774715246741537
chr2L	11169	-0.013667549067343583
chr2L	11206	-0.03145753493837074
chr2L	11245	-0.02703246954070142
chr2L	11287	0.006955793205230817
chr2L	11348	0.048064086535065505
chr2L	11366	0.036043581155046016
chr2L	11405	0.054367521465951245
chr2L	11445	-0.027251924222767225
chr2L	11486	0.034054323357395805
chr2L	11525	0.034054323357395805
chr2L	11566	0.018445885161725073
chr2L	11603	-0.0026550054623456867
chr2L	11669	-0.06445850634458981
chr2L	11690	-0.072748257206186
chr2L	11728	-0.018512693228373678
chr2L	11767	-0.09320873876586482
chr2L	11805	-0.043392582219059506
chr2L	11843	-0.03640600795298473
chr2L	11882	-0.036357832785741034
chr2L	11899	-0.06931679824272002
chr2L	11965	-0.12990247347789766
chr2L	12004	-0.13418363845675116
chr2L	12042	-0.1325126242536043
chr2L	12084	-0.16260832309829798
chr2L	12124	-0.16704501533563115
chr2L	12164	-0.19944852949958705
chr2L	12201	-0.15319818308029998
chr2L	12220	-0.11610374107295013
chr2L	12275	-0.13883432183512567
chr2L	12314	-0.13883432183512567
chr2L	12352	-0.1284618373351649
chr2L	12389	-0.177936402138315
chr2L	12429	-0.15470522522057137
chr2L	12467	-0.22350480687522828
chr2L	12505	-0.2565008544855036
chr2L	12544	-0.2591474296546006
chr2L	12585	-0.24711231982537807
chr2L	12624	-0.2299572740045294
chr2L	12662	-0.16301052827873613
chr2L	12701	-0.1087414660371706
chr2L	12742	-0.11916738805109724
chr2L	12780	-0.0969554130124727
chr2L	12814	-0.13270306920727684
chr2L	12855	-0.14726327947403792
chr2L	12893	-0.15108806606817773
chr2L	12932	-0.1649752931026418
chr2L	13011	-0.11283772671028583
chr2L	13054	-0.09822747670302474
chr2L	13092	-0.1087929196366855
chr2L	13131	-0.07600448023980112
chr2L	13172	-0.09697159161426853
chr2L	13213	-0.15498277816969258
chr2L	13252	-0.08780526328820575
chr2L	13307	-0.16494942743017235
chr2L	13328	-0.18523170587151291
chr2L	13370	-0.20081741357572586
chr2L	13406	-0.16709732321986634
chr2L	13443	-0.1686836837573444
chr2L	13484	-0.1297920394393561
chr2L	13521	-0.13176335064647285
chr2L	13564	-0.1286083414121523
chr2L	13624	-0.06803745795756637
chr2L	13641	-0.10761530934125924
chr2L	13682	-0.11805915710327024
chr2L	13722	-0.13871318575825833
chr2L	13762	-0.1335882465898199
chr2L	13802	-0.1448334212143783
chr2L	13843	-0.12174506068978079
chr2L	13881	-0.05706331293071963
chr2L	13919	-0.12373454299465525
chr2L	13958	-0.11808478477875166
chr2L	13997	-0.13493623718446018
chr2L	14035	-0.1633127574597592
chr2L	14075	-0.18207595487289224
chr2L	14113	-0.18919906867820244
chr2L	14130	-0.17479830018269038
chr2L	14168	-0.15937278177906433
chr2L	14228	-0.18549649594331363
chr2L	14265	-0.22504239680399063
chr2L	14304	-0.16823033840374382
chr2L	14344	-0.22256489042430055
chr2L	14383	-0.24323226574942017
chr2L	14421	-0.2024638397873326
chr2L	14443	-0.23537695891745947
chr2L	14482	-0.2776784388001582
chr2L	14537	-0.32090271127572856
chr2L	14574	-0.3095623769162013
chr2L	14613	-0.32082572956026334
chr2L	14652	-0.3444143278774197
chr2L	14693	-0.3288680907077696
chr2L	14731	-0.2676298429137181
chr2L	14768	-0.2822587471392124
chr2L	14806	-0.2930352339895196
chr2L	14844	-0.2923408902933662
chr2L	14881	-0.32026740072408216
chr2L	14920	-0.2878324799090341
chr2L	14961	-0.260657291853396
chr2L	14998	-0.20327556348072426
chr2L	15036	-0.1725841621109017
chr2L	15076	-0.18985633251735762
chr2L	15116	-0.143999160459956
chr2L	15154	-0.01609974090637749
chr2L	15192	-0.016231340144536036
chr2L	15234	0.035160352386045916
chr2L	15273	0.09079590146617882
chr2L	15315	0.14350991812564634
chr2L	15354	0.16440787321835118
chr2L	15393	0.15337854913575263
chr2L	15432	0.17017488146188048
chr2L	15471	0.14576347026046932
chr2L	15508	0.1549726708314573
chr2L	15633	0.11781086845712058
chr2L	15673	0.1801311083777825
chr2L	15711	0.18325647220085203
chr2L	15749	0.17180628369324596
chr2L	15789	0.2085937071506305
chr2L	15832	0.14709716023405475
chr2L	15914	0.1219650377495801
chr2L	15936	0.0823089662546553
chr2L	15957	0.14842483798039863
chr2L	15994	0.19570836785773002
chr2L	16034	0.1816104007923472
chr2L	16076	0.1909644545359487
chr2L	16119	0.1653410973099538
chr2L	16160	0.18698565421305594
chr2L	16244	0.13448372075113085
chr2L	16266	0.10492471208825206
chr2L	16284	0.06954886208955842
chr2L	16325	0.07327767909205042
chr2L	16366	0.003154323094846312
chr2L	16404	-0.008456644841264212
chr2L	16443	-0.015423668760232918
chr2L	16484	0.04624181609852762
chr2L	16524	0.1145436841741906
chr2L	16565	0.08054849749616805
chr2L	16604	0.14192984979690676
chr2L	16639	0.1297663083739022
chr2L	16680	0.07468039093744068
chr2L	16719	0.024572485073360302
chr2L	16762	0.019224576263881587
chr2L	16803	0.10301813710389117
chr2L	16842	0.15392163678523135
chr2L	16886	0.19374378288557573
chr2L	16965	0.2377321913130897
chr2L	17004	0.2592448257094183
chr2L	17046	0.2601279444637955
chr2L	17111	0.27064454693038137
chr2L	17129	0.23460645360309376
chr2L	17168	0.10814949025559249
chr2L	17206	0.034911679288520174
chr2L	17260	-0.037192284496941605
chr2L	17278	-0.016585107018604082
chr2L	17317	-0.07323031562878121
chr2L	17411	-0.07279539248345035
chr2L	17447	-0.11030831916557758
chr2L	17488	-0.1750670806174685
chr2L	17528	-0.1957202021500492
chr2L	17587	-0.20913345065827055
chr2L	17606	-0.17624476131126668
chr2L	17643	-0.15584154016686844
chr2L	17711	-0.18013467169082714
chr2L	17748	-0.09898775799522735
chr2L	17768	-0.08449607546357964
chr2L	17807	-0.04080633098731371
chr2L	17844	0.04074856023386232
chr2L	17881	0.03041920061913001
chr2L	17921	0.06595265098967541
chr2L	17962	0.051614843431829795
chr2L	18017	0.10343725808755323
chr2L	18073	0.15333525417384974
chr2L	18090	0.15832390740211574
chr2L	18133	0.1844142020580493
chr2L	18169	0.1792921323993708
chr2L	18208	0.25504374099327837
chr2L	18244	0.26874341660232415
chr2L	18281	0.2340198212448314
chr2L	18317	0.2709667850950131
chr2L	18336	0.2553373545396085
chr2L	18396	0.3367380947683042
chr2L	18477	0.3808494619005157
chr2L	18515	0.47533071218863554
chr2L	18557	0.47757576064224444
chr2L	18600	0.5449968623613618
chr2L	18636	0.5767565845210888
chr2L	18655	0.5620659149869393
chr2L	18712	0.45229468732898775
chr2L	18769	0.5007799646225384
chr2L	18787	0.445641214153585
chr2L	18828	0.5330647874781611
chr2L	18865	0.4544292982947879
chr2L	18900	0.42306663816945306
chr2L	18938	0.4543413691431909
chr2L	18979	0.40204329704506797
chr2L	19020	0.37495866258510346
chr2L	19079	0.26439018910227735
chr2L	19100	0.27280629335201173
chr2L	19140	0.22846912113396053
chr2L	19180	0.1950345183050188
chr2L	19220	0.20672475281398855
chr2L	19258	0.12152809885718667
chr2L	19294	0.09156011319300905
chr2L	19332	0.1303697749351377
chr2L	19369	0.2145331032810846
chr2L	19405	0.1609983274070916
chr2L	19445	0.21686332782471643
chr2L	19483	0.20500921441441347
chr2L	19501	0.18593795032937827
chr2L	19536	0.20254884658691613
chr2L	19576	0.255235652523265
chr2L	19617	0.19192311539442658
chr2L	19654	0.19608158371649925
chr2L	19690	0.22559537899831256
chr2L	19768	0.17630338891033784
chr2L	19806	0.14490174650793944
chr2L	19826	0.12974092618197686
chr2L	19893	0.09012119436839126
chr2L	19932	0.10099857835480523
chr2L	19969	0.05627453849573207
chr2L	20007	-0.03299855567469064
chr2L	20066	-0.07970784181186248
chr2L	20083	-0.12889301031009595
chr2L	20121	-0.13279669494255905
chr2L	20208	-0.20562564224028035
chr2L	20262	-0.28602282286348985
chr2L	20299	-0.2775849898142949
chr2L	20336	-0.2763084175816954
chr2L	20393	-0.2860759296082683
chr2L	20412	-0.22933784929091935
chr2L	20449	-0.20893462814652114
chr2L	20516	-0.20684366224741005
chr2L	20535	-0.15982621486641232
chr2L	20575	-0.09401327438546911
chr2L	20614	-0.05032352990920318
chr2L	20651	0.031231361311972856
chr2L	20691	0.020902001697240546
chr2L	20730	0.029438718485505673
chr2L	20771	0.0730845994670092
chr2L	20824	0.054510230871643195
chr2L	20844	0.10063143339875408
chr2L	20895	0.11511493692918086
chr2L	20938	0.14120523158511442
chr2L	20973	0.13608316192643594
chr2L	21013	0.21683288032170372
chr2L	21049	0.2305325559307495
chr2L	21086	0.19580896057325675
chr2L	21122	0.14073836926837527
chr2L	21141	0.13324821470213555
chr2L	21201	0.2065096789416664
chr2L	21258	0.20344735867536723
chr2L	21314	0.2651934249544409
chr2L	21357	0.3681939597702096
chr2L	21395	0.3970198361225831
chr2L	21432	0.3997258304034695
chr2L	21450	0.4562883209642565
chr2L	21507	0.40156803833003335
chr2L	21524	0.3404126504609042
chr2L	21565	0.31185474967484283
chr2L	21585	0.28352525534333595
chr2L	21642	0.4026546819548268
chr2L	21680	0.3361168000250398
chr2L	21737	0.32465258642422873
chr2L	21775	0.34253000694774366
chr2L	21817	0.4138393797541003
chr2L	21835	0.3684782364299597
chr2L	21893	0.2601396255326074
chr2L	21913	0.2116457252051379
chr2L	21952	0.21870588994956364
chr2L	21992	0.14468401050156787
chr2L	22046	0.043559840816139686
chr2L	22084	0.01940170303371668
chr2L	22122	-0.07158283015881964
chr2L	22159	-0.13629226848174766
chr2L	22196	-0.15024869498868393
chr2L	22236	-0.17542891305704073
chr2L	22274	-0.1851469879986719
chr2L	22315	-0.2338028880157676
chr2L	22353	-0.25292245037714783
chr2L	22392	-0.23512960680305864
chr2L	22432	-0.21788898170229284
chr2L	22469	-0.21788898170229284
chr2L	22509	-0.1943356730232118
chr2L	22548	-0.16182502853042707
chr2L	22588	-0.10244688416436792
chr2L	22627	-0.14269431267734436
chr2L	22666	-0.14999979886832915
chr2L	22705	-0.1373786812394684
chr2L	22744	-0.09115228680894265
chr2L	22784	-0.024489105841314897
chr2L	22824	0.002085506120796528
chr2L	22863	0.071401349238473
chr2L	22900	0.12527984950535148
chr2L	22942	0.13269675840082287
chr2L	22980	0.10219506855982884
chr2L	23018	0.1082714186384805
chr2L	23058	0.05013700800456136
chr2L	23097	0.1002586342847134
chr2L	23136	0.0662690123363592
chr2L	23173	0.007528528429875614
chr2L	23210	-0.044172971420642484
chr2L	23249	-0.0528087140805266
chr2L	23288	-0.03104901175142943
chr2L	23327	-0.028752362857884902
chr2L	23367	-0.0644736837794726
chr2L	23406	-0.1271749356485217
chr2L	23450	-0.14097617133016208
chr2L	23489	-0.0829868525150479
chr2L	23527	-0.05176251751079454
chr2L	23568	-0.08659399924711154
chr2L	23611	-0.07924698917522767
chr2L	23651	-0.04993922281147499
chr2L	23689	-0.08928102074359501
chr2L	23729	-0.031904950361681374
chr2L	23768	-0.09376492470590965
chr2L	23804	-0.10069805549609706
chr2L	23842	0.030962266850743998
chr2L	23880	-0.002690554536677562
chr2L	24196	-0.12420008600872234
chr2L	24507	0.04281412803342999
chr2L	24742	0.12527242555936777
chr2L	24759	0.09956403781528815
chr2L	24777	0.06634571316631933
chr2L	24794	0.06713183134939836
chr2L	24814	0.032906760370530405
chr2L	24833	0.019373277575746417
chr2L	24872	0.03705182151449249
chr2L	24911	0.04827593996899415
chr2L	24973	0.06674389697516503
chr2L	25014	0.03935619311209013
chr2L	25031	0.03467773101972288
chr2L	25067	0.00618844277741204
chr2L	25106	-0.013064475409066967
chr2L	25144	-0.031526086067335424
chr2L	25182	-0.08487590011445284
chr2L	25219	-0.0595304359939835
chr2L	25277	-0.14639788664877582
chr2L	25313	-0.141610329048797
chr2L	25332	-0.1471300973410678
chr2L	25385	-0.16771177400354537
chr2L	25425	-0.16308190514524354
chr2L	25464	-0.14397614189136576
chr2L	25546	-0.14114379743031952
chr2L	25588	-0.18064627861990212
chr2L	25631	-0.1766538276076662
chr2L	25651	-0.20503573011666074
chr2L	25705	-0.2760367401141332
chr2L	25749	-0.3142337898883825
chr2L	25785	-0.2651182150846677
chr2L	25839	-0.25473099975914326
chr2L	25860	-0.25472627773177603
chr2L	25900	-0.2476615323375733
chr2L	25942	-0.2395633518147823
chr2L	25982	-0.25938128293227
chr2L	26019	-0.2807347300170691
chr2L	26059	-0.24843303648955045
chr2L	26099	-0.28592295790547156
chr2L	26162	-0.24777144987958127
chr2L	26181	-0.20621372248281264
chr2L	26219	-0.24977216023898474
chr2L	26259	-0.22835672468643928
chr2L	26299	-0.28451286584147634
chr2L	26339	-0.2590822350823363
chr2L	26379	-0.23938926454495663
chr2L	26417	-0.1850012565383489
chr2L	26455	-0.21672416007743772
chr2L	26495	-0.2349038023042499
chr2L	26533	-0.23866928133937335
chr2L	26575	-0.2619341018860931
chr2L	26616	-0.2342567666599809
chr2L	26654	-0.1984090268793214
chr2L	26695	-0.16843288248433547
chr2L	26735	-0.15804177547468914
chr2L	26773	-0.1244800066346795
chr2L	26813	-0.1524212894027622
chr2L	26848	-0.1788044185766467
chr2L	26886	-0.15197828720303766
chr2L	26927	-0.14318508448726508
chr2L	26966	-0.11216706326487387
chr2L	27004	-0.147775574949112
chr2L	27046	-0.11760886871173426
chr2L	27084	-0.14187477938158868
chr2L	27122	-0.09086948476326585
chr2L	27160	-0.05736579986857239
chr2L	27196	-0.05389262543235222
chr2L	27506	-0.0743704251210563
chr2L	27817	-0.14675761360588502
chr2L	28049	-0.15983576471781683
chr2L	28068	-0.12272822496284778
chr2L	28087	-0.14300041734247826
chr2L	28106	-0.15194827154498355
chr2L	28126	-0.12248613623766408
chr2L	28162	-0.13234737203876298
chr2L	28199	-0.09828828812428406
chr2L	28242	-0.039238156268726246
chr2L	28280	0.032259930772192406
chr2L	28320	-0.006182010707348044
chr2L	28362	-0.06196065288485328
chr2L	28399	-0.08132046159149227
chr2L	28440	-0.0597585366233219
chr2L	28478	-0.06560736856152444
chr2L	28516	-0.13176958662199728
chr2L	28556	-0.06788739988049676
chr2L	28597	-0.028883542653174093
chr2L	28637	-0.06286056943077968
chr2L	28674	-0.08494797460738593
chr2L	28713	-0.012395552765050392
chr2L	28753	0.04589877998059417
chr2L	28794	0.04744190861397695
chr2L	28834	0.02041977070232909
chr2L	28876	0.033580189370971486
chr2L	28915	0.015452258489612625
chr2L	28955	0.029035493045622533
chr2L	28997	0.03469281089615285
chr2L	29037	0.04266889927955623
chr2L	29076	0.06025271880828775
chr2L	29114	-0.029231500342518164
chr2L	29152	-0.06934333816962047
chr2L	29192	-0.06788762475704797
chr2L	29230	-0.07571749702152737
chr2L	29271	-0.07992661082052657
chr2L	29308	-0.0705042306416494
chr2L	29348	-0.0784866000066197
chr2L	29389	-0.1679254712985056
chr2L	29430	-0.24215738354587196
chr2L	29473	-0.2971449717074683
chr2L	29514	-0.24495770650501575
chr2L	29554	-0.27991690636007555
chr2L	29595	-0.257492814190565
chr2L	29634	-0.3070358939791889
chr2L	29677	-0.33076360119123244
chr2L	29713	-0.3512158741538313
chr2L	29751	-0.3829915132211342
chr2L	29788	-0.3634684366239282
chr2L	29830	-0.3496517887316512
chr2L	29865	-0.3195529891794055
chr2L	29908	-0.380871299603483
chr2L	29947	-0.375505015649062
chr2L	29988	-0.4019405757925109
chr2L	30030	-0.36013125438242555
chr2L	30070	-0.336276058900585
chr2L	30110	-0.2648327353609458
chr2L	30150	-0.26533162398332183
chr2L	30192	-0.23572670384479455
chr2L	30232	-0.1795664692745581
chr2L	30270	-0.1795664692745581
chr2L	30312	-0.1664159520638922
chr2L	30348	-0.09444307160531101
chr2L	30383	-0.05912778870026768
chr2L	30422	0.04780137373826061
chr2L	30464	0.12257572044827901
chr2L	30500	0.13622724060584204
chr2L	30540	0.20288544076745563
chr2L	30580	0.21013315022955967
chr2L	30621	0.1780439376022196
chr2L	30660	0.16886387312224174
chr2L	30699	0.10299838801891982
chr2L	30738	0.08991265767139704
chr2L	30777	0.07120155006601199
chr2L	30819	0.15402477461764902
chr2L	30857	0.20657888822472745
chr2L	30897	0.1576135763428707
chr2L	30936	0.08106428561141238
chr2L	30975	0.16159760312175683
chr2L	31011	0.16776476093207612
chr2L	31051	0.15767106709885398
chr2L	31091	0.12579843403563337
chr2L	31130	0.13202334838644939
chr2L	31168	0.14625389344961934
chr2L	31206	0.07548138523223583
chr2L	31246	0.03317361086653682
chr2L	31284	0.10889546594933038
chr2L	31320	0.1357288427953139
chr2L	31358	0.14193097935034185
chr2L	31398	0.2313857205372002
chr2L	31437	0.18966170188543127
chr2L	31473	0.15120996371427378
chr2L	31513	0.04498611325702466
chr2L	31550	0.12873174548323696
chr2L	31567	0.11588498953251697
chr2L	31629	0.09649384293634089
chr2L	31667	0.06194979884394147
chr2L	31707	0.111745309591809
chr2L	31745	0.11038999042922075
chr2L	31785	0.0863964336011047
chr2L	31824	0.07882474475928938
chr2L	31866	0.1325064466200431
chr2L	31885	0.0894552041676146
chr2L	31944	0.05795679451975578
chr2L	31982	0.05101966591066732
chr2L	32020	0.08064435897289877
chr2L	32060	0.042137190860242056
chr2L	32095	0.060220656083394296
chr2L	32133	0.06715313584601468
chr2L	32173	0.07754485010063483
chr2L	32211	0.033700560221650376
chr2L	32252	0.02114084439511051
chr2L	32290	-0.018496240364386907
chr2L	32328	-0.002932796734959335
chr2L	32366	-0.019561761070963374
chr2L	32406	-0.045467126042336756
chr2L	32447	-0.09303537005736544
chr2L	32488	-0.07491087266258631
chr2L	32526	-0.07650222615650684
chr2L	32567	-0.022142616130357475
chr2L	32606	-0.022142616130357475
chr2L	32649	-0.035840373883091206
chr2L	32688	-0.08032031517528436
chr2L	32724	-0.04978041802140852
chr2L	32761	-0.050500143976398765
chr2L	32800	-0.042823526018876554
chr2L	32840	-0.04448193350493638
chr2L	32880	-0.06931236452723694
chr2L	32919	-0.026064117398572447
chr2L	32958	-0.01032614667457583
chr2L	32996	-0.03820473819123667
chr2L	33035	-0.056055264099846326
chr2L	33084	-0.07252909777619289
chr2L	33125	-0.011249174135710582
chr2L	33163	0.0018936006920262946
chr2L	33200	-0.010641421962935441
chr2L	33241	-0.0012134130350937985
chr2L	33286	-0.00758373427374206
chr2L	33322	-0.009028473678545387
chr2L	33361	0.007201908705719144
chr2L	33400	-0.04102213847114585
chr2L	33438	-0.05850446071976953
chr2L	33478	-0.1367806349108435
chr2L	33518	-0.12528220368363546
chr2L	33559	-0.12490821013525709
chr2L	33600	-0.14349096333360792
chr2L	33636	-0.14121421412220656
chr2L	33675	-0.06726148874037481
chr2L	33724	-0.049330440645839184
chr2L	33765	-0.011814516616179974
chr2L	33803	-0.07832809201430405
chr2L	33838	-0.14418358808236575
chr2L	33880	-0.1678186448281453
chr2L	33919	-0.15654671445823568
chr2L	33956	-0.11035918726897632
chr2L	33995	-0.09643736247925758
chr2L	34034	-0.11271524830987184
chr2L	34073	-0.024022558625284893
chr2L	34112	0.010231099652545931
chr2L	34152	0.06323535384789002
chr2L	34169	0.07440709278946978
chr2L	34210	0.12762768793335688
chr2L	34248	0.11801459026542482
chr2L	34285	0.07773396072021943
chr2L	34322	0.012835658939995831
chr2L	34360	-0.019787662877785328
chr2L	34399	-0.03173148436554085
chr2L	34438	-0.05477838486647624
chr2L	34476	-0.04320775243152908
chr2L	34518	-0.02131928314435305
chr2L	34556	0.040990580240134133
chr2L	34596	0.0244239160287143
chr2L	34637	0.05327968635908831
chr2L	34754	0.04823120899412725
chr2L	34791	0.0773522452124471
chr2L	34847	0.02990815093709779
chr2L	34884	0.03563501410478928
chr2L	34923	0.06821649269359384
chr2L	34962	0.06955131097707537
chr2L	35038	0.050285396355216054
chr2L	35058	0.012980585652999718
chr2L	35075	0.01079174023658534
chr2L	35115	-0.04747286558391534
chr2L	35155	0.017029140674209062
chr2L	35192	0.011074168874409783
chr2L	35233	-0.07444107804651605
chr2L	35275	-0.12268261911891412
chr2L	35356	-0.1421071382397818
chr2L	35374	-0.09071037987798958
chr2L	35393	-0.03177212621146553
chr2L	35428	0.03258645347807434
chr2L	35467	0.005772519538163282
chr2L	35507	0.034192216708130316
chr2L	35544	-0.033319973240756084
chr2L	35586	0.010166942807886888
chr2L	35625	0.05244253735496708
chr2L	35663	0.05662621009343803
chr2L	35684	0.02101627452158389
chr2L	35740	0.020837444602267812
chr2L	35780	0.09169421996057228
chr2L	35819	0.09529268208833148
chr2L	35860	0.06174788039978545
chr2L	35902	0.08419625132971878
chr2L	35940	0.10014727746463788
chr2L	35977	0.1117251114730708
chr2L	36014	0.07130303363580068
chr2L	36053	-0.014032191165681536
chr2L	36094	-0.026842502153774993
chr2L	36134	-0.07499916030709179
chr2L	36171	-0.11014641310277527
chr2L	36213	-0.110554334340104
chr2L	36252	-0.15278091079615502
chr2L	36290	-0.1477423546349696
chr2L	36329	-0.11031599269556498
chr2L	36368	-0.1338374504164396
chr2L	36411	-0.1447478613489926
chr2L	36452	-0.18379588450843815
chr2L	36493	-0.2237740455720429
chr2L	36535	-0.16481483930324922
chr2L	36575	-0.18832678302227937
chr2L	36612	-0.19817946840244152
chr2L	36650	-0.2172036134390059
chr2L	36690	-0.22963752165126336
chr2L	36729	-0.20057181876712699
chr2L	36768	-0.25745149314041
chr2L	36808	-0.2622024399016166
chr2L	36848	-0.1934472259753246
chr2L	36887	-0.19762164741457736
chr2L	36926	-0.20029947564459943
chr2L	36964	-0.27986910346785066
chr2L	37003	-0.29681805256406346
chr2L	37045	-0.2286703262413114
chr2L	37084	-0.14834004826968455
chr2L	37123	-0.1484102701959759
chr2L	37164	-0.10113777959935645
chr2L	37206	-0.1927285237948513
chr2L	37244	-0.18356183480304158
chr2L	37285	-0.1639790929142385
chr2L	37324	-0.21567007380870998
chr2L	37361	-0.20140413738536853
chr2L	37399	-0.2150928218268535
chr2L	37439	-0.17754575803420872
chr2L	37476	-0.16340599598493183
chr2L	37516	-0.18538990525232565
chr2L	37555	-0.18426008271758357
chr2L	37592	-0.15928160209214973
chr2L	37633	-0.0640479715344305
chr2L	37673	-0.05603205410819919
chr2L	37711	-0.05565865863799342
chr2L	37751	-0.10224590810810816
chr2L	37793	-0.12819059653380094
chr2L	37833	-0.1291937166314217
chr2L	37871	-0.04170438119251898
chr2L	37914	-0.00352935623826518
chr2L	37952	-0.02050306949540269
chr2L	37991	0.027081854311472496
chr2L	38032	0.06054400500633423
chr2L	38070	0.0798859340870391
chr2L	38107	0.07466247163798141
chr2L	38148	0.09065903575732305
chr2L	38186	0.1166863501012268
chr2L	38222	0.14044298642011033
chr2L	38260	0.16948203139496615
chr2L	38300	0.13016922027475555
chr2L	38339	0.14344008041217507
chr2L	38377	0.18904970861672912
chr2L	38418	0.22120645956978854
chr2L	38461	0.2800567653251657
chr2L	38500	0.2412768120025839
chr2L	38540	0.2280973724372714
chr2L	38580	0.18450000844545103
chr2L	38621	0.20606232206287298
chr2L	38662	0.2538696899610969
chr2L	38702	0.2552549249674899
chr2L	38738	0.3000243725662133
chr2L	38776	0.27766082593547864
chr2L	38814	0.2752154343750458
chr2L	38853	0.25571691856863316
chr2L	38925	0.25444809956910036
chr2L	38944	0.1934766614370541
chr2L	39001	0.24671128668210957
chr2L	39021	0.2124141233356528
chr2L	39059	0.1219725738294042
chr2L	39124	0.06473152009278056
chr2L	39161	0.04985809846873116
chr2L	39224	-0.022812263310938306
chr2L	39242	-0.009164271987542058
chr2L	39264	-0.019146454752000074
chr2L	39323	-0.06709267113584978
chr2L	39343	-0.08900158911930868
chr2L	39381	-0.1547918909476693
chr2L	39437	-0.14598207004925298
chr2L	39478	-0.10874360389984927
chr2L	39534	-0.1368107702153278
chr2L	39551	-0.16622431652675113
chr2L	39589	-0.21467032570044525
chr2L	39626	-0.17389157230913382
chr2L	39664	-0.20311076249110732
chr2L	39702	-0.1375073451479878
chr2L	39743	-0.10190167664556996
chr2L	39780	-0.06282218465722203
chr2L	39819	-0.054521243720086335
chr2L	39857	0.029480704102951567
chr2L	39900	0.013253961421491666
chr2L	39939	0.014172175482357888
chr2L	39978	-0.006305826284392365
chr2L	40018	0.04439926045589857
chr2L	40059	0.04464264287408912
chr2L	40100	0.011768321009060341
chr2L	40139	-0.00810141733366887
chr2L	40175	-0.01922038582661513
chr2L	40213	-0.013220959797117675
chr2L	40249	0.0023135452660468423
chr2L	40287	-0.006206154377945516
chr2L	40327	-0.06416863777896112
chr2L	40367	-0.17080130750277078
chr2L	40403	-0.14494979156154889
chr2L	40441	-0.2493872850508278
chr2L	40482	-0.2712202277306891
chr2L	40522	-0.2897929794434342
chr2L	40561	-0.26046022042863953
chr2L	40599	-0.20661936550100304
chr2L	40638	-0.2587793533861725
chr2L	40678	-0.28275003389207437
chr2L	40716	-0.24796235408098125
chr2L	40753	-0.21595633633033037
chr2L	40792	-0.13455974347616775
chr2L	40830	-0.12826532287817566
chr2L	40867	-0.08568517309261749
chr2L	40907	-0.08196504620551295
chr2L	40950	-0.10440272136608424
chr2L	40989	-0.03445168617620465
chr2L	41026	0.032364541678837
chr2L	41065	0.01556085176432583
chr2L	41105	0.060383089245417014
chr2L	41144	0.08647888267122354
chr2L	41182	0.047948578376349776
chr2L	41219	-0.01606245370306638
chr2L	41256	-0.038066270800302365
chr2L	41296	-0.038066270800302365
chr2L	41333	-0.03306327954661512
chr2L	41369	-0.038696857694348746
chr2L	41409	-0.038696857694348746
chr2L	41448	-0.0252839687428688
chr2L	41486	-0.007602862870194886
chr2L	41524	0.0022652894193486263
chr2L	41568	-0.03327574346046323
chr2L	41608	0.034044929636964184
chr2L	41647	0.013327913782712919
chr2L	41686	0.032561937453445405
chr2L	41724	0.07638816766382271
chr2L	41761	0.09763478862986764
chr2L	41800	0.08166282597294412
chr2L	41839	0.08472911754309465
chr2L	41877	0.05175667958707487
chr2L	41918	0.04626783332166256
chr2L	41955	0.07182839809265602
chr2L	41992	0.12698761572481765
chr2L	42032	0.16418887953708275
chr2L	42071	0.09427477770879923
chr2L	42108	0.044229491611658095
chr2L	42146	0.027405403032324985
chr2L	42185	0.05804355958393656
chr2L	42221	0.11474778941593057
chr2L	42260	0.031147326222019465
chr2L	42298	-0.008071405763834487
chr2L	42338	0.010517707513114398
chr2L	42355	0.03465293189340113
chr2L	42414	-0.03822734408991965
chr2L	42454	-0.010705897400238603
chr2L	42492	0.07174214284146559
chr2L	42530	0.18340669411263053
chr2L	42568	0.12585912476880104
chr2L	42608	0.14046782660312468
chr2L	42648	0.02880327533195975
chr2L	42668	0.05160993916303408
chr2L	42725	0.02526244494470955
chr2L	42762	0.09025409159066602
chr2L	42799	0.04158183626078736
chr2L	42836	-0.013495669864832749
chr2L	42874	-0.06697559635056957
chr2L	42913	0.023851280632746056
chr2L	42955	0.09287484573138045
chr2L	42992	0.058921494606911
chr2L	43035	0.027247589109974928
chr2L	43071	0.10262258498770087
chr2L	43110	0.08002811919794807
chr2L	43148	-0.021318981507569095
chr2L	43188	-0.11535113332778835
chr2L	43227	-0.10483330243344895
chr2L	43267	-0.04714091412466986
chr2L	43306	-0.021440227622760172
chr2L	43346	-0.10166163625767713
chr2L	43383	-0.07984791815208615
chr2L	43422	-0.19940943114789597
chr2L	43464	-0.1768997892168183
chr2L	43503	-0.17410932423663972
chr2L	43541	-0.15907371119804234
chr2L	43580	-0.25518987575505697
chr2L	43622	-0.26834460626056467
chr2L	43663	-0.30538054454133756
chr2L	43699	-0.3035760565052485
chr2L	43740	-0.39411936095703715
chr2L	43778	-0.3973703415262034
chr2L	43820	-0.33308793857529817
chr2L	43856	-0.33025102350202146
chr2L	43897	-0.2767507345039269
chr2L	43935	-0.3643450440592323
chr2L	43972	-0.4018874103295837
chr2L	44011	-0.30150676079026095
chr2L	44050	-0.29774243920843624
chr2L	44092	-0.2874248171406318
chr2L	44133	-0.2534004814796729
chr2L	44171	-0.2647000814252068
chr2L	44293	-0.2400221530986226
chr2L	44331	-0.18028833539690614
chr2L	44372	-0.1823902990262078
chr2L	44408	-0.10639728594589694
chr2L	44449	-0.07555717974045063
chr2L	44490	-0.1349689415539717
chr2L	44567	-0.17889139587715083
chr2L	44588	-0.15559744145307963
chr2L	44607	-0.163787785635458
chr2L	44646	-0.07603994169108506
chr2L	44686	-0.09633631554537224
chr2L	44725	-0.10421008282721059
chr2L	44765	-0.013925407869793528
chr2L	44804	0.009199397275451108
chr2L	44884	-0.009727869187133163
chr2L	44904	-0.03869783245595672
chr2L	44923	-0.0797468794363579
chr2L	44962	-0.0656152756430652
chr2L	45003	-0.10744903469891819
chr2L	45039	-0.098549679239015
chr2L	45079	-0.09899958225818964
chr2L	45122	-0.12576183027976845
chr2L	45161	-0.10836039956125916
chr2L	45202	-0.07762321322222547
chr2L	45238	-0.12796118618047067
chr2L	45274	-0.13450124636096839
chr2L	45316	-0.17952838616508118
chr2L	45355	-0.19575246748181677
chr2L	45395	-0.2623412593298265
chr2L	45432	-0.29674118821234235
chr2L	45471	-0.33081667693195776
chr2L	45508	-0.318426145018603
chr2L	45547	-0.322981542994141
chr2L	45588	-0.3057883238787861
chr2L	45627	-0.29113224949696065
chr2L	45664	-0.28242544035285544
chr2L	45702	-0.29556110924802664
chr2L	45741	-0.30897747367491557
chr2L	45780	-0.2989398306574218
chr2L	45820	-0.25764654111488045
chr2L	45859	-0.21226108746858335
chr2L	45893	-0.12940003287111215
chr2L	45931	-0.08726910409635001
chr2L	45972	-0.09105427442813105
chr2L	46014	-0.08562637918158363
chr2L	46050	-0.08088314444286357
chr2L	46087	-0.10766454943080858
chr2L	46124	-0.12152777833369015
chr2L	46164	-0.08168015124976158
chr2L	46203	-0.03262321643433511
chr2L	46242	-0.03062315371200229
chr2L	46280	-0.08142471187866433
chr2L	46320	-0.0937349106167072
chr2L	46362	-0.027775674999337772
chr2L	46401	-0.02413074441808079
chr2L	46439	-0.0016760790963974278
chr2L	46480	-0.0011534441266907317
chr2L	46518	-0.07687780189104423
chr2L	46552	-0.03618683668460617
chr2L	46592	-0.05096144924910237
chr2L	46630	-0.032117387661004436
chr2L	46668	-0.07037722098278494
chr2L	46706	-0.08472572557239715
chr2L	46745	-0.011419802690673938
chr2L	46785	0.032522657242791846
chr2L	46823	0.0506344466899271
chr2L	46861	0.0994051185098457
chr2L	46900	0.17288939286438765
chr2L	46941	0.2676289826227481
chr2L	46982	0.26178040567115884
chr2L	47021	0.2237291502820441
chr2L	47058	0.22637984382226192
chr2L	47097	0.2920216309223281
chr2L	47137	0.3135271604306494
chr2L	47171	0.3323390806416984
chr2L	52801	0.2629969903408255
chr2L	52821	0.2391000016931714
chr2L	52841	0.2666341906147202
chr2L	52862	0.2447869306591596
chr2L	52881	0.2589823885026658
chr2L	52919	0.28762081677287427
chr2L	52958	0.2159337915458265
chr2L	52999	0.22623091705071446
chr2L	53035	0.1909990621161143
chr2L	53075	0.20519928067018073
chr2L	53112	0.26087004417067167
chr2L	53152	0.2921371399308083
chr2L	53191	0.24997210915988877
chr2L	53229	0.23355043950358603
chr2L	53269	0.19970629907798648
chr2L	53317	0.12543119917338946
chr2L	53354	0.1505649359731595
chr2L	53391	0.17583300218914372
chr2L	53431	0.2090764424721555
chr2L	53471	0.21692295615664162
chr2L	53511	0.21409692590696866
chr2L	53550	0.2357801926265126
chr2L	53589	0.2054433977398821
chr2L	53631	0.21515110968414408
chr2L	53665	0.1963800130450806
chr2L	53705	0.2125121780936142
chr2L	53741	0.17236241748391948
chr2L	53821	0.09271194758240744
chr2L	53863	0.1021388932198709
chr2L	53903	0.11395213944410575
chr2L	53946	0.11111097506191957
chr2L	53980	0.1539712246656976
chr2L	54016	0.09590532749119283
chr2L	54053	0.029063217543953863
chr2L	54112	-0.09040898112078097
chr2L	54188	-0.08657883858777876
chr2L	54226	-0.08657883858777876
chr2L	54266	-0.11709997764462941
chr2L	54300	-0.09911505296690418
chr2L	54361	-0.028677856125971884
chr2L	54421	-0.06786362064657887
chr2L	54463	-0.07497546088915856
chr2L	54483	-0.0767559130612996
chr2L	54502	-0.08441158997851891
chr2L	54539	-0.08696038616231398
chr2L	54580	-0.1271248396222821
chr2L	54616	-0.06568871083686664
chr2L	54672	-0.0935470271828681
chr2L	54713	-0.08128782833697229
chr2L	54789	0.013140176655759762
chr2L	54808	-0.03866803988058365
chr2L	54830	-0.026363049797619453
chr2L	54869	0.0070216286108161444
chr2L	54910	-0.05574890600819682
chr2L	54946	-0.029469397989213834
chr2L	54987	0.00824049845498506
chr2L	55026	-0.03260431816412327
chr2L	55066	0.0037070910114849792
chr2L	55105	0.029860487029164596
chr2L	55142	-0.013575124843400073
chr2L	55178	0.017882169040508464
chr2L	55216	0.022507192098145033
chr2L	55233	0.008643224899580249
chr2L	55271	0.028526906610044922
chr2L	55312	-0.04868738453808119
chr2L	55375	0.0028850521684181158
chr2L	55393	-0.02331888269273885
chr2L	55460	-0.013990689995371852
chr2L	55500	-0.03765594588066925
chr2L	55543	-0.08210588390693871
chr2L	55563	-0.11529278908325646
chr2L	55601	-0.15472385250151355
chr2L	55640	-0.18095774852605623
chr2L	55698	-0.22049035593883612
chr2L	55718	-0.21498762316045777
chr2L	55776	-0.24101858357768383
chr2L	55812	-0.1749218193793243
chr2L	55850	-0.15971564395520552
chr2L	55888	-0.08787597858219591
chr2L	55927	-0.046418570285934636
chr2L	55966	-0.04358963540732628
chr2L	56007	0.04051754850184182
chr2L	56046	0.07466304187000575
chr2L	56092	0.12468165716392357
chr2L	56129	0.0866779123952653
chr2L	56170	0.1007397844967464
chr2L	56211	0.11226344270411003
chr2L	56251	0.15658672617331107
chr2L	56291	0.18832626079095618
chr2L	56335	0.2575491826351437
chr2L	56376	0.25771753342136894
chr2L	56414	0.2609655952078944
chr2L	56452	0.2770881451231786
chr2L	56491	0.22121581542081212
chr2L	56610	0.06780598925913058
chr2L	56649	0.05766270359769511
chr2L	56689	-0.048520919709334094
chr2L	56729	-0.16544254207090453
chr2L	56768	-0.23813456856999482
chr2L	56807	-0.21681783458751275
chr2L	56892	-0.29907903900611876
chr2L	56913	-0.2718712962255412
chr2L	56933	-0.2881901578177542
chr2L	56974	-0.2766495302771333
chr2L	57016	-0.2926134424017987
chr2L	57054	-0.3144218237153436
chr2L	57092	-0.3369161139230502
chr2L	57130	-0.33870573229672024
chr2L	57208	-0.3040145819581642
chr2L	57225	-0.3215499045420765
chr2L	57244	-0.27922097339187346
chr2L	57280	-0.24903894258068143
chr2L	57319	-0.16443540450114505
chr2L	57360	-0.12454464967397681
chr2L	57379	-0.09034147296350059
chr2L	57440	0.03098589512503806
chr2L	57459	0.08164352560534821
chr2L	57522	0.1591341999411055
chr2L	57559	0.13549351742036056
chr2L	57597	0.17016519242918574
chr2L	57637	0.18947315972139703
chr2L	57675	0.14424477594028323
chr2L	57694	0.09943892933802251
chr2L	57752	0.18190550888644139
chr2L	57772	0.15727222781783795
chr2L	57824	0.12743539380269583
chr2L	57863	0.18357931502752828
chr2L	57898	0.14473028107338112
chr2L	57939	0.10261490650188178
chr2L	57976	0.10011696702009261
chr2L	58014	0.10572561855938295
chr2L	58052	0.053665352036908885
chr2L	58091	-0.006245035021267557
chr2L	58130	-0.06620583952048431
chr2L	58167	-0.04468778508421381
chr2L	58184	-0.0018918959029319837
chr2L	58243	0.02986213765261585
chr2L	58282	0.02257592470299349
chr2L	58321	0.0779436406807268
chr2L	58363	0.1411772477330981
chr2L	58400	0.1413688410954953
chr2L	58436	0.15741716216725704
chr2L	58475	0.14623133953809694
chr2L	58495	0.1085946263761351
chr2L	58552	0.09057331971615994
chr2L	58590	0.17084501385711673
chr2L	58631	0.12958574568350478
chr2L	58668	0.09894327743648575
chr2L	58708	0.10148251142525258
chr2L	58747	0.09793981659013481
chr2L	58788	0.10696093528255321
chr2L	58824	0.09324838682060861
chr2L	58866	0.10081529915083494
chr2L	58908	0.10215527136486013
chr2L	58948	0.08975990314258062
chr2L	58989	0.08852663266009113
chr2L	59026	0.08894328331670108
chr2L	59064	0.0652719058890499
chr2L	59102	0.045804811930201514
chr2L	59141	0.06631413972549982
chr2L	59178	0.07504547922756218
chr2L	59221	0.08808467265963232
chr2L	59263	0.09094095503594476
chr2L	59303	0.05987972890019056
chr2L	59344	0.07863674379384851
chr2L	59386	0.0996503842155341
chr2L	59427	0.07533363156323679
chr2L	59465	0.12535534285328923
chr2L	59505	0.1434060161196312
chr2L	59548	0.13099504050819177
chr2L	59586	0.15731961540194755
chr2L	59625	0.19940422417929332
chr2L	59663	0.23653932082473386
chr2L	59703	0.22980581322443328
chr2L	59740	0.23319330452958523
chr2L	59777	0.31839970180920496
chr2L	59855	0.3439725041141582
chr2L	59893	0.36221869899641285
chr2L	60872	0.09391684456318228
chr2L	60890	0.08432316944307693
chr2L	60908	0.1265148710278944
chr2L	60926	0.07425133552450439
chr2L	60943	0.039099416486983785
chr2L	61038	0.03037217862929113
chr2L	61058	0.0020927236625182854
chr2L	61078	0.028288857780393188
chr2L	61099	0.02348220945860972
chr2L	61141	0.07690181619171306
chr2L	61181	0.049778774042848126
chr2L	61220	0.027160515004515596
chr2L	61260	0.006966574077704142
chr2L	61299	0.017994429426738456
chr2L	61317	0.048509789168270534
chr2L	61354	-0.007033787884121234
chr2L	61410	0.016642957287186278
chr2L	61448	-0.02745690847892336
chr2L	61484	-0.036691203237712425
chr2L	61503	-0.07505770928501809
chr2L	61560	-0.06093623791918284
chr2L	61598	-0.052897412510674965
chr2L	61639	-0.04706243374862993
chr2L	61680	-0.01722620741947137
chr2L	61721	-0.04754521557399442
chr2L	61761	-0.040545872227284126
chr2L	61802	-0.09002238000921009
chr2L	61823	-0.12572560237702968
chr2L	61879	-0.11968250124466012
chr2L	61916	-0.1516797574642105
chr2L	61955	-0.15028606575950132
chr2L	61991	-0.23075551370975322
chr2L	62029	-0.18542883090968604
chr2L	62068	-0.1829970981327823
chr2L	62107	-0.16761980316654987
chr2L	62144	-0.1585208376881707
chr2L	62186	-0.12310260191082427
chr2L	62224	-0.09456680110326143
chr2L	62265	-0.047239382760566606
chr2L	62304	-0.10220121444020874
chr2L	62343	-0.14605584183478046
chr2L	62384	-0.14673696070545283
chr2L	62420	-0.1392756419248719
chr2L	62459	-0.10492596177072648
chr2L	62495	-0.027672024425324616
chr2L	62537	-0.009038963786345574
chr2L	62577	0.04585673708835222
chr2L	62615	0.0699979853295624
chr2L	62653	0.11233456213131318
chr2L	62692	0.04973034583833999
chr2L	62731	-0.006312510942446773
chr2L	62767	-0.03871590214334901
chr2L	62808	-0.05042876002438537
chr2L	62848	-0.04563247803099942
chr2L	62887	-0.08367928030021522
chr2L	62929	-0.1264879607647746
chr2L	62968	-0.04866238045717661
chr2L	63006	-0.00935197067950367
chr2L	63042	0.011694036814892428
chr2L	63081	-0.012142408054772602
chr2L	63118	-0.043968553911897246
chr2L	63158	-0.04407953289076847
chr2L	63198	-0.07379780624943706
chr2L	63238	-0.10034023036894683
chr2L	63275	-0.13611971223671565
chr2L	63316	-0.14659888237164165
chr2L	63354	-0.09757106400476333
chr2L	63390	-0.0652531346002298
chr2L	63431	-0.008991709628119201
chr2L	63468	-0.022206566918119345
chr2L	63510	8.062903805675721E-4
chr2L	63553	-0.02197567796459919
chr2L	63593	0.021837797318251972
chr2L	63631	-0.0013975592140416401
chr2L	63670	0.019986734222709045
chr2L	63711	0.031183440419778444
chr2L	63749	0.0820255244110412
chr2L	63787	0.0939124836698896
chr2L	63825	0.07918475431356237
chr2L	63867	0.1398061874235236
chr2L	63905	0.10859089261595761
chr2L	63947	0.08812472861208694
chr2L	63988	0.12111511909945652
chr2L	65197	-0.02175171051748581
chr2L	65215	0.008973561941195675
chr2L	65234	0.03578370530189575
chr2L	65253	0.020944970065646686
chr2L	65272	0.03202633829859071
chr2L	65291	0.0656296154522801
chr2L	65347	0.08306019423579519
chr2L	65428	0.003643794021238251
chr2L	65447	-0.015319573577554025
chr2L	65488	0.027454652639594575
chr2L	65543	0.06761152658855282
chr2L	65579	0.11160062097215098
chr2L	65619	0.11611786815072815
chr2L	65662	0.03526966093046813
chr2L	65718	0.0653893712264309
chr2L	65736	0.034528725749885095
chr2L	65775	0.003151082103193925
chr2L	65813	-0.04369881502365791
chr2L	65852	-0.06293505231648762
chr2L	65888	-0.01959283313885945
chr2L	65929	-0.03698555978870471
chr2L	65969	-0.039845772057893046
chr2L	66033	-0.07096593761714669
chr2L	66052	-0.07458455442204409
chr2L	66089	-0.043626758527472616
chr2L	66128	-0.03699712517518563
chr2L	66167	-0.018058873589765767
chr2L	66206	0.005223596106589194
chr2L	66244	-0.03672316419581326
chr2L	66281	0.011440873903691261
chr2L	66324	0.012824219728006092
chr2L	66360	0.046338655106147306
chr2L	66377	0.025703868928817153
chr2L	66416	0.05577192026399325
chr2L	66474	0.16888066569203797
chr2L	66513	0.16133531856632893
chr2L	66554	0.19271430211207718
chr2L	66591	0.2112567418213733
chr2L	66633	0.1573891274983201
chr2L	66671	0.15823908651444524
chr2L	66692	0.21892895222347486
chr2L	66732	0.2500780788765635
chr2L	66788	0.3604741631948288
chr2L	66827	0.39249719175606546
chr2L	66864	0.3521352863661094
chr2L	66899	0.3528739309856515
chr2L	66940	0.32615908239778185
chr2L	66978	0.32615908239778185
chr2L	67013	0.2667309100464386
chr2L	67049	0.30567085999316146
chr2L	67090	0.3741112547979956
chr2L	67131	0.3015880605620433
chr2L	67169	0.33475017590391776
chr2L	67205	0.2643474750724638
chr2L	67246	0.23962742849639226
chr2L	67282	0.24465696928425576
chr2L	67323	0.26372015869304877
chr2L	67362	0.22931627082750042
chr2L	67399	0.22876038152382835
chr2L	67418	0.23249498145607184
chr2L	67475	0.12333985562833055
chr2L	67513	0.09441797416275945
chr2L	67552	0.1482552616925733
chr2L	67591	0.08958372300428218
chr2L	67629	0.1241674034775994
chr2L	67665	0.14470434290172313
chr2L	67706	0.10624762786507631
chr2L	67725	0.07000095661283073
chr2L	67783	0.069485499129844
chr2L	67821	0.040631341424166516
chr2L	67860	0.022815847292544156
chr2L	67896	0.058193852090077235
chr2L	67934	0.06966753706593228
chr2L	67972	0.006002223483272988
chr2L	68009	-0.007601364277794491
chr2L	68047	-0.042102691225205116
chr2L	68086	-0.12045200316963361
chr2L	68127	-0.09719662753100143
chr2L	68165	-0.13639139321776875
chr2L	68205	-0.17946901647244531
chr2L	68244	-0.12734857459640564
chr2L	68281	-0.12927347289522692
chr2L	68322	-0.11192353275858036
chr2L	68361	-0.11656429705259376
chr2L	68398	-0.07223876860391727
chr2L	68437	-0.07223876860391727
chr2L	68475	-0.08686787910304337
chr2L	68512	-0.08349831552104003
chr2L	68551	-0.09649391289090711
chr2L	68589	-0.055692033078363026
chr2L	68630	-0.014285773044953428
chr2L	68666	-0.07509900261779603
chr2L	68706	-0.09502964380446445
chr2L	68749	-0.04281611298821713
chr2L	68788	-0.08821086243340238
chr2L	68828	-0.08821086243340238
chr2L	68865	-0.08595333981198099
chr2L	68905	-0.12123486947853662
chr2L	68946	-0.14737921625906805
chr2L	68985	-0.18104330318296705
chr2L	69022	-0.12370529514378574
chr2L	69061	-0.10581459054874501
chr2L	69101	-0.16292581551782406
chr2L	69140	-0.11264552003162223
chr2L	69181	-0.12701452923763792
chr2L	69218	-0.15325269975295336
chr2L	69258	-0.196147805486711
chr2L	69295	-0.20358003223678503
chr2L	69335	-0.2084661910930326
chr2L	69377	-0.20984331997607988
chr2L	69417	-0.17942849513784906
chr2L	69457	-0.19315067126662597
chr2L	69496	-0.16570820055548782
chr2L	69536	-0.1414712575970484
chr2L	69574	-0.16586099224617393
chr2L	69613	-0.1307635328459657
chr2L	69650	-0.11943000803069127
chr2L	69688	-0.17729423415090698
chr2L	69730	-0.2129119538514713
chr2L	69769	-0.17339926819136084
chr2L	69808	-0.23003446708275757
chr2L	69846	-0.21573640871828575
chr2L	69885	-0.26343312553917175
chr2L	69923	-0.23790813364270094
chr2L	69962	-0.2527350730952676
chr2L	70000	-0.1673273653651116
chr2L	70040	-0.18235094675566146
chr2L	70079	-0.20836446862026398
chr2L	70122	-0.16032588117833094
chr2L	70160	-0.12751644117714164
chr2L	70197	-0.08512548063346745
chr2L	70237	-0.06859299645791203
chr2L	70272	-0.06721561052417305
chr2L	70310	-0.006061191169628266
chr2L	70350	-0.032293399636331085
chr2L	70388	-0.010030646798741393
chr2L	70427	0.004888772154235414
chr2L	70465	0.09370912416237788
chr2L	70503	0.1283054993755565
chr2L	70541	0.23429380653647644
chr2L	70579	0.22200995392888903
chr2L	70615	0.24407289282087039
chr2L	70654	0.17784868375122212
chr2L	70692	0.17452404483156603
chr2L	70736	0.14638084278829744
chr2L	70772	0.0859008635025815
chr2L	70811	0.06082770276094932
chr2L	70850	-0.03223027525643432
chr2L	70888	0.020996718034000494
chr2L	70929	0.08184650213906472
chr2L	70968	0.01108926813962275
chr2L	71086	-0.01777279531852936
chr2L	71125	-0.09246718129100587
chr2L	71164	-0.05025612923602811
chr2L	71201	-0.09410903935618856
chr2L	71238	-0.1318110510528829
chr2L	71280	-0.15901740026406846
chr2L	71357	-0.09519231943510417
chr2L	71379	-0.12789924032337932
chr2L	71396	-0.10637976379195314
chr2L	71436	-0.10637976379195314
chr2L	71473	-0.12439442216900548
chr2L	71516	-0.07568821196084109
chr2L	71600	-0.1719943869644931
chr2L	71681	-0.16884231768373495
chr2L	71703	-0.1286592663344971
chr2L	71724	-0.11541628626860348
chr2L	71762	-0.13688399511845858
chr2L	71800	-0.10126128876733034
chr2L	71837	-0.10126128876733034
chr2L	71901	-0.13009580267333407
chr2L	71921	-0.10881023583767087
chr2L	71960	-0.11312121111871283
chr2L	72002	-0.11418914161921075
chr2L	72038	-0.05871140608376635
chr2L	72077	-0.09637478052108728
chr2L	72156	-0.010757100905596877
chr2L	72218	-0.015550943170575114
chr2L	72239	-4.3813629944183016E-4
chr2L	72280	-0.019528779000737715
chr2L	72322	0.027714506693894032
chr2L	72361	-0.03319772794976845
chr2L	72401	-0.05568752216397404
chr2L	72456	0.005408960615083831
chr2L	72477	0.011331257290718202
chr2L	72517	-0.005427036658310743
chr2L	72556	0.032949844537084286
chr2L	72595	0.009583693395168577
chr2L	72634	0.10566433803281049
chr2L	72672	0.16247883201756977
chr2L	72709	0.15495260696185273
chr2L	72770	0.14610970356059663
chr2L	72790	0.17929192684794895
chr2L	72830	0.1688952260822957
chr2L	72871	0.23134737827971238
chr2L	72911	0.27906948459732595
chr2L	72952	0.28331804577232056
chr2L	72990	0.3304016612735308
chr2L	73031	0.4172719093186828
chr2L	73070	0.3983257114055649
chr2L	73112	0.3941466844607388
chr2L	73150	0.42869032757627
chr2L	73189	0.4274500618662479
chr2L	73229	0.4321627218370652
chr2L	73267	0.47335049711340343
chr2L	73306	0.4243207101901928
chr2L	73341	0.399830137732746
chr2L	73383	0.45704327758237967
chr2L	73423	0.5258679718660153
chr2L	73461	0.4467912594674477
chr2L	73501	0.44101156127698665
chr2L	73541	0.350888562687973
chr2L	73584	0.29070874225039084
chr2L	73622	0.3655578269518989
chr2L	73662	0.3422161318496907
chr2L	73702	0.30423647379724805
chr2L	73743	0.3808070271722926
chr2L	73783	0.34681456975431973
chr2L	73823	0.2932613188145428
chr2L	73862	0.28435469889440473
chr2L	73901	0.27479040187151693
chr2L	73941	0.2908475186226687
chr2L	73979	0.2633214994613917
chr2L	74019	0.31248575667591805
chr2L	74057	0.22387037732669976
chr2L	74093	0.19035546435259335
chr2L	74130	0.22429247506007352
chr2L	74169	0.19990614736891418
chr2L	74210	0.19920585949441297
chr2L	74246	0.2254792567626621
chr2L	74284	0.19445915120056229
chr2L	74325	0.12433272182219894
chr2L	74364	0.11167677307069569
chr2L	74404	0.026378411270248373
chr2L	74445	0.005249627921486954
chr2L	74484	0.0432366708855243
chr2L	74522	0.05411836326862491
chr2L	74568	0.02983589567342483
chr2L	74608	-0.006725988801473134
chr2L	74647	-0.03670001795095672
chr2L	74684	-0.08091867310985469
chr2L	74723	-0.03435875866567966
chr2L	74759	0.026729412725454555
chr2L	74797	0.06353930815635404
chr2L	74834	0.06120926992223167
chr2L	74870	0.0764386629072072
chr2L	74909	0.05757000931632573
chr2L	74950	0.027236304517501253
chr2L	74989	0.07993605422275714
chr2L	75028	0.11638405598666222
chr2L	75069	0.12279207348561029
chr2L	75109	0.15862632778436053
chr2L	75146	0.08897959248953734
chr2L	75189	0.016318278959223834
chr2L	75229	0.040709825797281184
chr2L	75268	-0.004463290792369357
chr2L	75305	0.05171177780259549
chr2L	75342	0.10070414126466248
chr2L	75359	0.14861792360202192
chr2L	75397	0.09870956503069822
chr2L	75456	0.04672485535594853
chr2L	75493	0.08475211037693699
chr2L	75532	0.08925633022555204
chr2L	75573	0.06709094309539582
chr2L	75611	0.05073640094958408
chr2L	75652	-3.924552033331234E-5
chr2L	75670	0.0417451322834021
chr2L	75710	0.0010410298900666581
chr2L	75766	0.010017222841056335
chr2L	75803	0.06272519095827267
chr2L	75844	0.11973087948681134
chr2L	75884	0.05537262375292554
chr2L	75919	0.07653165978300572
chr2L	75956	0.10919135328426836
chr2L	75993	0.10892331104031681
chr2L	76032	0.03640865002553119
chr2L	76074	0.0275626978789998
chr2L	76113	-0.015961733028106963
chr2L	76151	-0.06429187685597473
chr2L	76192	-0.03232897389167852
chr2L	76229	-0.07127984152229398
chr2L	76270	-0.037190631502555443
chr2L	76305	-0.004378968672483315
chr2L	76343	-0.07809068163717695
chr2L	76382	-0.047223021937315694
chr2L	76420	-0.09222412298339755
chr2L	76462	-0.0882378605250554
chr2L	76503	-0.09157085694935833
chr2L	76541	-0.04202547222773637
chr2L	76580	0.012542569059032616
chr2L	76620	-0.08118013535838671
chr2L	76658	-0.09615088057306084
chr2L	76697	-0.04224309853137882
chr2L	76735	-0.025663158967760797
chr2L	76774	-0.04605613043351913
chr2L	76812	0.029998296239834233
chr2L	76851	-0.019602049642624606
chr2L	76888	0.08594276395329511
chr2L	76925	0.024488091768259026
chr2L	76964	0.0531954080099661
chr2L	77003	0.13547507107739615
chr2L	77042	0.10642593140178516
chr2L	77082	0.16539853521060616
chr2L	77122	0.1475479305625648
chr2L	77161	0.12564630574393967
chr2L	77199	0.17193800589327843
chr2L	77237	0.16203167636987087
chr2L	77279	0.17322359610777607
chr2L	77316	0.11471834303155161
chr2L	77354	0.1143850720363646
chr2L	77393	0.06093227496371944
chr2L	77431	0.08091922570227421
chr2L	77472	-0.018177901949183863
chr2L	77509	-0.007924081227538219
chr2L	77548	-0.007924081227538219
chr2L	77589	0.06017327070793073
chr2L	77630	0.001683349412362034
chr2L	77668	-0.10080946353901771
chr2L	77707	-0.1338078778091613
chr2L	77746	-0.1620169525987532
chr2L	77785	-0.20924110199468432
chr2L	77823	-0.20385225808766058
chr2L	77861	-0.29259263003100056
chr2L	77903	-0.3417476624487578
chr2L	77942	-0.31127683898312797
chr2L	77981	-0.3368081717936259
chr2L	78020	-0.31936601276813653
chr2L	78060	-0.3012835639914913
chr2L	78099	-0.28529887172001966
chr2L	78138	-0.14560809307332054
chr2L	78180	-0.14976612792859592
chr2L	78219	-0.2160046849604539
chr2L	78259	-0.2499286559142974
chr2L	78298	-0.24401976714754803
chr2L	78338	-0.12109215116093133
chr2L	78377	-0.04410964222181235
chr2L	78417	0.008130778942508243
chr2L	78458	0.10881918895782045
chr2L	78498	0.17908794808721631
chr2L	78535	0.29768174381851104
chr2L	78574	0.2854546545006282
chr2L	78613	0.2703290170485728
chr2L	78651	0.2703290170485728
chr2L	78689	0.18927252582696638
chr2L	78728	0.1952461544559519
chr2L	78768	0.21110568357885012
chr2L	78809	0.0998068738394456
chr2L	78848	0.03644098092071353
chr2L	78885	0.06422507362211315
chr2L	78925	0.11458355866774887
chr2L	78964	0.175944758383021
chr2L	79003	0.11595205329293302
chr2L	79042	0.0718879243587852
chr2L	79082	0.0638552989794827
chr2L	79122	0.026880432871587107
chr2L	79158	-0.04711215214886947
chr2L	79197	-0.11697147355041408
chr2L	79238	-0.11168683199574338
chr2L	79280	-0.1484352560608181
chr2L	79319	-0.07775047946603912
chr2L	79358	-0.10540646904225438
chr2L	79397	-0.050994832688705215
chr2L	79437	-0.07729207625198313
chr2L	79478	-0.06678887230251723
chr2L	79515	0.013830234909836096
chr2L	79554	0.03632790379606217
chr2L	79593	-0.021054235780724007
chr2L	79632	0.012145872451935288
chr2L	79670	-0.057856280812911186
chr2L	79747	-0.17092705476921743
chr2L	79786	-0.16290031775584726
chr2L	79825	-0.16218777586575944
chr2L	79866	-0.1003751268598567
chr2L	79907	-0.06349600222789441
chr2L	79948	-0.045611373189460104
chr2L	79985	-0.05762946471025732
chr2L	80045	-0.05444745665893695
chr2L	80064	-0.0011813181940580262
chr2L	80105	0.006313825742467495
chr2L	80144	0.0587343235734003
chr2L	80182	-0.0026150506513234234
chr2L	80220	-0.1220665093867008
chr2L	80256	-0.06415381247755533
chr2L	80296	-0.09550512840249377
chr2L	80355	-0.04077340684807312
chr2L	80373	-0.02650198673945301
chr2L	80413	0.0670281723894624
chr2L	80455	0.07321591972017363
chr2L	80493	0.12893216853976064
chr2L	80530	0.1474274842047232
chr2L	80570	0.18748247137496038
chr2L	80608	0.24080543931666512
chr2L	80649	0.25592175131016087
chr2L	80687	0.2605410314017799
chr2L	80727	0.17031962764793843
chr2L	80770	0.14572681081940655
chr2L	80809	0.13951622813591064
chr2L	80847	0.14505007815220114
chr2L	80883	0.23240933276653716
chr2L	80922	0.1947955174675353
chr2L	80960	0.18487756858255858
chr2L	80995	0.23387636298951683
chr2L	81033	0.219066428399907
chr2L	81074	0.2132451293533243
chr2L	81114	0.21279304140565578
chr2L	81134	0.2244094591964791
chr2L	81193	0.14310767039503727
chr2L	81234	0.07111049899627465
chr2L	81277	0.09220771960630654
chr2L	81314	0.10757353945952666
chr2L	81357	0.09561966375126717
chr2L	81399	0.09561966375126717
chr2L	81442	0.10897623533689131
chr2L	81464	0.13985466781793715
chr2L	81560	0.1487114863934091
chr2L	81597	0.16409765015539524
chr2L	81634	0.19271750497239473
chr2L	81672	0.195134793070236
chr2L	81708	0.2138638132346205
chr2L	81748	0.1356758758041335
chr2L	81788	0.1480015829834218
chr2L	81849	0.17696078358102635
chr2L	81867	0.2037597246461394
chr2L	81909	0.21665397845488318
chr2L	81946	0.16875748068346777
chr2L	81989	0.2012653976455132
chr2L	82029	0.15955106623408652
chr2L	82072	0.2700536220993782
chr2L	82111	0.26794502508128054
chr2L	82172	0.22180233478450825
chr2L	82189	0.17674491955254995
chr2L	82228	0.11322150139607157
chr2L	82266	0.09955390462548912
chr2L	82316	0.03124429157993684
chr2L	82350	-0.03789690604088699
chr2L	82389	-0.07019204940036085
chr2L	82426	-0.04002961723223339
chr2L	82464	-0.12475390715497413
chr2L	82500	-0.14923420423519193
chr2L	82543	-0.2226537058222629
chr2L	82580	-0.2097339647391287
chr2L	82618	-0.2249096583989303
chr2L	82639	-0.2166889114740435
chr2L	82697	-0.2418907078261487
chr2L	82736	-0.2935660757910302
chr2L	82776	-0.30547027257792814
chr2L	82813	-0.311396515687365
chr2L	82853	-0.2996824338174545
chr2L	82891	-0.2917231524372234
chr2L	82943	-0.26547415447448375
chr2L	82965	-0.28487183771706004
chr2L	83021	-0.26907641105353214
chr2L	83056	-0.24856021125574823
chr2L	83093	-0.26342714006064477
chr2L	83130	-0.23006896269398538
chr2L	83173	-0.23006896269398538
chr2L	83212	-0.2076118141713224
chr2L	83249	-0.18414135124550726
chr2L	83289	-0.14890464270287154
chr2L	83323	-0.15092482551652858
chr2L	83362	-0.14307107932600113
chr2L	83402	-0.12123853380761164
chr2L	83443	-0.12836117759122628
chr2L	83482	-0.14115954018798824
chr2L	83522	-0.1603692916944458
chr2L	83565	-0.11187225599666852
chr2L	83605	-0.14349780987516675
chr2L	83644	-0.12125516625573188
chr2L	83683	-0.08066082892442043
chr2L	83721	-0.042843383980369805
chr2L	83759	0.0015473386601349522
chr2L	83799	0.0030923790449924955
chr2L	83840	-0.0320312952959967
chr2L	83881	-0.0290375499542978
chr2L	83919	2.93121889814015E-4
chr2L	83954	0.018206129129322395
chr2L	83991	0.00680184978656803
chr2L	84029	-0.01972109488567515
chr2L	84076	0.035458800908761565
chr2L	84114	0.06101181091425196
chr2L	84155	0.06514492414672463
chr2L	84195	0.06537719711525108
chr2L	84234	0.0643316112123788
chr2L	84273	0.0629534120400273
chr2L	84313	0.053245518637970154
chr2L	84354	0.11189352016463736
chr2L	84393	0.06993576051102929
chr2L	84431	0.07820059682730283
chr2L	84473	0.1021337688822932
chr2L	84516	0.08144600652358011
chr2L	84557	0.1006301783671035
chr2L	84595	0.030862410893891478
chr2L	84637	0.02369440658189775
chr2L	84677	0.03790874089144959
chr2L	84722	0.10952242999989371
chr2L	84787	0.05058312941939131
chr2L	84828	0.12234191750381587
chr2L	84869	0.18412550473639122
chr2L	84909	0.1672191292455493
chr2L	84949	0.14463895377837904
chr2L	84967	0.1046130132979646
chr2L	85007	0.1356775280385956
chr2L	85045	0.028079824998052474
chr2L	85104	0.01705241295240028
chr2L	85145	0.03985584215944498
chr2L	85190	0.04975620077861764
chr2L	85228	0.031418662668906173
chr2L	85267	-0.014687576555206265
chr2L	85286	-0.041036396942607564
chr2L	85329	-0.04280876288605213
chr2L	85370	-0.033258865617581415
chr2L	85415	-0.09010628965985544
chr2L	85458	-0.14205241839493332
chr2L	85499	-0.14205241839493332
chr2L	85539	-0.15496810633884983
chr2L	85578	-0.12548086963323582
chr2L	85614	-0.11645067187615149
chr2L	85653	-0.08078451197315323
chr2L	85688	-0.08148235972300348
chr2L	85727	-0.052922516389007926
chr2L	85765	-0.042353988785519485
chr2L	85813	-0.06246969174033286
chr2L	85847	-0.06251892808791429
chr2L	85884	-0.053711504872981784
chr2L	85924	0.02510440566612052
chr2L	85965	0.06216032963443852
chr2L	86005	0.04642095009484037
chr2L	86047	0.03293354499137582
chr2L	86088	0.060907969567490915
chr2L	86128	0.10057896653754603
chr2L	86168	0.050425957391684345
chr2L	86205	0.0484622105965256
chr2L	86241	0.03926747293948759
chr2L	86280	0.0736186745488976
chr2L	86316	0.06791070395924349
chr2L	86355	0.07786752024672043
chr2L	86395	0.1061425421846439
chr2L	86440	0.11072569387286256
chr2L	86476	0.057690449738233875
chr2L	86512	0.011363873505167396
chr2L	86554	-0.03507033982802727
chr2L	86593	-0.048307178185748194
chr2L	86634	-0.09086572451186961
chr2L	86675	-0.1022063639973366
chr2L	86713	-0.07510563404544648
chr2L	86751	-0.07023889654836252
chr2L	86790	-0.09398869169816736
chr2L	86828	-0.05415462173981294
chr2L	86868	-0.07808755778771612
chr2L	86907	-0.10566783395398562
chr2L	86945	-0.08335898280790204
chr2L	86981	-0.03774797160409715
chr2L	87021	-0.05255937505082257
chr2L	87061	-0.029311895498546944
chr2L	87099	-0.05328289077632379
chr2L	87135	0.018055413474836673
chr2L	87172	0.07673942172056988
chr2L	87211	0.07673942172056988
chr2L	87230	0.06110605053388851
chr2L	87269	0.03917816735904189
chr2L	87329	0.04239404206220456
chr2L	87367	0.02345926637124164
chr2L	87406	-0.029674388575936204
chr2L	87443	-0.038829173671248655
chr2L	87486	-0.05786187295170985
chr2L	87527	-0.0556530347101259
chr2L	87546	-0.01890446978590149
chr2L	87585	-0.04596317934358679
chr2L	87643	-0.08047184406538582
chr2L	87681	-0.08474624262881895
chr2L	87720	-0.09049578185177645
chr2L	87755	-0.08371604090269932
chr2L	87792	-0.10667808762897012
chr2L	87830	-0.134544529597352
chr2L	87867	-0.10492768627526422
chr2L	87902	-0.1074935489825202
chr2L	87942	-0.08197779835911069
chr2L	87960	-0.10333612276414372
chr2L	87999	-0.055635169274659724
chr2L	88038	-0.0192224054923561
chr2L	88099	0.04653654989847098
chr2L	88139	0.06335396886633819
chr2L	88179	0.04013139478280951
chr2L	88218	0.016876416504397144
chr2L	88256	0.045092124700166575
chr2L	88277	0.01579193010392871
chr2L	88318	0.02572959584495671
chr2L	88359	0.0375732285784911
chr2L	88416	0.030362262885718156
chr2L	88454	0.058380556335288485
chr2L	88491	0.09051243492674482
chr2L	88530	0.09938696648265566
chr2L	88569	0.11332358175969445
chr2L	88607	0.14656869675295514
chr2L	88644	0.22465149679544769
chr2L	88683	0.2436191746270117
chr2L	88724	0.23697899547212073
chr2L	88764	0.28238765604522337
chr2L	88805	0.25399789987676175
chr2L	88843	0.28730247545804233
chr2L	88882	0.23927430492266724
chr2L	88920	0.20747338399066245
chr2L	88961	0.23228741872846417
chr2L	89002	0.18154412625491273
chr2L	89041	0.2400914221246646
chr2L	89081	0.21844794597407813
chr2L	89121	0.16981852303582587
chr2L	89162	0.18465292137629508
chr2L	89201	0.21616566701790335
chr2L	89244	0.18270481955890344
chr2L	89280	0.0959339859073499
chr2L	89320	0.026611739122522297
chr2L	89361	-0.01155732425303378
chr2L	89401	-0.027491006211960805
chr2L	89441	-0.09606141861940784
chr2L	89479	-0.07528383609780652
chr2L	89522	-0.09980587717605545
chr2L	89560	-0.10356781382459625
chr2L	89597	-0.05169684613705368
chr2L	89634	-0.06732963094256975
chr2L	89672	-0.03612084396380772
chr2L	89710	-0.0560581723430787
chr2L	89751	-0.08910361902485592
chr2L	89789	-0.11336409466821529
chr2L	89827	-0.19488612263548166
chr2L	89869	-0.19488612263548166
chr2L	89908	-0.10095272717509024
chr2L	89947	-0.07020869971717415
chr2L	89988	-0.09355977470864468
chr2L	90027	-0.1362672478327065
chr2L	90067	-0.13037123206452042
chr2L	90106	-0.14253715525994182
chr2L	90145	-0.1852533331598765
chr2L	90185	-0.12896399894606592
chr2L	90223	-0.04385670035899617
chr2L	90261	-0.04280575302509319
chr2L	90302	0.0490636002264815
chr2L	90341	0.1194000607201298
chr2L	90381	0.16287437981235828
chr2L	90419	0.22635087112571603
chr2L	90458	0.3585152102935997
chr2L	90498	0.4472130394059552
chr2L	90537	0.45989865759786125
chr2L	90577	0.4932325303628659
chr2L	90618	0.4841019142756627
chr2L	90660	0.4924838784166286
chr2L	90699	0.4994654375042635
chr2L	90736	0.470572573343061
chr2L	90773	0.46392157849099797
chr2L	90812	0.4488820557770198
chr2L	90852	0.4027815779556935
chr2L	90892	0.33830017796700423
chr2L	90933	0.35978122250164263
chr2L	90973	0.29879041315627036
chr2L	91013	0.18342851246479358
chr2L	91051	0.14229701710335624
chr2L	91092	0.1138740991214678
chr2L	91130	0.005140136769414087
chr2L	91172	0.04367357915017666
chr2L	91212	-0.015033548111701715
chr2L	91252	-0.06281113964522937
chr2L	91292	-0.08509424088122343
chr2L	91331	-0.04860493586111468
chr2L	91368	-0.017662717938667014
chr2L	91406	0.003912946732112962
chr2L	91444	0.013243185075829148
chr2L	91484	0.022998259313602592
chr2L	91523	0.07524091242510883
chr2L	91561	0.12373445582043008
chr2L	91599	0.06836609256549912
chr2L	91640	0.08184688151049245
chr2L	91679	0.09265308394445484
chr2L	91717	0.09224579563735472
chr2L	91755	0.07779518252773403
chr2L	91797	0.12289154010937574
chr2L	91838	0.09887581612041275
chr2L	91875	0.10933045370176568
chr2L	91911	0.09915286823598049
chr2L	91949	0.13102535220052952
chr2L	91989	0.1485133198842761
chr2L	92028	0.1426457632153334
chr2L	92069	0.11241598923596191
chr2L	92107	0.10611747252566642
chr2L	92146	0.20217703752361504
chr2L	92185	0.250343951061348
chr2L	92222	0.25653376762700225
chr2L	92261	0.30196240609902175
chr2L	92300	0.3682496173089003
chr2L	92337	0.35877761531851665
chr2L	92376	0.3346865443653861
chr2L	92417	0.32566947649385874
chr2L	92459	0.2970560514976671
chr2L	92495	0.3015397677433508
chr2L	92531	0.3474193889120082
chr2L	92567	0.37446250620068094
chr2L	92607	0.372435560236891
chr2L	92648	0.3644341252545567
chr2L	92687	0.3183468825326005
chr2L	92725	0.3196427044223195
chr2L	92743	0.2607834883898806
chr2L	92783	0.352161155496083
chr2L	92840	0.21569492261709755
chr2L	92877	0.10629380046335755
chr2L	92914	0.15984124230211716
chr2L	92955	0.12877037674774072
chr2L	92995	0.16293757276320325
chr2L	93034	0.14754134047686912
chr2L	93054	0.13441667126532408
chr2L	93095	0.17233859400968893
chr2L	93150	0.19791843650163993
chr2L	93187	0.15386801710057232
chr2L	93226	0.12834863061262822
chr2L	93265	0.19694099990642513
chr2L	93302	0.22633623328158212
chr2L	93341	0.23473195587885934
chr2L	93381	0.2243991715408376
chr2L	93420	0.3176437066522615
chr2L	93458	0.22063850385551126
chr2L	93496	0.22110786281088324
chr2L	93541	0.29438369529586156
chr2L	93581	0.2530164593086325
chr2L	93620	0.13724951250633494
chr2L	93655	0.11594178984565821
chr2L	93697	0.11323861835706352
chr2L	93740	0.17513423127053832
chr2L	93779	0.1720623972965648
chr2L	93816	0.135048787560544
chr2L	93855	0.19046556600979117
chr2L	93892	0.17634828803180433
chr2L	93930	0.14515419526914244
chr2L	93971	0.09073884637650458
chr2L	94015	0.18863014864547983
chr2L	94054	0.21017966164780255
chr2L	94092	0.17293991675023068
chr2L	94130	0.24380118442384394
chr2L	94179	0.2250990738113447
chr2L	94218	0.1961612804430631
chr2L	94258	0.1584106507037371
chr2L	94296	0.1839874357989982
chr2L	94337	0.20891978180219375
chr2L	94379	0.2442591688082965
chr2L	94416	0.1995664768455049
chr2L	94451	0.19259842074532058
chr2L	94489	0.17554375532325348
[truncated: 998,000+ more rows]
