# Supplementary material for: Genome-Wide Analysis of the Binding of the Hox Protein Ultrabithorax and the Hox Cofactor Homothorax in Drosophila
Source: PLoS One. 2011 Apr 5;6(4):e14778. doi: 10.1371/journal.pone.0014778 (PMC3071696; doi:10.1371/journal.pone.0014778)
Supplement: Data Sets S2 — Windowed enrichment ratios (log2Ratios) for Ubx ChIP on 0-16 hr embryo chromatin (.sgr format). (9.4 MB TXT) [file pone.0014778.s010.txt]

chr2L	5533	-1.2885206208708833
chr2L	5987	0.7716221174059669
chr2L	6005	0.7356454156806452
chr2L	6024	0.744013265493509
chr2L	6045	0.6089047916409829
chr2L	6082	0.7229035032639792
chr2L	6120	0.8111134219836106
chr2L	6161	0.8356914952686122
chr2L	6279	0.927030932897959
chr2L	6300	0.9726163276100079
chr2L	6319	1.0012207201615932
chr2L	6336	1.0255649170813368
chr2L	6355	1.0772965812736364
chr2L	6396	1.1301974982935172
chr2L	6437	1.20044900073461
chr2L	6477	1.1388196171324252
chr2L	6519	1.081420891765723
chr2L	6559	1.1022432923754297
chr2L	6596	1.1014531554795455
chr2L	6673	1.12923313040602
chr2L	6711	1.1806380734793775
chr2L	6748	1.2593183988071748
chr2L	6789	1.2862449451041875
chr2L	6832	1.2179938524783096
chr2L	6872	1.1261894652915416
chr2L	6913	1.1067638906474386
chr2L	6969	1.0357275111338735
chr2L	6990	1.0216039165880164
chr2L	7030	0.9604349393637844
chr2L	7070	0.8896078623814528
chr2L	7110	0.838879278209088
chr2L	7151	0.8695210027587617
chr2L	7192	0.8727078174916938
chr2L	7230	0.9144321641375474
chr2L	7286	0.8749196556738327
chr2L	7306	0.8496726422076724
chr2L	7346	0.8451756634817796
chr2L	7384	0.8199837397132099
chr2L	7423	0.7609042647430246
chr2L	7465	0.7091232591561883
chr2L	7504	0.6613784384260022
chr2L	7546	0.6700847213626191
chr2L	7585	0.5748354129160159
chr2L	7628	0.5269790843373058
chr2L	7667	0.43677725332001266
chr2L	7710	0.3256586358441707
chr2L	7751	0.21757085535030415
chr2L	7789	0.08661448912311905
chr2L	7830	-0.045687104527087165
chr2L	7870	-0.08790611120238304
chr2L	7909	-0.1990876194794699
chr2L	7949	-0.25217338902113984
chr2L	7987	-0.2782369797894683
chr2L	8026	-0.3336514852327461
chr2L	8064	-0.3704681467155105
chr2L	8103	-0.430925297582957
chr2L	8145	-0.45554778677675917
chr2L	8186	-0.446941905777706
chr2L	8225	-0.45798591645046244
chr2L	8267	-0.42149780231173667
chr2L	8307	-0.40110364359762596
chr2L	8347	-0.3154684217065068
chr2L	8389	-0.32052747084769434
chr2L	8428	-0.2507146315345343
chr2L	8468	-0.1882083425265469
chr2L	8508	-0.1512809389962315
chr2L	8547	-0.22381890271994287
chr2L	8590	-0.22381890271994287
chr2L	8629	-0.2595824218672527
chr2L	8665	-0.33546847753265363
chr2L	8703	-0.3270943577483274
chr2L	8741	-0.3785985944023744
chr2L	8784	-0.3690382101815841
chr2L	8825	-0.3895249631884512
chr2L	8866	-0.4547158729119604
chr2L	8905	-0.49769552689101626
chr2L	8944	-0.5726041385580355
chr2L	8984	-0.6386435783129323
chr2L	9026	-0.7438798431755731
chr2L	9065	-0.6886127595080995
chr2L	9103	-0.7159595874926095
chr2L	9139	-0.7357923208390938
chr2L	9177	-0.8161696314278937
chr2L	9218	-0.7448214605680142
chr2L	9257	-0.6845531266707172
chr2L	9296	-0.589962527955996
chr2L	9334	-0.5068374287907126
chr2L	9373	-0.4692036414934103
chr2L	9569	-0.1816992105341563
chr2L	9691	0.20132707594866872
chr2L	9865	0.46986416135086273
chr2L	9885	0.47617697424687777
chr2L	9983	0.5005843955917019
chr2L	10000	0.5211737588413454
chr2L	10116	0.563167536985944
chr2L	10136	0.58873438168496
chr2L	10155	0.606290656030979
chr2L	10175	0.6382701819012023
chr2L	10195	0.6672122718141733
chr2L	10272	0.6672122718141732
chr2L	10292	0.6675355109919251
chr2L	10312	0.6113887351140215
chr2L	10351	0.5861835480970142
chr2L	10388	0.610191913277293
chr2L	10430	0.5941784629695803
chr2L	10469	0.5424627641053731
chr2L	10507	0.578415492907206
chr2L	10525	0.5475041213784227
chr2L	10581	0.5041198288652834
chr2L	10600	0.48093179751633974
chr2L	10638	0.528338907599241
chr2L	10675	0.5411044573397046
chr2L	10735	0.45808275850701746
chr2L	10775	0.4249330094330131
chr2L	10813	0.3741749759305089
chr2L	10834	0.37270179487307764
chr2L	10891	0.2282978878488325
chr2L	10912	0.2883693926636321
chr2L	10951	0.23237797194613802
chr2L	10990	0.3224140309700331
chr2L	11056	0.3129827495324478
chr2L	11093	0.339984674465338
chr2L	11131	0.4208074196871062
chr2L	11169	0.3638923188084165
chr2L	11206	0.3377579446493169
chr2L	11245	0.3709722100605008
chr2L	11287	0.36978410935312245
chr2L	11348	0.39919122112520805
chr2L	11366	0.42072431881018435
chr2L	11405	0.45392075519287733
chr2L	11445	0.4353114269880768
chr2L	11486	0.42603575492974444
chr2L	11525	0.3823004158587963
chr2L	11566	0.4360490883520653
chr2L	11603	0.341706197827684
chr2L	11669	0.31693611459651955
chr2L	11690	0.3349118565680302
chr2L	11728	0.24385262690589748
chr2L	11767	0.26209034017345095
chr2L	11805	0.1674761362881531
chr2L	11843	0.1674761362881531
chr2L	11882	0.13602250926124454
chr2L	11899	0.08870066622572753
chr2L	11965	0.10853639196994316
chr2L	12004	0.028490001824852427
chr2L	12042	-0.04415607489696492
chr2L	12084	-0.07829030797726157
chr2L	12124	-0.06969970373495192
chr2L	12164	-0.13061339498334537
chr2L	12201	-0.10073301893623868
chr2L	12220	-0.09253968358193393
chr2L	12275	-0.1327631957247742
chr2L	12314	-0.21197656352440544
chr2L	12352	-0.27695746432949014
chr2L	12389	-0.3157575277435282
chr2L	12429	-0.3728251877384807
chr2L	12467	-0.37850629080838
chr2L	12505	-0.2888928916022269
chr2L	12544	-0.21467797301617755
chr2L	12585	-0.13407990443637843
chr2L	12624	-0.14985047043868321
chr2L	12662	-0.10313199657381938
chr2L	12701	-0.023816700965092846
chr2L	12742	0.034235785110038226
chr2L	12780	0.06353512308314002
chr2L	12814	0.10007371025840422
chr2L	12855	0.1042516084930193
chr2L	12893	0.08848885463825672
chr2L	12932	0.02186248078417433
chr2L	13011	0.08607032405462592
chr2L	13054	0.04348501118314
chr2L	13092	0.09762070031532019
chr2L	13131	0.09825626216530521
chr2L	13172	0.06364676110061415
chr2L	13213	-0.025457684965858984
chr2L	13252	-0.15384524594958235
chr2L	13307	-0.23967664650580378
chr2L	13328	-0.16836665931366226
chr2L	13370	-0.23001908018496614
chr2L	13406	-0.26388181056747245
chr2L	13443	-0.26723470341744376
chr2L	13484	-0.21029810318355877
chr2L	13521	-0.26512548652657825
chr2L	13564	-0.24877248631580715
chr2L	13624	-0.15218092410897027
chr2L	13641	-0.14124044266049327
chr2L	13682	-0.10562520441549333
chr2L	13722	-0.11520371165306702
chr2L	13762	-0.1370133845055376
chr2L	13802	-0.12451100228342687
chr2L	13843	-0.10988036441679737
chr2L	13881	-0.06705554215047774
chr2L	13919	4.4239483524156263E-4
chr2L	13958	0.043008481936599334
chr2L	13997	0.013146246086347327
chr2L	14035	0.050935776079409106
chr2L	14075	-0.03321813311944683
chr2L	14113	-0.12247681881133078
chr2L	14130	-0.08169662695239738
chr2L	14168	-0.0982154308901822
chr2L	14228	-0.04937218780405252
chr2L	14265	-0.07190715168083325
chr2L	14304	-0.05840566758408361
chr2L	14344	-0.06159198661465322
chr2L	14383	-0.002574933552140202
chr2L	14421	4.7770266062503454E-4
chr2L	14443	0.036075716691556126
chr2L	14482	0.06412626193005816
chr2L	14537	0.09569708528562
chr2L	14574	0.06410202894133304
chr2L	14613	0.10314785637843814
chr2L	14652	0.04461344059163537
chr2L	14693	-0.00930164172895811
chr2L	14731	0.0057311874626517914
chr2L	14768	0.015122354894588064
chr2L	14806	-0.006575154785584658
chr2L	14844	-0.06795820352088704
chr2L	14881	-0.14066912087623476
chr2L	14920	-0.21390675370540085
chr2L	14961	-0.2799958094343803
chr2L	14998	-0.31577693994498923
chr2L	15036	-0.3157086723777128
chr2L	15076	-0.31866424256537834
chr2L	15116	-0.3942601690150677
chr2L	15154	-0.4906069322942631
chr2L	15192	-0.5471143991283862
chr2L	15234	-0.50978184648355
chr2L	15273	-0.50978184648355
chr2L	15315	-0.4305057622055653
chr2L	15354	-0.4187598198617667
chr2L	15393	-0.35124545959700504
chr2L	15432	-0.26907041792328923
chr2L	15471	-0.2874550082341246
chr2L	15508	-0.17250127604184282
chr2L	15633	0.04001431372758532
chr2L	15673	0.0910074685473424
chr2L	15711	0.15271632609405178
chr2L	15749	0.25265330281872195
chr2L	15789	0.33397169943539556
chr2L	15832	0.38323618371827034
chr2L	15914	0.3961094553779303
chr2L	15936	0.3723363432317041
chr2L	15957	0.424803215477635
chr2L	15994	0.3861045966765046
chr2L	16034	0.37526782312697293
chr2L	16076	0.3473049616009997
chr2L	16119	0.36279998866742574
chr2L	16160	0.4643709880924672
chr2L	16244	0.4517678518480691
chr2L	16266	0.4998959372334069
chr2L	16284	0.5558448778921073
chr2L	16325	0.6118421327483183
chr2L	16366	0.6093784233234387
chr2L	16404	0.6760745195781943
chr2L	16443	0.685140053793111
chr2L	16484	0.7022232081094264
chr2L	16524	0.7596862424652218
chr2L	16565	0.8483867260841339
chr2L	16604	0.9627708533609365
chr2L	16639	0.9138998509493369
chr2L	16680	0.9909607110803296
chr2L	16719	1.110033820764069
chr2L	16762	1.240733401109901
chr2L	16803	1.204073820846304
chr2L	16842	1.116365188947176
chr2L	16886	1.1173634987454628
chr2L	16965	1.1236196913912093
chr2L	17004	1.0892473841851797
chr2L	17046	1.0976485385677506
chr2L	17111	1.0083275198060149
chr2L	17129	0.9671372685358246
chr2L	17168	0.9425126651575512
chr2L	17206	0.9489116797351381
chr2L	17260	0.8310944828589263
chr2L	17278	0.7946834945300607
chr2L	17317	0.8484595005904583
chr2L	17411	0.6919272943206352
chr2L	17447	0.7151461067627711
chr2L	17488	0.7240012334038072
chr2L	17528	0.7041983673197721
chr2L	17587	0.697718558084303
chr2L	17606	0.6823105000579124
chr2L	17643	0.6215409443157661
chr2L	17711	0.6086003907390372
chr2L	17748	0.5882136085833493
chr2L	17768	0.5292766879914507
chr2L	17807	0.4472237781147754
chr2L	17844	0.4220374066882888
chr2L	17881	0.4021257486815882
chr2L	17921	0.43173544866629177
chr2L	17962	0.4962061166314683
chr2L	18017	0.4962061166314683
chr2L	18073	0.4803309426444407
chr2L	18090	0.5203149742657952
chr2L	18133	0.468029683509879
chr2L	18169	0.4809571182632243
chr2L	18208	0.6125672149299195
chr2L	18244	0.6340528120061498
chr2L	18281	0.6829483035025579
chr2L	18317	0.7737937578370223
chr2L	18336	0.8204191854110909
chr2L	18396	0.9211901446677033
chr2L	18477	1.0522110046191233
chr2L	18515	1.157414946446907
chr2L	18557	1.2298975162568386
chr2L	18600	1.266111853141125
chr2L	18636	1.3262801343074766
chr2L	18655	1.3363874768973185
chr2L	18712	1.4534820382330251
chr2L	18769	1.5291541082154956
chr2L	18787	1.5311742280651344
chr2L	18828	1.5176146167331894
chr2L	18865	1.5414149618955262
chr2L	18900	1.5457814545346797
chr2L	18938	1.5511602978460117
chr2L	18979	1.499572788211085
chr2L	19020	1.443833892574024
chr2L	19079	1.387907295508692
chr2L	19100	1.3485342123814885
chr2L	19140	1.3779695706016148
chr2L	19180	1.3443079834326779
chr2L	19220	1.272695312034397
chr2L	19258	1.2910496091582653
chr2L	19294	1.2603022061469489
chr2L	19332	1.2124835940980059
chr2L	19369	1.155827447603869
chr2L	19405	1.1258286709688383
chr2L	19445	1.143772553146493
chr2L	19483	1.168352341462772
chr2L	19501	1.0936044593696757
chr2L	19536	1.0397311013818733
chr2L	19576	0.9553383493614319
chr2L	19617	0.9413001090412777
chr2L	19654	0.9218566453692055
chr2L	19690	0.9016062090731068
chr2L	19768	0.9493629875683514
chr2L	19806	0.9483622820162828
chr2L	19826	0.9165244398659401
chr2L	19893	0.9164441131160007
chr2L	19932	0.8234487786658738
chr2L	19969	0.7561585261382368
chr2L	20007	0.776540321673467
chr2L	20066	0.7486655388848881
chr2L	20083	0.752782487581241
chr2L	20121	0.7048809260296862
chr2L	20208	0.6984324254571832
chr2L	20262	0.7520333658971838
chr2L	20299	0.7336343527383078
chr2L	20336	0.7786453976467826
chr2L	20393	0.8225974183496174
chr2L	20412	0.7982694417328471
chr2L	20449	0.7123527608036379
chr2L	20516	0.6608797649404867
chr2L	20535	0.6656715318247868
chr2L	20575	0.6624315082682575
chr2L	20614	0.6146767024306447
chr2L	20651	0.589490331004158
chr2L	20691	0.5695786729974575
chr2L	20730	0.5934710734121673
chr2L	20771	0.6099221846139213
chr2L	20824	0.5075316413547443
chr2L	20844	0.49545755744153047
chr2L	20895	0.5203149742657952
chr2L	20938	0.468029683509879
chr2L	20973	0.48095711826322435
chr2L	21013	0.4809571182632243
chr2L	21049	0.5024427153394547
chr2L	21086	0.5513382068358628
chr2L	21122	0.5556619682580036
chr2L	21141	0.6159206326807609
chr2L	21201	0.7017438638298282
chr2L	21258	0.8245927581173865
chr2L	21314	1.0306619583673056
chr2L	21357	1.093943542951838
chr2L	21395	1.165928622677144
chr2L	21432	1.1697625582486302
chr2L	21450	1.130256259640266
chr2L	21507	1.187673107996247
chr2L	21524	1.1660683828347636
chr2L	21565	1.1409138846613438
chr2L	21585	1.0702431104909895
chr2L	21642	1.0863301677129265
chr2L	21680	1.0078797093267657
chr2L	21737	0.9457960502134373
chr2L	21775	0.9243603743991297
chr2L	21817	0.8095607684879447
chr2L	21835	0.7252592104471111
chr2L	21893	0.5982359151623402
chr2L	21913	0.5669794215629476
chr2L	21952	0.42797500799087673
chr2L	21992	0.3085238256234545
chr2L	22046	0.13486672633881708
chr2L	22084	0.036572723438120215
chr2L	22122	0.00897851855818749
chr2L	22159	0.009440578473370742
chr2L	22196	-0.05370681596602379
chr2L	22236	-0.08625890278084801
chr2L	22274	-0.06604002016530544
chr2L	22315	-0.10181807520505805
chr2L	22353	-0.12290338973242924
chr2L	22392	-0.17082455860078458
chr2L	22432	-0.18292473669780474
chr2L	22469	-0.1448044752425112
chr2L	22509	-0.10592901421012056
chr2L	22548	-0.06581041960662853
chr2L	22588	-0.06341836695813399
chr2L	22627	-0.03105400744943753
chr2L	22666	-0.007246379936157036
chr2L	22705	0.03808746811223583
chr2L	22744	0.10338315523177452
chr2L	22784	0.06547596844639483
chr2L	22824	0.05207409842204231
chr2L	22863	0.029977539018546533
chr2L	22900	-0.03318427345965406
chr2L	22942	-0.08356408537844201
chr2L	22980	-0.1195783391464929
chr2L	23018	-0.13830369778158905
chr2L	23058	-0.11780853535804905
chr2L	23097	-0.1209495706601374
chr2L	23136	-0.11179018621438572
chr2L	23173	-0.10327188540652545
chr2L	23210	-0.1293572782643766
chr2L	23249	-0.08683648291911326
chr2L	23288	-0.08657296000190602
chr2L	23327	-0.03896842636410387
chr2L	23367	-0.03285505250111876
chr2L	23406	-0.07245611953418366
chr2L	23450	0.035891515092890396
chr2L	23489	0.02885881377050262
chr2L	23527	0.029065532165873324
chr2L	23568	0.13407160450325933
chr2L	23611	0.17664164163211543
chr2L	23651	0.26008097691558263
chr2L	23689	0.2780268796579915
chr2L	23729	0.307156019656186
chr2L	23768	0.3476868462616188
chr2L	23804	0.40345008285861667
chr2L	23842	0.4836467788699602
chr2L	23880	0.5591508668052315
chr2L	24196	0.7161396685347868
chr2L	24507	0.06385038042589963
chr2L	24742	-0.008353996337723773
chr2L	24759	0.05145265138586863
chr2L	24777	0.11416610713898233
chr2L	24794	0.13655590724894218
chr2L	24814	0.19596288405281898
chr2L	24833	0.2503406129196788
chr2L	24872	0.282943238519331
chr2L	24911	0.36202940436717157
chr2L	24973	0.42626789022099254
chr2L	25014	0.4136355937015837
chr2L	25031	0.4502448396445963
chr2L	25067	0.5031971334682609
chr2L	25106	0.5186985992013511
chr2L	25144	0.6291732550204586
chr2L	25182	0.711229012396343
chr2L	25219	0.6875175844979148
chr2L	25277	0.7698643399095388
chr2L	25313	0.7938833008324482
chr2L	25332	0.8337027400998305
chr2L	25385	0.8820272283891649
chr2L	25425	0.9737109866966833
chr2L	25464	0.9857718251581005
chr2L	25546	0.8690978572582999
chr2L	25588	0.6744364639274701
chr2L	25631	0.6088787540397641
chr2L	25651	0.5624253141461123
chr2L	25705	0.5172844220468897
chr2L	25749	0.4929580258032978
chr2L	25785	0.4930582550050869
chr2L	25839	0.3306666318924121
chr2L	25860	0.3184152019097476
chr2L	25900	0.28303357014488956
chr2L	25942	0.3126433200551387
chr2L	25982	0.2559974925610064
chr2L	26019	0.16080095316986384
chr2L	26059	0.08786454537285301
chr2L	26099	0.08786454537285301
chr2L	26162	-0.024516577001604794
chr2L	26181	-0.046076558987372826
chr2L	26219	0.10186107554388547
chr2L	26259	0.10616421299649327
chr2L	26299	0.11907789765786335
chr2L	26339	0.15997866558024676
chr2L	26379	0.12493857424188508
chr2L	26417	0.10562617853277671
chr2L	26455	0.13482460368539773
chr2L	26495	0.1589061469598476
chr2L	26533	0.15837863671988625
chr2L	26575	0.29203557533978974
chr2L	26616	0.32776185285926307
chr2L	26654	0.3402431168085499
chr2L	26695	0.3644756836377764
chr2L	26735	0.3820505556280117
chr2L	26773	0.3147307187968009
chr2L	26813	0.34389964025510766
chr2L	26848	0.39508693990790406
chr2L	26886	0.3635734452638553
chr2L	26927	0.42813411438762533
chr2L	26966	0.44626644411066224
chr2L	27004	0.4506323607671243
chr2L	27046	0.4890770059816883
chr2L	27084	0.4958486410649691
chr2L	27122	0.4873211890542815
chr2L	27160	0.4873211890542815
chr2L	27196	0.5368330173053247
chr2L	27506	0.4045360210319209
chr2L	27817	-0.1492724508831934
chr2L	28049	-0.09658127708138999
chr2L	28068	-0.0641647778085112
chr2L	28087	-5.252065815864417E-4
chr2L	28106	0.06425883065086355
chr2L	28126	0.17703021266234398
chr2L	28162	0.22473554549511246
chr2L	28199	0.10319755464082743
chr2L	28242	0.13613575592766072
chr2L	28280	0.10961643232512946
chr2L	28320	0.1740842353590386
chr2L	28362	0.23298122620689085
chr2L	28399	0.2191432365700349
chr2L	28440	0.16685869849882706
chr2L	28478	0.13906954656055195
chr2L	28516	0.15432684822789464
chr2L	28556	0.154678951830647
chr2L	28597	0.16598004238451486
chr2L	28637	0.1662694044789469
chr2L	28674	0.1883346109141252
chr2L	28713	0.1682290120935635
chr2L	28753	0.17453050331927114
chr2L	28794	0.17192719230064485
chr2L	28834	0.23277725023880488
chr2L	28876	0.29524513998485613
chr2L	28915	0.3686117860410454
chr2L	28955	0.4663598674784411
chr2L	28997	0.4770678596453518
chr2L	29037	0.4341604006987761
chr2L	29076	0.5330829704008515
chr2L	29114	0.5330829704008517
chr2L	29152	0.5248857088203491
chr2L	29192	0.5395943330041606
chr2L	29230	0.5252554285215024
chr2L	29271	0.5124024963898886
chr2L	29308	0.4547265514369295
chr2L	29348	0.3881198392118088
chr2L	29389	0.3945329361480569
chr2L	29430	0.3720609835321502
chr2L	29473	0.353741837395488
chr2L	29514	0.26754754657877716
chr2L	29554	0.2241690898726985
chr2L	29595	0.190918353248211
chr2L	29634	0.15060359181643895
chr2L	29677	0.13827342101501988
chr2L	29713	0.1321166634387069
chr2L	29751	0.15604273851134126
chr2L	29788	0.15541532926106724
chr2L	29830	0.17241712799425155
chr2L	29865	0.16916002130755317
chr2L	29908	0.11721358092653951
chr2L	29947	0.10884484567162325
chr2L	29988	0.14786451215234422
chr2L	30030	0.11432642826863185
chr2L	30070	0.0351722404665819
chr2L	30110	-0.043695478458599626
chr2L	30150	-0.11967024074488103
chr2L	30192	-0.14346058099283726
chr2L	30232	-0.19758593302310481
chr2L	30270	-0.23028587390592037
chr2L	30312	-0.2667694939360989
chr2L	30348	-0.27514763989219426
chr2L	30383	-0.24500892720575393
chr2L	30422	-0.31708708344143394
chr2L	30464	-0.3120690481414598
chr2L	30500	-0.3028082439293689
chr2L	30540	-0.3724545990929336
chr2L	30580	-0.3090838914616653
chr2L	30621	-0.31206475658982075
chr2L	30660	-0.2604117319120644
chr2L	30699	-0.210697626004741
chr2L	30738	-0.18474869262905275
chr2L	30777	-0.16409324505796608
chr2L	30819	-0.12741199560524688
chr2L	30857	-0.12741199560524688
chr2L	30897	-0.11821040392199779
chr2L	30936	-0.17185208362059493
chr2L	30975	-0.1667379555923482
chr2L	31011	-0.1961893915753708
chr2L	31051	-0.27695556929763615
chr2L	31091	-0.2763573368973802
chr2L	31130	-0.2701686701171244
chr2L	31168	-0.2578034548698836
chr2L	31206	-0.23112283192237915
chr2L	31246	-0.190015255145828
chr2L	31284	-0.21066999862621383
chr2L	31320	-0.25902118235279387
chr2L	31358	-0.3345149282240306
chr2L	31398	-0.39830568835930547
chr2L	31437	-0.375218659084874
chr2L	31473	-0.3963742837943422
chr2L	31513	-0.3102317780148169
chr2L	31550	-0.36085997261552233
chr2L	31567	-0.34995988558859475
chr2L	31629	-0.26488906468348516
chr2L	31667	-0.2226213815285386
chr2L	31707	-0.1566887303926098
chr2L	31745	-0.2308189414792506
chr2L	31785	-0.3165110129923947
chr2L	31824	-0.3131447333447222
chr2L	31866	-0.3369789133761634
chr2L	31885	-0.35304947930269626
chr2L	31944	-0.4930112977606271
chr2L	31982	-0.5137203567234191
chr2L	32020	-0.46582533989499025
chr2L	32060	-0.392322585223524
chr2L	32095	-0.36353991726883306
chr2L	32133	-0.3702218128958518
chr2L	32173	-0.4280225931770544
chr2L	32211	-0.3070393841748217
chr2L	32252	-0.3492994608263408
chr2L	32290	-0.47289554218513635
chr2L	32328	-0.5143360937733825
chr2L	32366	-0.565743934650558
chr2L	32406	-0.5239166916359072
chr2L	32447	-0.5268107575943118
chr2L	32488	-0.6195362351330389
chr2L	32526	-0.6756750690937581
chr2L	32567	-0.733189112925212
chr2L	32606	-0.7142592693878714
chr2L	32649	-0.7432536971028607
chr2L	32688	-0.7230290482225327
chr2L	32724	-0.8155825081721219
chr2L	32761	-0.8506674031577484
chr2L	32800	-0.867116562141348
chr2L	32840	-0.8305911527445059
chr2L	32880	-0.8305911527445059
chr2L	32919	-0.7829827341087986
chr2L	32958	-0.6762060540346755
chr2L	32996	-0.6665120979592326
chr2L	33035	-0.6190762850371435
chr2L	33084	-0.6078431678376953
chr2L	33125	-0.55073145830918
chr2L	33163	-0.5657976081004522
chr2L	33200	-0.5370317175459624
chr2L	33241	-0.5552935540022813
chr2L	33286	-0.6032394999338921
chr2L	33322	-0.5831774671007715
chr2L	33361	-0.6924552418881668
chr2L	33400	-0.6379761354542334
chr2L	33438	-0.6566525727748475
chr2L	33478	-0.6189610562983254
chr2L	33518	-0.5611574049999352
chr2L	33559	-0.5869468051316831
chr2L	33600	-0.593017923099755
chr2L	33636	-0.6162894733856383
chr2L	33675	-0.6727954262821023
chr2L	33724	-0.6363057273299527
chr2L	33765	-0.5702812026165762
chr2L	33803	-0.5248809938199055
chr2L	33838	-0.36777466297408373
chr2L	33880	-0.40461735371250224
chr2L	33919	-0.2651614804844763
chr2L	33956	-0.15805431221519228
chr2L	33995	-0.11975156115649425
chr2L	34034	-0.0962969171151375
chr2L	34073	0.021429664209441472
chr2L	34112	0.02638498015235822
chr2L	34152	-0.009376039069350443
chr2L	34169	0.013800161942493283
chr2L	34210	-0.05498728495616423
chr2L	34248	-0.0682254936521619
chr2L	34285	-0.04005235623450082
chr2L	34322	0.02527579313811945
chr2L	34360	3.521561260030892E-4
chr2L	34399	-0.04490810343543955
chr2L	34438	-0.06211691625980048
chr2L	34476	0.003220992583942539
chr2L	34518	-0.0018928078087876998
chr2L	34556	0.06591698381883493
chr2L	34596	0.05735080236215179
chr2L	34637	0.0660604611350567
chr2L	34754	0.11301046482833874
chr2L	34791	0.1664916176871784
chr2L	34847	0.2683705707392082
chr2L	34884	0.26046087118076683
chr2L	34923	0.3571894669306185
chr2L	34962	0.36806552385179436
chr2L	35038	0.4541219220617209
chr2L	35058	0.525253560505191
chr2L	35075	0.5531149491804727
chr2L	35115	0.6238655493997707
chr2L	35155	0.6182624480814484
chr2L	35192	0.6541343064436506
chr2L	35233	0.7176031859035757
chr2L	35275	0.7561135421466746
chr2L	35356	0.7495333306641616
chr2L	35374	0.7867697685527351
chr2L	35393	0.7768221765590588
chr2L	35428	0.6646638893193143
chr2L	35467	0.6600858515426858
chr2L	35507	0.6299152752668397
chr2L	35544	0.7303682810802395
chr2L	35586	0.6838277464569996
chr2L	35625	0.6842811441779262
chr2L	35663	0.6287080879834245
chr2L	35684	0.6058188410020047
chr2L	35740	0.5014666412247157
chr2L	35780	0.3976947423132627
chr2L	35819	0.3247206390685109
chr2L	35860	0.2789491228385329
chr2L	35902	0.2512734268986101
chr2L	35940	0.2166312485711734
chr2L	35977	0.27353090782286305
chr2L	36014	0.13833472249186277
chr2L	36053	0.11990680227670497
chr2L	36094	0.16322703315304235
chr2L	36134	0.1803764442326834
chr2L	36171	0.19940919116881303
chr2L	36213	0.18723608054871085
chr2L	36252	0.21609555781586862
chr2L	36290	0.24363170626461847
chr2L	36329	0.2563918610670805
chr2L	36368	0.20313946210405523
chr2L	36411	0.1713038937120487
chr2L	36452	0.2132426402664257
chr2L	36493	0.2728766617582751
chr2L	36535	0.28262822672785004
chr2L	36575	0.29792912852344305
chr2L	36612	0.3329729361726669
chr2L	36650	0.35296741482827804
chr2L	36690	0.3902907286423599
chr2L	36729	0.37533429927986045
chr2L	36768	0.35082949779443734
chr2L	36808	0.31182167302054214
chr2L	36848	0.2568964121435976
chr2L	36887	0.23576067064193212
chr2L	36926	0.20144737683945077
chr2L	36964	0.17418922141699092
chr2L	37003	0.12185371882372512
chr2L	37045	0.1482022316686279
chr2L	37084	0.1661198004642173
chr2L	37123	0.22315000113426636
chr2L	37164	0.14615425407979973
chr2L	37206	0.13456102726069782
chr2L	37244	0.10409424278900185
chr2L	37285	7.29421577647571E-4
chr2L	37324	-0.07530431748692479
chr2L	37361	-0.11696507442023728
chr2L	37399	-0.14914704372625057
chr2L	37439	-0.1754855903420219
chr2L	37476	-0.1611370876769133
chr2L	37516	-0.14636309712083673
chr2L	37555	-0.15076931617401373
chr2L	37592	-0.1460320950749431
chr2L	37633	-0.16568051981614698
chr2L	37673	-0.13302485410988746
chr2L	37711	-0.1108666862786988
chr2L	37751	-0.14884907297879899
chr2L	37793	-0.16644123880272577
chr2L	37833	-0.16498956132836337
chr2L	37871	-0.16254856569879472
chr2L	37914	-0.14086310005230604
chr2L	37952	-0.14086310005230604
chr2L	37991	-0.14462157742769996
chr2L	38032	-0.1625849010063627
chr2L	38070	-0.19501773421508795
chr2L	38107	-0.14448299188409836
chr2L	38148	-0.19575516423992034
chr2L	38186	-0.22898098939389744
chr2L	38222	-0.3068995220901975
chr2L	38260	-0.3798218570160023
chr2L	38300	-0.4711907908543254
chr2L	38339	-0.5472121940284512
chr2L	38377	-0.6048789603088847
chr2L	38418	-0.5007949887722007
chr2L	38461	-0.5190481577689021
chr2L	38500	-0.5283140153730056
chr2L	38540	-0.5725743774393073
chr2L	38580	-0.6462104182530702
chr2L	38621	-0.6339639825444803
chr2L	38662	-0.643347341455989
chr2L	38702	-0.5632920747951756
chr2L	38738	-0.5188675410092324
chr2L	38776	-0.4602266439474786
chr2L	38814	-0.41814386487524285
chr2L	38853	-0.37594799355133796
chr2L	38925	-0.17886253208207611
chr2L	38944	-0.12926730291003619
chr2L	39001	0.08253582134600977
chr2L	39021	0.13453666116140586
chr2L	39059	0.24611818404577737
chr2L	39124	0.19740244692292735
chr2L	39161	0.25383515234676013
chr2L	39224	0.31461348868033234
chr2L	39242	0.32651016700288815
chr2L	39264	0.29689193406884484
chr2L	39323	0.3935985622691409
chr2L	39343	0.3962123842613961
chr2L	39381	0.36314071511284085
chr2L	39437	0.2998807471159894
chr2L	39478	0.2724577224011343
chr2L	39534	0.211914013480686
chr2L	39551	0.23158324603332361
chr2L	39589	0.1460936105817564
chr2L	39626	0.053729759022969385
chr2L	39664	-0.03973793488399728
chr2L	39702	-0.12268628201041357
chr2L	39743	-0.16890201104097347
chr2L	39780	-0.16290548328362497
chr2L	39819	-0.14628693868124085
chr2L	39857	-0.12245121345492636
chr2L	39900	-0.17347778605584582
chr2L	39939	-0.13977197729302943
chr2L	39978	-0.15227975957471276
chr2L	40018	-0.166055659568593
chr2L	40059	-0.09888360105788933
chr2L	40100	-0.07622753670526664
chr2L	40139	-0.029362658415911725
chr2L	40175	0.07427542464759244
chr2L	40213	0.038107752618928244
chr2L	40249	0.06045575370266422
chr2L	40287	0.14791673470286462
chr2L	40327	0.22624852711671012
chr2L	40367	0.27749421665631896
chr2L	40403	0.3535146041536879
chr2L	40441	0.3330178078174079
chr2L	40482	0.2952579650548446
chr2L	40522	0.16862827156766821
chr2L	40561	0.2755840372699681
chr2L	40599	0.25922124503307276
chr2L	40638	0.1955042678472824
chr2L	40678	0.1516254231295059
chr2L	40716	0.003125770134212698
chr2L	40753	-0.016161324374323566
chr2L	40792	-0.0282819954401529
chr2L	40830	-0.1281590075152165
chr2L	40867	-0.13415703645331079
chr2L	40907	-0.163260150326876
chr2L	40950	-0.19748284286997297
chr2L	40989	-0.29842827580304415
chr2L	41026	-0.3533790220560649
chr2L	41065	-0.5017511615195658
chr2L	41105	-0.4308760584509023
chr2L	41144	-0.44749575340498016
chr2L	41182	-0.422276085294002
chr2L	41219	-0.45276612088531404
chr2L	41256	-0.47527424504864146
chr2L	41296	-0.3882500819917679
chr2L	41333	-0.3231691376356406
chr2L	41369	-0.22212865561429987
chr2L	41409	-0.22148936808342956
chr2L	41448	-0.19554880153182233
chr2L	41486	-0.11749972398648871
chr2L	41524	-0.14021906835339717
chr2L	41568	-0.11989123236006502
chr2L	41608	-0.07677137712759248
chr2L	41647	0.02491238211248869
chr2L	41686	0.07896195104684829
chr2L	41724	0.16673571535486859
chr2L	41761	0.21092792602745264
chr2L	41800	0.2870470018086244
chr2L	41839	0.3768908311257203
chr2L	41877	0.3551711270048913
chr2L	41918	0.3849259323218941
chr2L	41955	0.29287617270990596
chr2L	41992	0.3208376299842008
chr2L	42032	0.28174414687642135
chr2L	42071	0.32365034441554225
chr2L	42108	0.30511924531638474
chr2L	42146	0.24914877294766194
chr2L	42185	0.27302901397878804
chr2L	42221	0.2617452020778484
chr2L	42260	0.1960988357559638
chr2L	42298	0.1784690067255948
chr2L	42338	0.10970101406712386
chr2L	42355	0.07369321141464424
chr2L	42414	0.10019762941000607
chr2L	42454	0.044764212394443524
chr2L	42492	-0.022565463956837443
chr2L	42530	-0.022565463956837443
chr2L	42568	-0.11083257985737921
chr2L	42608	-0.019089770694600123
chr2L	42648	-0.04283874760865256
chr2L	42668	-0.0073386654382360805
chr2L	42725	0.042150646696745515
chr2L	42762	0.1268533464334115
chr2L	42799	0.10670654114884884
chr2L	42836	0.24177754381165842
chr2L	42874	0.3453276602162848
chr2L	42913	0.373899504290283
chr2L	42955	0.39026148322017373
chr2L	42992	0.4468349747587444
chr2L	43035	0.46488837544859396
chr2L	43071	0.3987696437581547
chr2L	43110	0.42897112380972063
chr2L	43148	0.4147168664137057
chr2L	43188	0.49777369024639795
chr2L	43227	0.497773690246398
chr2L	43267	0.4935146436537506
chr2L	43306	0.47219888303646856
chr2L	43346	0.4782131704484559
chr2L	43383	0.4218489379754645
chr2L	43422	0.35867588312340953
chr2L	43464	0.5230280969973605
chr2L	43503	0.4203337945879325
chr2L	43541	0.36606011657713255
chr2L	43580	0.3438347796282474
chr2L	43622	0.29488010957719873
chr2L	43663	0.23224078860815922
chr2L	43699	0.23115600881838827
chr2L	43740	0.1732864837934881
chr2L	43778	0.19372075295604876
chr2L	43820	0.24652504353072982
chr2L	43856	0.33878352234803505
chr2L	43897	0.4246878560566426
chr2L	43935	0.28423795896672627
chr2L	43972	0.24365489844729377
chr2L	44011	0.1754713537003622
chr2L	44050	0.08297565642611389
chr2L	44092	-0.0488260356685141
chr2L	44133	-0.1729949687298749
chr2L	44171	-0.21043339156983354
chr2L	44293	-0.20831109052455524
chr2L	44331	-0.08744303297712651
chr2L	44372	-0.09570613068994774
chr2L	44408	0.010056171450601507
chr2L	44449	0.022279438298868744
chr2L	44490	0.01660568616017497
chr2L	44567	-0.019386952498966877
chr2L	44588	0.018146418881107722
chr2L	44607	0.06400354255017443
chr2L	44646	0.11097475008318868
chr2L	44686	0.10534491776489266
chr2L	44725	0.1561797842152674
chr2L	44765	0.1561797842152674
chr2L	44804	0.14078774439427016
chr2L	44884	0.1078736421474091
chr2L	44904	0.03733476305514812
chr2L	44923	-0.03651519747666588
chr2L	44962	-0.16412507915355293
chr2L	45003	-0.2729288062591472
chr2L	45039	-0.2637871186304832
chr2L	45079	-0.32574226025270453
chr2L	45122	-0.38447854218436006
chr2L	45161	-0.40473257997633993
chr2L	45202	-0.4277441137869019
chr2L	45238	-0.45141234878565417
chr2L	45274	-0.4875054401806993
chr2L	45316	-0.4875054401806993
chr2L	45355	-0.45204694487742286
chr2L	45395	-0.4266889171410547
chr2L	45432	-0.46565845556989477
chr2L	45471	-0.4478976625197789
chr2L	45508	-0.4610855559120643
chr2L	45547	-0.454425580777232
chr2L	45588	-0.37800471548833375
chr2L	45627	-0.26705266835760055
chr2L	45664	-0.30352512788999353
chr2L	45702	-0.28594551594802725
chr2L	45741	-0.2002146415282589
chr2L	45780	-0.16086480465898922
chr2L	45820	-0.12572506285829618
chr2L	45859	-0.0344411641830499
chr2L	45893	-0.0294532115325478
chr2L	45931	0.007420170686509309
chr2L	45972	0.014252220108633059
chr2L	46014	0.08346294285854264
chr2L	46050	0.11108848429758224
chr2L	46087	0.2751975676158194
chr2L	46124	0.3138946915163484
chr2L	46164	0.453078384334623
chr2L	46203	0.47518455246977453
chr2L	46242	0.5140852181230839
chr2L	46280	0.5601710157072974
chr2L	46320	0.5734689568513229
chr2L	46362	0.5409017389041092
chr2L	46401	0.49682982193465525
chr2L	46439	0.4453850974854771
chr2L	46480	0.3326928687504718
chr2L	46518	0.2192245161626154
chr2L	46552	0.12073716715436819
chr2L	46592	0.028221672658573973
chr2L	46630	0.0421253483863282
chr2L	46668	-0.06912584016201292
chr2L	46706	-0.18082851176431405
chr2L	46745	-0.20535931455368092
chr2L	46785	-0.20774002764886182
chr2L	46823	-0.2937028852568155
chr2L	46861	-0.3266413302584256
chr2L	46900	-0.3569127698654748
chr2L	46941	-0.4007124752107375
chr2L	46982	-0.4766519493939145
chr2L	47021	-0.5016475352249098
chr2L	47058	-0.5243174315576508
chr2L	47097	-0.46901566263975736
chr2L	47137	-0.35569761709282827
chr2L	47171	-0.369165207053701
chr2L	52801	1.0377632985940115
chr2L	52821	1.1015387393404505
chr2L	52841	1.0724096332246165
chr2L	52862	1.1073454481558744
chr2L	52881	1.1702077261360024
chr2L	52919	1.2364345162063273
chr2L	52958	1.1633248502474183
chr2L	52999	1.1574670478996205
chr2L	53035	1.1957181668789099
chr2L	53075	1.1268208057914757
chr2L	53112	1.0649499619394958
chr2L	53152	1.0381853104571408
chr2L	53191	0.9255671110762252
chr2L	53229	0.9182934828452676
chr2L	53269	0.8520433450262627
chr2L	53317	0.7541840846071579
chr2L	53354	0.7643844107257097
chr2L	53391	0.6125043731384596
chr2L	53431	0.4625217772879114
chr2L	53471	0.3557764167449103
chr2L	53511	0.2531916948346838
chr2L	53550	0.1205286447489474
chr2L	53589	0.052348913087141055
chr2L	53631	0.03524614627061258
chr2L	53665	-0.03678698923205565
chr2L	53705	-0.06277001926492964
chr2L	53741	-0.07297011931451572
chr2L	53821	-0.10978678703823652
chr2L	53863	-0.07726417342387037
chr2L	53903	-0.060220832911366075
chr2L	53946	-0.10982522541733188
chr2L	53980	-0.0019966959206183204
chr2L	54016	0.030853178966381734
chr2L	54053	0.10697997119434348
chr2L	54112	0.2404655957323948
chr2L	54188	0.27494686233673044
chr2L	54226	0.27517892163721347
chr2L	54266	0.3392168232269722
chr2L	54300	0.41444361019359033
chr2L	54361	0.4716220715263609
chr2L	54421	0.5121202595312873
chr2L	54463	0.5871920293816358
chr2L	54483	0.5394046452545511
chr2L	54502	0.5373171375489152
chr2L	54539	0.5564931102833708
chr2L	54580	0.603201624199139
chr2L	54616	0.6310806201140878
chr2L	54672	0.5926905645704091
chr2L	54713	0.5915318707386409
chr2L	54789	0.5927238008055572
chr2L	54808	0.5832823095758426
chr2L	54830	0.5421272246527554
chr2L	54869	0.5430100680351099
chr2L	54910	0.5178650332798054
chr2L	54946	0.5487140587748107
chr2L	54987	0.44039225318310676
chr2L	55026	0.26259867966859274
chr2L	55066	0.14768472055301066
chr2L	55105	0.013781058381711671
chr2L	55142	-0.03145151837049056
chr2L	55178	-0.06188371245769986
chr2L	55216	-0.10096856549104452
chr2L	55233	-0.13884006758230594
chr2L	55271	-0.24172037112480566
chr2L	55312	-0.2691681753766912
chr2L	55375	-0.2920615576025372
chr2L	55393	-0.28911155526690663
chr2L	55460	-0.4471579986080504
chr2L	55500	-0.41499911324886274
chr2L	55543	-0.4643550431704391
chr2L	55563	-0.5254142739455098
chr2L	55601	-0.5315093833037089
chr2L	55640	-0.597577818221522
chr2L	55698	-0.42624589174269256
chr2L	55718	-0.4139944361200891
chr2L	55776	-0.3286951726484014
chr2L	55812	-0.298156498851972
chr2L	55850	-0.33058068960317427
chr2L	55888	-0.2976637638032452
chr2L	55927	-0.28333017210691
chr2L	55966	-0.25120895132039056
chr2L	56007	-0.24608868850264976
chr2L	56046	-0.2693504931046015
chr2L	56092	-0.24514016655945672
chr2L	56129	-0.1734300156590028
chr2L	56170	-0.14429382436779287
chr2L	56211	-0.17188728506134363
chr2L	56251	-0.17188728506134363
chr2L	56291	-0.18104019030404234
chr2L	56335	-0.23149216664460018
chr2L	56376	-0.30863011116097766
chr2L	56414	-0.3078692468520547
chr2L	56452	-0.29917991431781343
chr2L	56491	-0.32129039765692036
chr2L	56610	-0.30561908607720617
chr2L	56649	-0.27920423085187906
chr2L	56689	-0.3453669349595877
chr2L	56729	-0.319605851499568
chr2L	56768	-0.3633378714563966
chr2L	56807	-0.3311132745016642
chr2L	56892	-0.2590395276277862
chr2L	56913	-0.1412052534704329
chr2L	56933	-0.14207171642495733
chr2L	56974	0.020026721792176794
chr2L	57016	0.1087033310632851
chr2L	57054	0.1717738379573235
chr2L	57092	0.19201582558077532
chr2L	57130	0.2357910524981805
chr2L	57208	0.3410161184269491
chr2L	57225	0.38418464884013603
chr2L	57244	0.41812289108885486
chr2L	57280	0.46854127511160304
chr2L	57319	0.5617608215414938
chr2L	57360	0.6106433489340237
chr2L	57379	0.6034863394700444
chr2L	57440	0.6871310285336496
chr2L	57459	0.7422993892661949
chr2L	57522	0.7805706055718696
chr2L	57559	0.7511251020079968
chr2L	57597	0.8150917166736446
chr2L	57637	0.7834095330621585
chr2L	57675	0.7901347177847845
chr2L	57694	0.7738918633359589
chr2L	57752	0.8717321877976943
chr2L	57772	0.8648204255223545
chr2L	57824	0.9095268881074273
chr2L	57863	0.8737010936942381
chr2L	57898	0.8709813001209827
chr2L	57939	0.8364473182124345
chr2L	57976	0.715844529914157
chr2L	58014	0.7041987309490786
chr2L	58052	0.685604197279534
chr2L	58091	0.6189043954931236
chr2L	58130	0.5072894586681093
chr2L	58167	0.4518964848549699
chr2L	58184	0.44303680783324123
chr2L	58243	0.4002027380279733
chr2L	58282	0.3344937057331687
chr2L	58321	0.3300924013360082
chr2L	58363	0.30495965243189427
chr2L	58400	0.2691238239390223
chr2L	58436	0.23149153441359197
chr2L	58475	0.23149153441359197
chr2L	58495	0.2072975154014592
chr2L	58552	0.07467516503111546
chr2L	58590	0.1264201906540416
chr2L	58631	0.16898108857778993
chr2L	58668	0.15733040099393072
chr2L	58708	0.20559351777085536
chr2L	58747	0.3028400035637549
chr2L	58788	0.4168333317417996
chr2L	58824	0.47068809159076114
chr2L	58866	0.5199002691921986
chr2L	58908	0.5817996039837975
chr2L	58948	0.5930833068359995
chr2L	58989	0.6105562563490935
chr2L	59026	0.6290771097287373
chr2L	59064	0.6189341893832923
chr2L	59102	0.6842350691441398
chr2L	59141	0.6696713096792195
chr2L	59178	0.6620843673416039
chr2L	59221	0.7059609272021056
chr2L	59263	0.6666332430995977
chr2L	59303	0.6554948506405324
chr2L	59344	0.6419625415735588
chr2L	59386	0.5435892366268716
chr2L	59427	0.40034286298923166
chr2L	59465	0.31352808273825306
chr2L	59505	0.22159810976360508
chr2L	59548	0.11295017081512455
chr2L	59586	0.03300369201155355
chr2L	59625	-0.012599778318071013
chr2L	59663	-0.09240891901176601
chr2L	59703	-0.07177544684037898
chr2L	59740	-0.020559170135225634
chr2L	59777	-0.047397748188374916
chr2L	59855	-0.0555483836792419
chr2L	59893	-0.0639701030505621
chr2L	60872	0.34714994632020746
chr2L	60890	0.4248812271920311
chr2L	60908	0.39479640597813964
chr2L	60926	0.34502099644418444
chr2L	60943	0.22500003123133716
chr2L	61038	0.10411744058970711
chr2L	61058	0.09078592456290138
chr2L	61078	0.05172564308787653
chr2L	61099	0.06593373821796315
chr2L	61141	0.1497239195970907
chr2L	61181	0.12598596364190323
chr2L	61220	0.07524445658674779
chr2L	61260	0.05986321581672982
chr2L	61299	0.07525094383524843
chr2L	61317	0.0974895260603042
chr2L	61354	0.07892922831623622
chr2L	61410	0.04980312255300549
chr2L	61448	0.04180442999974699
chr2L	61484	0.02814969743113037
chr2L	61503	0.06323141744401217
chr2L	61560	0.10319450844262228
chr2L	61598	0.16492188807978464
chr2L	61639	0.21291707918136993
chr2L	61680	0.1871501311971894
chr2L	61721	0.2221204071998025
chr2L	61761	0.22614856800234015
chr2L	61802	0.23740415648220564
chr2L	61823	0.29402914082829285
chr2L	61879	0.29971522412396034
chr2L	61916	0.295168538641435
chr2L	61955	0.3536730124196004
chr2L	61991	0.36325045521337174
chr2L	62029	0.36800008928737843
chr2L	62068	0.4070199451337245
chr2L	62107	0.45140858395379174
chr2L	62144	0.4397489787237261
chr2L	62186	0.41818683693749886
chr2L	62224	0.44187845843604034
chr2L	62265	0.4853688183907637
chr2L	62304	0.5132823853316655
chr2L	62343	0.5674753663076587
chr2L	62384	0.5776605009976029
chr2L	62420	0.6093997598906626
chr2L	62459	0.5987736645245885
chr2L	62495	0.5259759923094266
chr2L	62537	0.5296729730019117
chr2L	62577	0.5284991827680009
chr2L	62615	0.447075144559037
chr2L	62653	0.41986333281237237
chr2L	62692	0.3798938618718113
chr2L	62731	0.3507135695380094
chr2L	62767	0.29836257957268125
chr2L	62808	0.31383227990918866
chr2L	62848	0.23768007855556916
chr2L	62887	0.15926469240581487
chr2L	62929	0.09274110726702164
chr2L	62968	0.017184323595396477
chr2L	63006	-0.04675984408711962
chr2L	63042	-0.11215085317921296
chr2L	63081	-0.1664256948173754
chr2L	63118	-0.18524376790046157
chr2L	63158	-0.18079520692564005
chr2L	63198	-0.12401017234643721
chr2L	63238	-0.12916022281111986
chr2L	63275	-0.1063054597604
chr2L	63316	-0.11446614783153658
chr2L	63354	-0.09611036019974731
chr2L	63390	-0.13229177258081587
chr2L	63431	-0.12550992672375086
chr2L	63468	-0.1150420133216807
chr2L	63510	-0.1003870804872884
chr2L	63553	-0.1301130043165692
chr2L	63593	-0.17803452782175527
chr2L	63631	-0.2150191783960654
chr2L	63670	-0.2289402863955754
chr2L	63711	-0.2027326102494974
chr2L	63749	-0.26740899742685736
chr2L	63787	-0.3078390246870238
chr2L	63825	-0.3719603863852969
chr2L	63867	-0.4469769320232017
chr2L	63905	-0.39529629141989997
chr2L	63947	-0.34102715381611204
chr2L	63988	-0.3282226439051178
chr2L	65197	0.8221977890778767
chr2L	65215	0.827781887579158
chr2L	65234	0.7920400154878598
chr2L	65253	0.8285844850424406
chr2L	65272	0.798144382459692
chr2L	65291	0.7313863835785323
chr2L	65347	0.6379122556399339
chr2L	65428	0.738312111052931
chr2L	65447	0.7000332916518494
chr2L	65488	0.6877800131703798
chr2L	65543	0.807331472142708
chr2L	65579	0.8605386754657648
chr2L	65619	0.8677370300685329
chr2L	65662	0.8738583928125919
chr2L	65718	0.8442000495807407
chr2L	65736	0.8804571581510255
chr2L	65775	0.880356318374677
chr2L	65813	0.8836352557521339
chr2L	65852	0.9474403065166287
chr2L	65888	0.9475455351100379
chr2L	65929	0.9864142173757252
chr2L	65969	1.0811003061388103
chr2L	66033	1.1413299407528525
chr2L	66052	1.144822453028089
chr2L	66089	1.1429601853223956
chr2L	66128	1.1429601853223956
chr2L	66167	1.1329631920577705
chr2L	66206	1.029868357304054
chr2L	66244	0.9642277499076315
chr2L	66281	0.8876033527019186
chr2L	66324	0.879623861264822
chr2L	66360	0.8504628741994157
chr2L	66377	0.8237940991315459
chr2L	66416	0.7632327262783695
chr2L	66474	0.6890877267074794
chr2L	66513	0.6527330938364789
chr2L	66554	0.6287712557268427
chr2L	66591	0.6004818567906841
chr2L	66633	0.5562694504585906
chr2L	66671	0.5275258259220431
chr2L	66692	0.5334075583358346
chr2L	66732	0.51925554397137
chr2L	66788	0.5902044098990711
chr2L	66827	0.6586810753327536
chr2L	66864	0.7303860540932787
chr2L	66899	0.739564767243715
chr2L	66940	0.7393371495859415
chr2L	66978	0.7758195817452848
chr2L	67013	0.867882558015341
chr2L	67049	1.0015097502570172
chr2L	67090	1.0975215897504134
chr2L	67131	1.0936039430126565
chr2L	67169	1.0636165868020737
chr2L	67205	1.0232131106446276
chr2L	67246	1.0376066375936464
chr2L	67282	1.0449543908538261
chr2L	67323	1.0222091782137437
chr2L	67362	1.0060168276763752
chr2L	67399	0.9487960745112161
chr2L	67418	0.8731154643812697
chr2L	67475	0.7993544235920316
chr2L	67513	0.7243521417443638
chr2L	67552	0.6713041371719684
chr2L	67591	0.6977832376074343
chr2L	67629	0.5125089818933113
chr2L	67665	0.37393657815458625
chr2L	67706	0.25858347250737984
chr2L	67725	0.3049078585458002
chr2L	67783	0.26587612403777605
chr2L	67821	0.2497830514249344
chr2L	67860	0.3079217324311738
chr2L	67896	0.26780991414890365
chr2L	67934	0.2430197794257553
chr2L	67972	0.210871687908224
chr2L	68009	0.16441292063552476
chr2L	68047	0.13911766728604924
chr2L	68086	0.13543851274170335
chr2L	68127	0.04802024082096216
chr2L	68165	0.07532063309068278
chr2L	68205	0.03358678550094929
chr2L	68244	-0.029087089616227146
chr2L	68281	-0.0016709299128078688
chr2L	68322	-0.004249414127441398
chr2L	68361	-0.002279605226681743
chr2L	68398	-0.08876349817621569
chr2L	68437	-0.10207097122936813
chr2L	68475	-0.08984231581071202
chr2L	68512	-0.09247025167335157
chr2L	68551	-0.08816498027841153
chr2L	68589	-0.09018032518600355
chr2L	68630	-0.07387347710301277
chr2L	68666	-0.05405097368209795
chr2L	68706	-0.034940565568479444
chr2L	68749	0.01396338681843782
chr2L	68788	-0.013489213235769171
chr2L	68828	-0.09821743576553116
chr2L	68865	-0.07527975923379451
chr2L	68905	-0.09745514742681666
chr2L	68946	-0.09562566062349932
chr2L	68985	-0.10549853336585192
chr2L	69022	-0.12274679759295057
chr2L	69061	-0.05626676094604951
chr2L	69101	-0.0392297251073123
chr2L	69140	-0.028560606595824347
chr2L	69181	-0.028560606595824347
chr2L	69218	-0.013898789961786069
chr2L	69258	-0.026430720794677263
chr2L	69295	-0.02607809359722578
chr2L	69335	-0.0634945292233161
chr2L	69377	-0.06734368917624801
chr2L	69417	-0.023410235197088743
chr2L	69457	0.06769675620023806
chr2L	69496	0.17043524956160544
chr2L	69536	0.2854935180776576
chr2L	69574	0.39115990902351977
chr2L	69613	0.45381785516414186
chr2L	69650	0.5354469769675556
chr2L	69688	0.6004684101296918
chr2L	69730	0.5998369052266351
chr2L	69769	0.592555641323786
chr2L	69808	0.6471215108460788
chr2L	69846	0.66379316041177
chr2L	69885	0.5987550276299133
chr2L	69923	0.6295572332557163
chr2L	69962	0.6100351764132622
chr2L	70000	0.6401335803251169
chr2L	70040	0.6603649139042671
chr2L	70079	0.6053576697945172
chr2L	70122	0.5276112271776233
chr2L	70160	0.5097095077906035
chr2L	70197	0.4492754980047125
chr2L	70237	0.4176944923743084
chr2L	70272	0.351746218369157
chr2L	70310	0.2517329309843258
chr2L	70350	0.1641272442602932
chr2L	70388	0.09496957982137513
chr2L	70427	0.06778208187675758
chr2L	70465	-0.033152556548064815
chr2L	70503	-0.11002981086577623
chr2L	70541	-0.09772163902247394
chr2L	70579	-0.08316205289031367
chr2L	70615	-0.03346990680162486
chr2L	70654	-0.024306919800442313
chr2L	70692	-0.11624179527596899
chr2L	70736	-0.10432486102260347
chr2L	70772	-0.09517116491146034
chr2L	70811	-0.17226623839810162
chr2L	70850	-0.16130825435133467
chr2L	70888	-0.16639980461018697
chr2L	70929	-0.23868148900595815
chr2L	70968	-0.2778792809132101
chr2L	71086	-0.11140394078056197
chr2L	71125	-0.020122939975600697
chr2L	71164	0.05622108144103825
chr2L	71201	0.2142536615196512
chr2L	71238	0.13866644198532752
chr2L	71280	0.16254157380118317
chr2L	71357	0.31230448922026854
chr2L	71379	0.33150126472095715
chr2L	71396	0.28556026367092646
chr2L	71436	0.2791576411535299
chr2L	71473	0.30660288670214647
chr2L	71516	0.3122736212227667
chr2L	71600	0.422060065392313
chr2L	71681	0.5352830822322233
chr2L	71703	0.5306137004612063
chr2L	71724	0.4737318826475886
chr2L	71762	0.4523443890056967
chr2L	71800	0.4893708228609471
chr2L	71837	0.4274230575618062
chr2L	71901	0.4002117356043666
chr2L	71921	0.45224779651573105
chr2L	71960	0.47845007704250986
chr2L	72002	0.5229248877676228
chr2L	72038	0.5388931287456862
chr2L	72077	0.6118081274552358
chr2L	72156	0.6717897965401337
chr2L	72218	0.6943941189824763
chr2L	72239	0.7065010624448801
chr2L	72280	0.727741769890647
chr2L	72322	0.7388287136504194
chr2L	72361	0.8125534961174675
chr2L	72401	0.8785513205628355
chr2L	72456	0.9279884113527319
chr2L	72477	0.9660132692053219
chr2L	72517	0.9997803772654585
chr2L	72556	0.9880565827903277
chr2L	72595	0.9896836757437992
chr2L	72634	0.9600226534242721
chr2L	72672	0.9666120311969184
chr2L	72709	1.0083775200355882
chr2L	72770	1.033084927324091
chr2L	72790	1.0720136965457816
chr2L	72830	1.1084199881985304
chr2L	72871	1.1749632725512489
chr2L	72911	1.2414569471694745
chr2L	72952	1.3113623004377815
chr2L	72990	1.3315205966081651
chr2L	73031	1.2619577713763555
chr2L	73070	1.3854876863840673
chr2L	73112	1.4379181416849487
chr2L	73150	1.4593908607586088
chr2L	73189	1.4716155830024211
chr2L	73229	1.5562999947421972
chr2L	73267	1.6268570260189252
chr2L	73306	1.6832184932789003
chr2L	73341	1.7366816402885266
chr2L	73383	1.770997718286475
chr2L	73423	1.8191552284914645
chr2L	73461	1.7373073229723386
chr2L	73501	1.698800921745979
chr2L	73541	1.5772778878868692
chr2L	73584	1.4563533101315393
chr2L	73622	1.3191598240568327
chr2L	73662	1.2647733803350067
chr2L	73702	1.2904416817614317
chr2L	73743	1.2125358606464012
chr2L	73783	1.0875779521554818
chr2L	73823	1.0254179640388488
chr2L	73862	0.9564885830086808
chr2L	73901	0.7922792443950406
chr2L	73941	0.6586929943791409
chr2L	73979	0.5424811890954447
chr2L	74019	0.39891173531542345
chr2L	74057	0.3213845327138358
chr2L	74093	0.2799997799704508
chr2L	74130	0.28146686103073143
chr2L	74169	0.27170225778898965
chr2L	74210	0.30173806858835817
chr2L	74246	0.3183549562058185
chr2L	74284	0.2786022964132355
chr2L	74325	0.2447479954058818
chr2L	74364	0.20519069380312846
chr2L	74404	0.20519069380312846
chr2L	74445	0.19026540190615152
chr2L	74484	0.11206659539111037
chr2L	74522	0.13172564375453438
chr2L	74568	0.11250007420147833
chr2L	74608	0.1062512206816716
chr2L	74647	0.11756784796611329
chr2L	74684	0.17166446103855382
chr2L	74723	0.13435015120989402
chr2L	74759	0.1031063268495405
chr2L	74797	0.03937884098665858
chr2L	74834	0.057107042834133696
chr2L	74870	0.058770518379234284
chr2L	74909	0.05884062369712044
chr2L	74950	0.065956386354473
chr2L	74989	0.07581574963242955
chr2L	75028	0.06052008434309955
chr2L	75069	-0.01831126560010308
chr2L	75109	-0.026247864997611357
chr2L	75146	0.03128435506624747
chr2L	75189	0.014686830248385619
chr2L	75229	0.08269825077493943
chr2L	75268	0.12846697716505134
chr2L	75305	0.11631607428955029
chr2L	75342	0.1011624551019293
chr2L	75359	0.1327073467156039
chr2L	75397	0.17299781197317088
chr2L	75456	0.24887415851875344
chr2L	75493	0.2651771191353095
chr2L	75532	0.2571019923310762
chr2L	75573	0.29717237778721806
chr2L	75611	0.3379533118534312
chr2L	75652	0.29289698525842006
chr2L	75670	0.3057679144103442
chr2L	75710	0.28928583783634737
chr2L	75766	0.37956467792450693
chr2L	75803	0.39454323595293583
chr2L	75844	0.4192450452318122
chr2L	75884	0.41720348804776325
chr2L	75919	0.3928212184931337
chr2L	75956	0.44125968409223665
chr2L	75993	0.43892263052351127
chr2L	76032	0.4482135968678396
chr2L	76074	0.459084974599552
chr2L	76113	0.4290758979489022
chr2L	76151	0.3815788525432107
chr2L	76192	0.35184677136144893
chr2L	76229	0.3693401857786181
chr2L	76270	0.3858868614415744
chr2L	76305	0.4380544345657839
chr2L	76343	0.3871169682642196
chr2L	76382	0.3907837854906389
chr2L	76420	0.37246567018735416
chr2L	76462	0.32151609459589137
chr2L	76503	0.26822943328890075
chr2L	76541	0.20428227607850497
chr2L	76580	0.15504376936683553
chr2L	76620	0.15504376936683553
chr2L	76658	0.09262495619907186
chr2L	76697	-0.00960199495107806
chr2L	76735	-0.09709639716352789
chr2L	76774	-0.14833204826486035
chr2L	76812	-0.13336012459110916
chr2L	76851	-0.08596041892075407
chr2L	76888	-0.19412479499545768
chr2L	76925	-0.2713367817566646
chr2L	76964	-0.3364429836777324
chr2L	77003	-0.3151739101195906
chr2L	77042	-0.34987766059189934
chr2L	77082	-0.35130172750804467
chr2L	77122	-0.35145060557078067
chr2L	77161	-0.3478382462840112
chr2L	77199	-0.3738965207881143
chr2L	77237	-0.3746646044822227
chr2L	77279	-0.41810991058183383
chr2L	77316	-0.3179145295925594
chr2L	77354	-0.3328926072734631
chr2L	77393	-0.28103942254511816
chr2L	77431	-0.2961890114447429
chr2L	77472	-0.27532253743447016
chr2L	77509	-0.28126561487163726
chr2L	77548	-0.256691499020658
chr2L	77589	-0.2184166772424021
chr2L	77630	-0.19594538514516793
chr2L	77668	-0.21778908961922713
chr2L	77707	-0.11640718791221995
chr2L	77746	-0.13298339453812685
chr2L	77785	-0.09928153510506542
chr2L	77823	-0.06393622482120419
chr2L	77861	-0.056869244893571216
chr2L	77903	-0.010924476828327142
chr2L	77942	0.01735694587574444
chr2L	77981	-0.04881593076678789
chr2L	78020	-0.02284322948074943
chr2L	78060	-0.030923187273727195
chr2L	78099	0.048730869368524665
chr2L	78138	0.09592270423911421
chr2L	78180	0.02334960617562262
chr2L	78219	0.07481855737191208
chr2L	78259	0.011653920693325286
chr2L	78298	-0.0704196593314394
chr2L	78338	-0.11996845833491368
chr2L	78377	-0.18479641951744152
chr2L	78417	-0.17430806083456987
chr2L	78458	-0.23610136914614863
chr2L	78498	-0.27226196178113643
chr2L	78535	-0.27413466551731264
chr2L	78574	-0.33087224111271857
chr2L	78613	-0.3217944587891365
chr2L	78651	-0.28192080123390145
chr2L	78689	-0.20736484912698144
chr2L	78728	-0.17392925135656664
chr2L	78768	-0.1511725388079773
chr2L	78809	-0.166727035745541
chr2L	78848	-0.1356921586293843
chr2L	78885	-0.1282655477308029
chr2L	78925	-0.07109690989180528
chr2L	78964	-0.0023427242535695096
chr2L	79003	0.06111851108974721
chr2L	79042	0.09559561604128024
chr2L	79082	0.057124962911045546
chr2L	79122	0.04289382975767993
chr2L	79158	-0.016766503048888146
chr2L	79197	0.05274275346349502
chr2L	79238	0.18994787296183008
chr2L	79280	0.1486422888699222
chr2L	79319	0.026688346051308837
chr2L	79358	-0.02497542639709381
chr2L	79397	-0.21973765976981613
chr2L	79437	-0.32099283626022085
chr2L	79478	-0.35716207664986593
chr2L	79515	-0.4097736250838991
chr2L	79554	-0.45507058777309656
chr2L	79593	-0.35324110938055714
chr2L	79632	-0.35870281101727536
chr2L	79670	-0.41716118804924796
chr2L	79747	-0.37516820726185474
chr2L	79786	-0.36123146967520603
chr2L	79825	-0.2713041918423324
chr2L	79866	-0.34279689202726477
chr2L	79907	-0.38024303909038804
chr2L	79948	-0.3201060191649878
chr2L	79985	-0.2097337322392326
chr2L	80045	-0.1675202742985816
chr2L	80064	-0.09831101972180896
chr2L	80105	-0.03627453785493114
chr2L	80144	0.052238878934960375
chr2L	80182	0.111247668210682
chr2L	80220	0.18335692966027275
chr2L	80256	0.12149608747887486
chr2L	80296	0.17293215347296867
chr2L	80355	0.302923374789227
chr2L	80373	0.36285355240724637
chr2L	80413	0.41970055748039825
chr2L	80455	0.5285508697831168
chr2L	80493	0.5780704408057988
chr2L	80530	0.6805651307246283
chr2L	80570	0.7209727567598698
chr2L	80608	0.6389686646288697
chr2L	80649	0.6873037960641694
chr2L	80687	0.7244720956962333
chr2L	80727	0.7089845911670705
chr2L	80770	0.7059131846518248
chr2L	80809	0.682300959810388
chr2L	80847	0.7405149185347338
chr2L	80883	0.7375999654742177
chr2L	80922	0.7645900867002214
chr2L	80960	0.7420842941817786
chr2L	80995	0.6793909255870026
chr2L	81033	0.594201352798099
chr2L	81074	0.5851269532140806
chr2L	81114	0.4817854756377591
chr2L	81134	0.42054927102961603
chr2L	81193	0.3833036407443989
chr2L	81234	0.3436041487961955
chr2L	81277	0.3060115209339054
chr2L	81314	0.24026497659873722
chr2L	81357	0.22185712729677226
chr2L	81399	0.18685864679077177
chr2L	81442	0.20617824059833012
chr2L	81464	0.21334969936322024
chr2L	81560	0.15835055019646654
chr2L	81597	0.10452365345420597
chr2L	81634	0.06340875632518315
chr2L	81672	0.04969890014412189
chr2L	81708	0.060283583891642935
chr2L	81748	0.06146765164636049
chr2L	81788	0.14588913865366607
chr2L	81849	0.23862364798230365
chr2L	81867	0.3447565962985019
chr2L	81909	0.40367306969476796
chr2L	81946	0.5455510926652807
chr2L	81989	0.6191842646959049
chr2L	82029	0.6315844526336475
chr2L	82072	0.7201698235044193
chr2L	82111	0.7654266322061238
chr2L	82172	0.8053947940355884
chr2L	82189	0.7476254566382668
chr2L	82228	0.7405335862209799
chr2L	82266	0.7392499625424683
chr2L	82316	0.7734384464085093
chr2L	82350	0.7717355287224891
chr2L	82389	0.8091671992648304
chr2L	82426	0.7271329757764484
chr2L	82464	0.6174148781514867
chr2L	82500	0.4993487901928068
chr2L	82543	0.4726942097739048
chr2L	82580	0.38316612712636106
chr2L	82618	0.1807447618544704
chr2L	82639	0.18806734610936937
chr2L	82697	0.13367953884333678
chr2L	82736	0.09381763208180398
chr2L	82776	-0.02308063770979718
chr2L	82813	-0.07264575923152936
chr2L	82853	-0.09916401009962707
chr2L	82891	-0.19143594967297428
chr2L	82943	-0.23872225244634884
chr2L	82965	-0.26726378942535817
chr2L	83021	-0.34998572099314385
chr2L	83056	-0.3785717387325464
chr2L	83093	-0.4764430468161718
chr2L	83130	-0.4732209949680952
chr2L	83173	-0.5263588182467451
chr2L	83212	-0.6050130188440315
chr2L	83249	-0.6647940221502632
chr2L	83289	-0.6578344025468907
chr2L	83323	-0.6813912260201194
chr2L	83362	-0.7826962507206463
chr2L	83402	-0.9248046716433845
chr2L	83443	-0.9427310889343978
chr2L	83482	-0.9827457649163227
chr2L	83522	-1.068764574586436
chr2L	83565	-1.0720576598734444
chr2L	83605	-1.1057260259011403
chr2L	83644	-1.1043705597678513
chr2L	83683	-1.1674043457870102
chr2L	83721	-1.217973143080383
chr2L	83759	-1.1917098164343785
chr2L	83799	-1.1015218146659802
chr2L	83840	-1.1187183527003215
chr2L	83881	-1.0857739087051463
chr2L	83919	-1.0686225619905654
chr2L	83954	-0.9783699449089731
chr2L	83991	-0.9572048843466658
chr2L	84029	-0.944682001420073
chr2L	84076	-0.8935734777717215
chr2L	84114	-0.7688902828647741
chr2L	84155	-0.6117228221190186
chr2L	84195	-0.4490760068428602
chr2L	84234	-0.3289751794666476
chr2L	84273	-0.18887091259285
chr2L	84313	-0.07075811415837592
chr2L	84354	0.09995139591688064
chr2L	84393	0.17566817514787622
chr2L	84431	0.24770020190745423
chr2L	84473	0.29029184456569
chr2L	84516	0.2329953152527916
chr2L	84557	0.17493860163035263
chr2L	84595	0.22437718293818615
chr2L	84637	0.18796011401636903
chr2L	84677	0.12866225262517209
chr2L	84722	0.16509196742743537
chr2L	84787	0.2542900890528892
chr2L	84828	0.16645648014965442
chr2L	84869	0.04382582776971373
chr2L	84909	-0.06921090284180963
chr2L	84949	-0.21711870625648683
chr2L	84967	-0.3066808331133487
chr2L	85007	-0.4222690448924938
chr2L	85045	-0.426970737529624
chr2L	85104	-0.47627031500973566
chr2L	85145	-0.5312152538317572
chr2L	85190	-0.43780045580752086
chr2L	85228	-0.32559040775601167
chr2L	85267	-0.36058566613999304
chr2L	85286	-0.44432317125455495
chr2L	85329	-0.349521761072251
chr2L	85370	-0.37664071326116777
chr2L	85415	-0.36053402373013127
chr2L	85458	-0.46989792353687343
chr2L	85499	-0.4459181311964096
chr2L	85539	-0.42750245839571394
chr2L	85578	-0.3861138903727324
chr2L	85614	-0.2486591758946028
chr2L	85653	-0.15665425314718948
chr2L	85688	-0.10033260232209867
chr2L	85727	-0.159420493553654
chr2L	85765	-0.16828194674204766
chr2L	85813	-0.1661711104769414
chr2L	85847	-0.24871094334359883
chr2L	85884	-0.2988472744923676
chr2L	85924	-0.2917349268684687
chr2L	85965	-0.2548759044109114
chr2L	86005	-0.21450089202504757
chr2L	86047	-0.2072627070229777
chr2L	86088	-0.25624767169606294
chr2L	86128	-0.2134004032765822
chr2L	86168	-0.2098267241026305
chr2L	86205	-0.11509082267952439
chr2L	86241	-0.11062662243946472
chr2L	86280	-0.16300925076795647
chr2L	86316	-0.13539448451586378
chr2L	86355	-0.16382831634795636
chr2L	86395	-0.12838789558411381
chr2L	86440	-0.081462532202805
chr2L	86476	-0.0715730137150843
chr2L	86512	-0.08691217657712856
chr2L	86554	-0.04505620651284777
chr2L	86593	-0.05646380427658405
chr2L	86634	0.013055189353741526
chr2L	86675	-0.030645749847822992
chr2L	86713	-0.007115807154717283
chr2L	86751	0.07475490204846924
chr2L	86790	0.10192763171051032
chr2L	86828	0.11793241094058918
chr2L	86868	0.057341893023273964
chr2L	86907	0.054045570565781395
chr2L	86945	0.12978187446766967
chr2L	86981	0.1617642597819091
chr2L	87021	0.23052136631790182
chr2L	87061	0.28312601843141744
chr2L	87099	0.31882404198309555
chr2L	87135	0.39437269609312897
chr2L	87172	0.48065944437703967
chr2L	87211	0.5240524729660028
chr2L	87230	0.512344746768664
chr2L	87269	0.557736868329582
chr2L	87329	0.6611979918108155
chr2L	87367	0.7365424956094283
chr2L	87406	0.7716098512807338
chr2L	87443	0.8275535539010709
chr2L	87486	0.8501630234779417
chr2L	87527	0.8781620401651788
chr2L	87546	0.8487041669471391
chr2L	87585	0.8487041669471392
chr2L	87643	0.7854968746986469
chr2L	87681	0.741527472282087
chr2L	87720	0.7638493228730501
chr2L	87755	0.78638912965944
chr2L	87792	0.7660328445685807
chr2L	87830	0.7367926519509302
chr2L	87867	0.6284559127729756
chr2L	87902	0.5975806178719153
chr2L	87942	0.5552167474727515
chr2L	87960	0.5943613919100031
chr2L	87999	0.5229032797520545
chr2L	88038	0.4297070527352234
chr2L	88099	0.40023242834002565
chr2L	88139	0.42309404184116556
chr2L	88179	0.4356023615628533
chr2L	88218	0.45801305004409143
chr2L	88256	0.5059058065952884
chr2L	88277	0.5181742018382782
chr2L	88318	0.5641724105967251
chr2L	88359	0.6470428412322023
chr2L	88416	0.5641493362859055
chr2L	88454	0.5271073736436219
chr2L	88491	0.5094085477596829
chr2L	88530	0.5172578228711553
chr2L	88569	0.5562856117784475
chr2L	88607	0.5855581017637956
chr2L	88644	0.5136960744715774
chr2L	88683	0.4893168925917096
chr2L	88724	0.5491206089724456
chr2L	88764	0.5204007668702613
chr2L	88805	0.5529440774156245
chr2L	88843	0.5462242429892193
chr2L	88882	0.5763308924207933
chr2L	88920	0.6317873990778652
chr2L	88961	0.6414135057310208
chr2L	89002	0.7057135030165169
chr2L	89041	0.7326701244613992
chr2L	89081	0.7965367591870867
chr2L	89121	0.8819701026827198
chr2L	89162	0.9895139314770417
chr2L	89201	1.0275022360002393
chr2L	89244	1.0848004830756612
chr2L	89280	1.0889703853872115
chr2L	89320	1.0995118860772204
chr2L	89361	1.1195028231562718
chr2L	89401	1.0870569688275014
chr2L	89441	1.0721755785158915
chr2L	89479	0.9911473556367664
chr2L	89522	0.9314952459735518
chr2L	89560	0.764892775356843
chr2L	89597	0.6625481763332703
chr2L	89634	0.64118791275563
chr2L	89672	0.4976874319784494
chr2L	89710	0.3758566024072533
chr2L	89751	0.26140196304588204
chr2L	89789	0.27930388012788343
chr2L	89827	0.165802172206382
chr2L	89869	0.08729603621090944
chr2L	89908	0.03943998678273465
chr2L	89947	0.008757410144959898
chr2L	89988	0.015280063737773731
chr2L	90027	-0.04349640048670267
chr2L	90067	-0.08763919168183645
chr2L	90106	-0.13749717697329017
chr2L	90145	-0.22057025878002237
chr2L	90185	-0.18835803102449825
chr2L	90223	-0.11776380956027535
chr2L	90261	-0.11638000364455164
chr2L	90302	-0.14612147334249972
chr2L	90341	-0.12858720050854308
chr2L	90381	-0.12645137446949337
chr2L	90419	-0.13109072925827578
chr2L	90458	-0.2069799410841517
chr2L	90498	-0.24888070035154902
chr2L	90537	-0.2530461178987896
chr2L	90577	-0.3295000753084331
chr2L	90618	-0.35610659832713437
chr2L	90660	-0.41967993616302546
chr2L	90699	-0.4653940083653096
chr2L	90736	-0.4698233101501747
chr2L	90773	-0.5511595125505172
chr2L	90812	-0.4367500901167779
chr2L	90852	-0.4134547530910183
chr2L	90892	-0.3870751913783276
chr2L	90933	-0.3862819451287746
chr2L	90973	-0.37427223745563215
chr2L	91013	-0.3295722591322368
chr2L	91051	-0.28176967596765234
chr2L	91092	-0.24357203245694664
chr2L	91130	-0.17584055589356068
chr2L	91172	-0.16094290572883735
chr2L	91212	-0.14591270469016593
chr2L	91252	-0.12930338200515673
chr2L	91292	-0.1489261485284779
chr2L	91331	-0.09194434984056006
chr2L	91368	-0.005310383273760818
chr2L	91406	-0.018622800495113563
chr2L	91444	0.0718712455444189
chr2L	91484	0.06368142595953591
chr2L	91523	0.09581437143532472
chr2L	91561	0.09360944567617319
chr2L	91599	0.044461177463936845
chr2L	91640	-0.05981040851351906
chr2L	91679	-0.05019473823242168
chr2L	91717	-0.09864217887138492
chr2L	91755	-0.07862667998834497
chr2L	91797	-0.17170978822005942
chr2L	91838	-0.14687897268177869
chr2L	91875	-0.1762954121070793
chr2L	91911	-0.14765441040406208
chr2L	91949	-0.08326528857261035
chr2L	91989	-0.1272749032750477
chr2L	92028	-0.17164497517321878
chr2L	92069	-0.10468487733885343
chr2L	92107	-0.17135650737991034
chr2L	92146	-0.22111888676580166
chr2L	92185	-0.2624203917722008
chr2L	92222	-0.324167454225683
chr2L	92261	-0.2766340925695602
chr2L	92300	-0.1767816758296257
chr2L	92337	-0.230419165056341
chr2L	92376	-0.16900959993998493
chr2L	92417	-0.208519678984279
chr2L	92459	-0.1920400417364877
chr2L	92495	-0.1319320279516474
chr2L	92531	-0.14016352062878187
chr2L	92567	-0.15526984817534004
chr2L	92607	-0.08977260187305607
chr2L	92648	-0.03379968511464929
chr2L	92687	0.02337404652958591
chr2L	92725	0.07713701656445408
chr2L	92743	0.08928937018503663
chr2L	92783	0.117426907680725
chr2L	92840	0.2752332671431101
chr2L	92877	0.334957869337896
chr2L	92914	0.3330602105152612
chr2L	92955	0.2976413153529789
chr2L	92995	0.3556279649952961
chr2L	93034	0.3556279649952961
chr2L	93054	0.40436071365463017
chr2L	93095	0.4382787329610268
chr2L	93150	0.5562673353917202
chr2L	93187	0.6213470342038545
chr2L	93226	0.6902499698883382
chr2L	93265	0.6886507140128512
chr2L	93302	0.7717687114188733
chr2L	93341	0.8257070391609316
chr2L	93381	0.8222678235980789
chr2L	93420	0.8706428282126187
chr2L	93458	0.9053543077820991
chr2L	93496	0.9127444060626994
chr2L	93541	0.9520492385183504
chr2L	93581	0.9540760336452192
chr2L	93620	0.9824907626711814
chr2L	93655	1.0062682850839653
chr2L	93697	0.9170860007676207
chr2L	93740	0.8541544755749497
chr2L	93779	0.8333000936832899
chr2L	93816	0.7160814993949278
chr2L	93855	0.6626561021577071
chr2L	93892	0.5926559443495062
chr2L	93930	0.5436260690839986
chr2L	93971	0.48489975353794024
chr2L	94015	0.3973978539162832
chr2L	94054	0.38116832033752385
chr2L	94092	0.33694553836396973
chr2L	94130	0.3355129543486481
chr2L	94179	0.3309532288088944
chr2L	94218	0.33880855258518305
chr2L	94258	0.3721352120330584
chr2L	94296	0.3936912594597235
chr2L	94337	0.3829518560678856
chr2L	94379	0.402618607878093
chr2L	94416	0.48168153052481216
chr2L	94451	0.5084953255867689
chr2L	94489	0.5660767337825826
[truncated: 998,000+ more rows]
