# Supplementary material for: Genome-Wide Analysis of the Binding of the Hox Protein Ultrabithorax and the Hox Cofactor Homothorax in Drosophila
Source: PLoS One. 2011 Apr 5;6(4):e14778. doi: 10.1371/journal.pone.0014778 (PMC3071696; doi:10.1371/journal.pone.0014778)
Supplement: Data Sets S3 — Windowed enrichment ratios (log2Ratios) for Hth ChIP on haltere imaginal disc chromatin (.sgr format). (9.5 MB TXT) [file pone.0014778.s011.txt]

chr2L	5533	0.6590344706082498
chr2L	5987	0.3104320805824876
chr2L	6005	0.3728130392609914
chr2L	6024	0.28487109699755875
chr2L	6045	0.20853192432475715
chr2L	6082	0.13677915283958803
chr2L	6120	0.007128219360352633
chr2L	6161	-0.010697867687012903
chr2L	6279	-0.024414339647363
chr2L	6300	-0.07011312663566345
chr2L	6319	-0.11601085398083576
chr2L	6336	-0.11561311788597
chr2L	6355	-0.07865696527415202
chr2L	6396	-0.09466298255480374
chr2L	6437	-0.17558920790276897
chr2L	6477	-0.17973990493456232
chr2L	6519	-0.17973990493456232
chr2L	6559	-0.1378175705380985
chr2L	6596	-0.18386132478949951
chr2L	6673	-0.2342261422403619
chr2L	6711	-0.2116456682652175
chr2L	6748	-0.26226917178983616
chr2L	6789	-0.21614482614636726
chr2L	6832	-0.2872032332569307
chr2L	6872	-0.32525532758330905
chr2L	6913	-0.3059259700772966
chr2L	6969	-0.2849388907520899
chr2L	6990	-0.2504273191062994
chr2L	7030	-0.31704836529320757
chr2L	7070	-0.35378604007793907
chr2L	7110	-0.2986756630695785
chr2L	7151	-0.36393645106707984
chr2L	7192	-0.32690690016193075
chr2L	7230	-0.3200818411643522
chr2L	7286	-0.24581868912905527
chr2L	7306	-0.24196077481239964
chr2L	7346	-0.2011866830441214
chr2L	7384	-0.21788550986409644
chr2L	7423	-0.12751831398683228
chr2L	7465	-0.14476998798147936
chr2L	7504	-0.11654846285202017
chr2L	7546	-0.0719261254400393
chr2L	7585	-0.06488146088630226
chr2L	7628	-0.0928050277059878
chr2L	7667	-0.10628998767081785
chr2L	7710	-0.019108550435714675
chr2L	7751	-0.016234367187633048
chr2L	7789	-0.08388780091760933
chr2L	7830	-0.00725460122889583
chr2L	7870	0.025751804513655035
chr2L	7909	-0.01932144946020363
chr2L	7949	0.011089706469551904
chr2L	7987	0.021728196708984862
chr2L	8026	-0.026396503952826816
chr2L	8064	-0.015187483947098101
chr2L	8103	-0.07827616257501865
chr2L	8145	-0.07927441082243511
chr2L	8186	-0.08993308741286471
chr2L	8225	-0.14254316109156645
chr2L	8267	-0.13217148458430644
chr2L	8307	-0.06536760746306403
chr2L	8347	-0.07644291067586166
chr2L	8389	-0.12861106735311523
chr2L	8428	-0.1158678385600148
chr2L	8468	-0.09731018434741348
chr2L	8508	-0.08431488955053895
chr2L	8547	-0.05956748017048816
chr2L	8590	-0.0747800585394423
chr2L	8629	-0.11797112647385284
chr2L	8665	-0.09413291098356785
chr2L	8703	-0.046967568121710754
chr2L	8741	-0.05302733480814042
chr2L	8784	-0.06420843469487938
chr2L	8825	-0.07374312508185235
chr2L	8866	-0.07716464122901202
chr2L	8905	-0.022134067999776443
chr2L	8944	-0.052917185249637025
chr2L	8984	-0.07447087356409549
chr2L	9026	-0.058699192038416295
chr2L	9065	-0.10444422170850037
chr2L	9103	-0.06122033836740665
chr2L	9139	-0.0787016790020346
chr2L	9177	-0.10599861264738829
chr2L	9218	-0.14107143476436737
chr2L	9257	-0.13171327088160928
chr2L	9296	-0.18987715369574035
chr2L	9334	-0.24888132128980983
chr2L	9373	-0.2924472595140959
chr2L	9569	-0.33269977797015216
chr2L	9691	-0.32008808848719283
chr2L	9865	-0.31696562791314864
chr2L	9885	-0.23135050863937107
chr2L	9983	-0.15848753456524645
chr2L	10000	-0.127212209459036
chr2L	10116	-0.12368382146074858
chr2L	10136	-0.17125942531508126
chr2L	10155	-0.12187033270022395
chr2L	10175	-0.13542799821513785
chr2L	10195	-0.07689540110424756
chr2L	10272	-0.04468452971396667
chr2L	10292	-0.04347989109381256
chr2L	10312	-0.012599312174863186
chr2L	10351	-0.039584522850272856
chr2L	10388	-0.04632827550930134
chr2L	10430	-0.06125236581720035
chr2L	10469	-0.013603139136434331
chr2L	10507	0.041738958265738785
chr2L	10525	0.018399261382179566
chr2L	10581	0.011515993254882062
chr2L	10600	0.01054525219319169
chr2L	10638	0.014319096270982046
chr2L	10675	0.0011462072893185793
chr2L	10735	0.03874230353076958
chr2L	10775	0.06945875765553992
chr2L	10813	0.05249106426081364
chr2L	10834	0.05742672683336969
chr2L	10891	0.061533412009701687
chr2L	10912	0.031050476088903378
chr2L	10951	0.039551465266557784
chr2L	10990	5.5511604156954775E-5
chr2L	11056	0.009779220142537012
chr2L	11093	0.06096353010724318
chr2L	11131	-0.041044540793373406
chr2L	11169	-0.08924655963622256
chr2L	11206	-0.05317172079474564
chr2L	11245	-0.09836405193125147
chr2L	11287	-0.05133627157769365
chr2L	11348	-0.07079737756963363
chr2L	11366	-0.1035761768467913
chr2L	11405	-0.13385676456736154
chr2L	11445	-0.1556596581400763
chr2L	11486	-0.10425466275876812
chr2L	11525	-0.09923225612088617
chr2L	11566	-0.14787700335783385
chr2L	11603	-0.13422575386213018
chr2L	11669	-0.19064835360882354
chr2L	11690	-0.18452996770530922
chr2L	11728	-0.13959770008036423
chr2L	11767	-0.2216698385152709
chr2L	11805	-0.19537616082452872
chr2L	11843	-0.20678700563503785
chr2L	11882	-0.23026717980714448
chr2L	11899	-0.2477552955086832
chr2L	11965	-0.28674039427702114
chr2L	12004	-0.26554776038115563
chr2L	12042	-0.27805286401518214
chr2L	12084	-0.24934902437755374
chr2L	12124	-0.28625612858641564
chr2L	12164	-0.3146429955572983
chr2L	12201	-0.3251931805451546
chr2L	12220	-0.27583022465937784
chr2L	12275	-0.2960764819233755
chr2L	12314	-0.24719868574604764
chr2L	12352	-0.20717891373291214
chr2L	12389	-0.24505452232345762
chr2L	12429	-0.21224363205367436
chr2L	12467	-0.21433826359551786
chr2L	12505	-0.22396975381827816
chr2L	12544	-0.24019657864737584
chr2L	12585	-0.22126528853924105
chr2L	12624	-0.1960802514241583
chr2L	12662	-0.1630594004861835
chr2L	12701	-0.15937793194383587
chr2L	12742	-0.1699281949237669
chr2L	12780	-0.16419531731881948
chr2L	12814	-0.1689791172333922
chr2L	12855	-0.1883023919369546
chr2L	12893	-0.2418819320010903
chr2L	12932	-0.24278916354509145
chr2L	13011	-0.2624962246810063
chr2L	13054	-0.25109034912586325
chr2L	13092	-0.23883892835426165
chr2L	13131	-0.19714922759727502
chr2L	13172	-0.21212958595740133
chr2L	13213	-0.18051663416948419
chr2L	13252	-0.14416545350349694
chr2L	13307	-0.16348930528802605
chr2L	13328	-0.19257731862283858
chr2L	13370	-0.21145469667082958
chr2L	13406	-0.19715386178466293
chr2L	13443	-0.17873483492795028
chr2L	13484	-0.19160235697400665
chr2L	13521	-0.1864258055931471
chr2L	13564	-0.1420350310482168
chr2L	13624	-0.10609053761683386
chr2L	13641	-0.15975017852176615
chr2L	13682	-0.17627442825560927
chr2L	13722	-0.2028307557088255
chr2L	13762	-0.15531724277965614
chr2L	13802	-0.1888958020306817
chr2L	13843	-0.17971236915276886
chr2L	13881	-0.17619732843744582
chr2L	13919	-0.19681561536547978
chr2L	13958	-0.2301453473392027
chr2L	13997	-0.25881848685956005
chr2L	14035	-0.19859872061798226
chr2L	14075	-0.1907875896611889
chr2L	14113	-0.21803557508746413
chr2L	14130	-0.19757043004688785
chr2L	14168	-0.18211155027050657
chr2L	14228	-0.26219974067880547
chr2L	14265	-0.29158668323510384
chr2L	14304	-0.22885817527682004
chr2L	14344	-0.22743243344374703
chr2L	14383	-0.23130036505671944
chr2L	14421	-0.24605704017041366
chr2L	14443	-0.24508617859811632
chr2L	14482	-0.3189227100966252
chr2L	14537	-0.354398845760203
chr2L	14574	-0.409919603954429
chr2L	14613	-0.3875103073014286
chr2L	14652	-0.3772241171928511
chr2L	14693	-0.3694177569842572
chr2L	14731	-0.3430563237793549
chr2L	14768	-0.3084490771246794
chr2L	14806	-0.3248285362247137
chr2L	14844	-0.29531235508293985
chr2L	14881	-0.27166503943752013
chr2L	14920	-0.24289789607146617
chr2L	14961	-0.21972287695628356
chr2L	14998	-0.2193069192510838
chr2L	15036	-0.18067028774894844
chr2L	15076	-0.14967002977008756
chr2L	15116	-0.177693148125125
chr2L	15154	-0.08791648008347591
chr2L	15192	-0.05448715375341931
chr2L	15234	0.03058367709753013
chr2L	15273	0.06032232908613076
chr2L	15315	0.09429660718677274
chr2L	15354	0.0826347990606545
chr2L	15393	0.04327387644406677
chr2L	15432	0.009470003138858018
chr2L	15471	0.01756643618624333
chr2L	15508	0.006080119168271026
chr2L	15633	-0.03312395822528284
chr2L	15673	0.02427279546336634
chr2L	15711	-0.02477696961254403
chr2L	15749	-0.0691609368824052
chr2L	15789	-0.045899470431359383
chr2L	15832	-0.11340742883385697
chr2L	15914	-0.17798743851025864
chr2L	15936	-0.22168855644184182
chr2L	15957	-0.13463193543199312
chr2L	15994	-0.08504410791378515
chr2L	16034	-0.0658332375790171
chr2L	16076	-0.023082381880335026
chr2L	16119	-0.04905518002382737
chr2L	16160	-0.038188268988041715
chr2L	16244	-0.07314037906664558
chr2L	16266	-0.06482430005924085
chr2L	16284	-0.0726091698507298
chr2L	16325	-0.039756798736274135
chr2L	16366	-0.14725335676130402
chr2L	16404	-0.15949815109609294
chr2L	16443	-0.1582450366097448
chr2L	16484	-0.07073219239251423
chr2L	16524	0.019233775823197755
chr2L	16565	-0.030987980690596235
chr2L	16604	0.0612114499137584
chr2L	16639	0.08926234844923377
chr2L	16680	0.05231112277625875
chr2L	16719	1.1492849938736782E-4
chr2L	16762	0.023539445994917862
chr2L	16803	0.08950661093218262
chr2L	16842	0.09169467516020635
chr2L	16886	0.14374979301966295
chr2L	16965	0.15842680018389738
chr2L	17004	0.17759001311616998
chr2L	17046	0.23198088994979152
chr2L	17111	0.28837374895689183
chr2L	17129	0.2677540596457411
chr2L	17168	0.16616906170800774
chr2L	17206	0.05284924816456333
chr2L	17260	0.015803365953736045
chr2L	17278	0.04124738583043598
chr2L	17317	0.02884213045849363
chr2L	17411	0.06869140642123021
chr2L	17447	0.0351443015454338
chr2L	17488	-0.002652622593113112
chr2L	17528	-0.010043549586968608
chr2L	17587	9.216644955104633E-5
chr2L	17606	0.07192762590561776
chr2L	17643	0.13284166599633718
chr2L	17711	0.09002265222747524
chr2L	17748	0.1377914553895461
chr2L	17768	0.10046875834217214
chr2L	17807	0.16441402950053316
chr2L	17844	0.24067543514132783
chr2L	17881	0.23933912451994052
chr2L	17921	0.25701705821662574
chr2L	17962	0.2230730416418704
chr2L	18017	0.248087454313121
chr2L	18073	0.29339533542652385
chr2L	18090	0.29073709760123906
chr2L	18133	0.3279468892731013
chr2L	18169	0.28488219439534807
chr2L	18208	0.35126484904064326
chr2L	18244	0.2948574307008719
chr2L	18281	0.21091084065485427
chr2L	18317	0.16223813435267573
chr2L	18336	0.18726534207369455
chr2L	18396	0.3222198231119027
chr2L	18477	0.3546572842271222
chr2L	18515	0.4228936321683739
chr2L	18557	0.4383713530314557
chr2L	18600	0.48877434335504943
chr2L	18636	0.5476138445813763
chr2L	18655	0.5495458601316937
chr2L	18712	0.43793098089427335
chr2L	18769	0.4839402043182958
chr2L	18787	0.46494853118615936
chr2L	18828	0.5778614079158085
chr2L	18865	0.43478918476700695
chr2L	18900	0.380571210851445
chr2L	18938	0.45011076332272537
chr2L	18979	0.47043959183610157
chr2L	19020	0.39586716085849066
chr2L	19079	0.30238454351073774
chr2L	19100	0.30741650027413703
chr2L	19140	0.2663019403421335
chr2L	19180	0.19366057053432245
chr2L	19220	0.1507051540508698
chr2L	19258	0.06510218373101988
chr2L	19294	0.0042724560776147055
chr2L	19332	0.03480133720304212
chr2L	19369	0.1415361367804877
chr2L	19405	0.09658493682931162
chr2L	19445	0.12742052515649008
chr2L	19483	0.10324741499982153
chr2L	19501	0.0799678775913285
chr2L	19536	0.09196310338531244
chr2L	19576	0.1287273087450611
chr2L	19617	0.08456119011834068
chr2L	19654	0.04812774675649134
chr2L	19690	0.12294260088636094
chr2L	19768	0.08797511785268626
chr2L	19806	0.13859528332901003
chr2L	19826	0.13970252469944555
chr2L	19893	0.19418283783827708
chr2L	19932	0.2121110566474003
chr2L	19969	0.2069553434417653
chr2L	20007	0.12320459484460536
chr2L	20066	0.0623480069053889
chr2L	20083	0.027614430883212766
chr2L	20121	0.0345546776721499
chr2L	20208	-0.005941664173186713
chr2L	20262	-0.037856400538634885
chr2L	20299	-0.048073781637726645
chr2L	20336	-0.025043858086497322
chr2L	20393	-0.008261130398306449
chr2L	20412	0.06417099311832151
chr2L	20449	0.12508503320904094
chr2L	20516	0.01695872588753539
chr2L	20535	0.04646325981869749
chr2L	20575	0.0177508246156706
chr2L	20614	0.08169609577403161
chr2L	20651	0.15795750141482628
chr2L	20691	0.15662119079343897
chr2L	20730	0.19683284334881243
chr2L	20771	0.22222277517797048
chr2L	20824	0.2172054853562307
chr2L	20844	0.26736316338651783
chr2L	20895	0.3074910318361463
chr2L	20938	0.34470082350800857
chr2L	20973	0.3016361286302553
chr2L	21013	0.369084846278974
chr2L	21049	0.31267742793920267
chr2L	21086	0.22873083789318502
chr2L	21122	0.18821425459661073
chr2L	21141	0.2116179548023836
chr2L	21201	0.3481959433558377
chr2L	21258	0.384685382706163
chr2L	21314	0.34679336407554023
chr2L	21357	0.4542699507884843
chr2L	21395	0.44597125907609897
chr2L	21432	0.42965115399548676
chr2L	21450	0.43697613263897506
chr2L	21507	0.3289146075296963
chr2L	21524	0.27966002891074704
chr2L	21565	0.21908686577554573
chr2L	21585	0.2308455427290797
chr2L	21642	0.3121160241987995
chr2L	21680	0.2179056752484847
chr2L	21737	0.24809888324943255
chr2L	21775	0.1892746562360547
chr2L	21817	0.16188478677068088
chr2L	21835	0.18961784128318088
chr2L	21893	0.04721511378800235
chr2L	21913	-0.0015460771402887596
chr2L	21952	-0.016468956850702376
chr2L	21992	-0.03029696989191355
chr2L	22046	-0.08925493499542009
chr2L	22084	-0.07294328986779994
chr2L	22122	-0.13585658034763887
chr2L	22159	-0.14123289786668594
chr2L	22196	-0.14353939166355917
chr2L	22236	-0.12247605341762208
chr2L	22274	-0.18301018482650272
chr2L	22315	-0.2276451801585725
chr2L	22353	-0.23659176802877196
chr2L	22392	-0.221366840770824
chr2L	22432	-0.12607018301100273
chr2L	22469	-0.11910231870352193
chr2L	22509	-0.15370547235099488
chr2L	22548	-0.08849339117516392
chr2L	22588	-0.00476420424201116
chr2L	22627	0.027352148157676243
chr2L	22666	0.00287209397932043
chr2L	22705	0.011789396438459932
chr2L	22744	0.02685380836402717
chr2L	22784	0.06582253298868489
chr2L	22824	0.0868569414915207
chr2L	22863	0.10367914987640378
chr2L	22900	0.15769593928694856
chr2L	22942	0.17463491972055334
chr2L	22980	0.2003214983253942
chr2L	23018	0.18433605040461168
chr2L	23058	0.15087232744556917
chr2L	23097	0.14826342419280814
chr2L	23136	0.10618538309321099
chr2L	23173	0.07813800850529505
chr2L	23210	0.035282172783611544
chr2L	23249	-0.027519585041058885
chr2L	23288	-0.06026707419960798
chr2L	23327	-0.07194208873257703
chr2L	23367	-0.05208703330320859
chr2L	23406	-0.06383202136710887
chr2L	23450	-0.04740365339590049
chr2L	23489	-0.007551456596980325
chr2L	23527	0.05395813330475955
chr2L	23568	-0.01147914159614724
chr2L	23611	0.030072760877240392
chr2L	23651	-0.015601190397023087
chr2L	23689	0.022051881226734515
chr2L	23729	0.03106131831678803
chr2L	23768	-0.05608924908751843
chr2L	23804	-0.06029253380987646
chr2L	23842	0.02404085949400887
chr2L	23880	0.02501224428255521
chr2L	24196	-0.12197023127152062
chr2L	24507	-0.04758897191146838
chr2L	24742	-0.03881517691740501
chr2L	24759	-0.03991024627703429
chr2L	24777	-0.026712300614143956
chr2L	24794	0.012396805996380917
chr2L	24814	-0.01500452911807546
chr2L	24833	-0.016635135252077105
chr2L	24872	0.009896607934322454
chr2L	24911	0.01278618823420874
chr2L	24973	0.055275353121237165
chr2L	25014	0.07167790175973494
chr2L	25031	0.07996776957308299
chr2L	25067	0.05758018895094835
chr2L	25106	-0.0038438611455836047
chr2L	25144	0.0032710471774012873
chr2L	25182	-0.023264496284832237
chr2L	25219	0.017854762840507632
chr2L	25277	0.03953366508069897
chr2L	25313	-0.01914423512821634
chr2L	25332	-0.03722067826717179
chr2L	25385	-0.08758686736525909
chr2L	25425	-0.14334468824284172
chr2L	25464	-0.11050288667777028
chr2L	25546	-0.16206521585470016
chr2L	25588	-0.20375229161604055
chr2L	25631	-0.20843393542988833
chr2L	25651	-0.2561362570232996
chr2L	25705	-0.33139238741873145
chr2L	25749	-0.3461263654701929
chr2L	25785	-0.2706277185348343
chr2L	25839	-0.24656508726698095
chr2L	25860	-0.23337203130047593
chr2L	25900	-0.22421263894412638
chr2L	25942	-0.23239230976628886
chr2L	25982	-0.2390550762426125
chr2L	26019	-0.2603466261099935
chr2L	26059	-0.19510278596560665
chr2L	26099	-0.2105413377824359
chr2L	26162	-0.19825883990236395
chr2L	26181	-0.1997611083305286
chr2L	26219	-0.21357932258580342
chr2L	26259	-0.17074053393010633
chr2L	26299	-0.1813665709811419
chr2L	26339	-0.15107777475075182
chr2L	26379	-0.1566577487115645
chr2L	26417	-0.1236574601350819
chr2L	26455	-0.1523900716932942
chr2L	26495	-0.19853234221215252
chr2L	26533	-0.19945457412929452
chr2L	26575	-0.2524729238943732
chr2L	26616	-0.2679174497680948
chr2L	26654	-0.24403883903968981
chr2L	26695	-0.19231709949307768
chr2L	26735	-0.24538027777936602
chr2L	26773	-0.24615665876316317
chr2L	26813	-0.27573897575362777
chr2L	26848	-0.2846448141130597
chr2L	26886	-0.2891496753652154
chr2L	26927	-0.257981780843182
chr2L	26966	-0.2407562303223098
chr2L	27004	-0.26089046890649764
chr2L	27046	-0.23729674613849033
chr2L	27084	-0.20465478850946722
chr2L	27122	-0.1780707995352005
chr2L	27160	-0.13504523581793507
chr2L	27196	-0.13495423777381355
chr2L	27506	0.09001062814621219
chr2L	27817	-0.21657307123875547
chr2L	28049	-0.26407860083038187
chr2L	28068	-0.1789020350224003
chr2L	28087	-0.16635534118361228
chr2L	28106	-0.08829984545332183
chr2L	28126	-0.08496574098414247
chr2L	28162	-0.12401011638349241
chr2L	28199	-0.12401011638349241
chr2L	28242	-0.0688957291315937
chr2L	28280	0.04779943589798344
chr2L	28320	-0.002310986132486015
chr2L	28362	-0.03432380125802457
chr2L	28399	-0.024134949783184527
chr2L	28440	0.016602060597974068
chr2L	28478	0.015672829089896645
chr2L	28516	-0.10451410117823906
chr2L	28556	-0.048680952188620154
chr2L	28597	-0.00803284393070734
chr2L	28637	4.7759295306164516E-4
chr2L	28674	-0.06291838329199469
chr2L	28713	-1.0394234808733435E-4
chr2L	28753	-0.011352449843173674
chr2L	28794	0.02888631523689741
chr2L	28834	0.03615237335834216
chr2L	28876	0.09248597170945771
chr2L	28915	0.15339330166386062
chr2L	28955	0.13794228639447112
chr2L	28997	0.1459582976429766
chr2L	29037	0.14623225822031938
chr2L	29076	0.1271937609944255
chr2L	29114	0.06633937962197282
chr2L	29152	0.04180667639603015
chr2L	29192	0.09180331276978618
chr2L	29230	0.09553603764615862
chr2L	29271	0.10808252499019436
chr2L	29308	0.08462578400944137
chr2L	29348	0.1233645154085556
chr2L	29389	0.013877175072884936
chr2L	29430	-0.0727931064462797
chr2L	29473	-0.13409597030754922
chr2L	29514	-0.11836342811925521
chr2L	29554	-0.14300623131843687
chr2L	29595	-0.14300623131843687
chr2L	29634	-0.1451477975796097
chr2L	29677	-0.16994883614672
chr2L	29713	-0.18762957233553693
chr2L	29751	-0.20493484383393692
chr2L	29788	-0.1812250018497395
chr2L	29830	-0.1502821075097516
chr2L	29865	-0.16650664115654046
chr2L	29908	-0.21736669183513974
chr2L	29947	-0.2468705044674613
chr2L	29988	-0.2089682209235067
chr2L	30030	-0.23179069540506406
chr2L	30070	-0.22165927534897215
chr2L	30110	-0.15799736516071353
chr2L	30150	-0.1049092780544972
chr2L	30192	-0.07344048041000756
chr2L	30232	-0.01873670902602124
chr2L	30270	-0.01873670902602124
chr2L	30312	-0.022011795538039003
chr2L	30348	0.05545087479353945
chr2L	30383	0.0799480731880226
chr2L	30422	0.13496692756838133
chr2L	30464	0.18035478024650048
chr2L	30500	0.18571195007316668
chr2L	30540	0.2549828673710868
chr2L	30580	0.25792058366977066
chr2L	30621	0.25028351583076697
chr2L	30660	0.20629407866631871
chr2L	30699	0.15541953657662677
chr2L	30738	0.15928092668777782
chr2L	30777	0.11392838501875424
chr2L	30819	0.09908616330430035
chr2L	30857	0.10102871912134219
chr2L	30897	0.02972571481537294
chr2L	30936	-0.015504797511616885
chr2L	30975	-0.029232048729945722
chr2L	31011	-0.03068233167084422
chr2L	31051	-0.015524046572967857
chr2L	31091	-0.08834104828973442
chr2L	31130	-0.15081407107496883
chr2L	31168	-0.1447725057044811
chr2L	31206	-0.21901150126416197
chr2L	31246	-0.18276989298692334
chr2L	31284	-0.12019313586351074
chr2L	31320	-0.028321786446120475
chr2L	31358	-0.02261889567244175
chr2L	31398	-0.007892895307601873
chr2L	31437	-0.004698312400859628
chr2L	31473	-0.018998886509757836
chr2L	31513	-0.09833496487231765
chr2L	31550	-0.03833770231690862
chr2L	31567	-0.0022858190917888765
chr2L	31629	-0.03983523835921592
chr2L	31667	-0.10357452048479796
chr2L	31707	-0.09873350888466834
chr2L	31745	-0.05911503734421378
chr2L	31785	-0.010307633268058326
chr2L	31824	-0.041450354377419764
chr2L	31866	0.022695139327878876
chr2L	31885	-0.006675714291581536
chr2L	31944	-0.07523332175893031
chr2L	31982	-0.07688919002594309
chr2L	32020	-0.051163283738797936
chr2L	32060	-0.055675404840254634
chr2L	32095	-0.04180159609560459
chr2L	32133	-0.006230741417227807
chr2L	32173	0.0034047910437998634
chr2L	32211	-0.0361006183771319
chr2L	32252	-0.07843714588508614
chr2L	32290	-0.09150498518993685
chr2L	32328	-0.06653703300010072
chr2L	32366	-0.10056912309269492
chr2L	32406	-0.08940938336211612
chr2L	32447	-0.14637258120122468
chr2L	32488	-0.11410283131155262
chr2L	32526	-0.13083896613522814
chr2L	32567	-0.04774554041519696
chr2L	32606	-0.044258270900791
chr2L	32649	-0.0856178258886206
chr2L	32688	-0.08807729935082904
chr2L	32724	-0.07860518901650734
chr2L	32761	-0.11028402698292895
chr2L	32800	-0.17367433008076313
chr2L	32840	-0.1823625662364213
chr2L	32880	-0.19134240343245726
chr2L	32919	-0.1414107173011945
chr2L	32958	-0.14888911547603084
chr2L	32996	-0.15860033819840205
chr2L	33035	-0.11940019007754217
chr2L	33084	-0.13525791527581
chr2L	33125	-0.10128186836703534
chr2L	33163	-0.10074741902500114
chr2L	33200	-0.11069870126448424
chr2L	33241	-0.16451794942019346
chr2L	33286	-0.1977150673286122
chr2L	33322	-0.17502325281618164
chr2L	33361	-0.2094149450702797
chr2L	33400	-0.2162093342337809
chr2L	33438	-0.17313255428945068
chr2L	33478	-0.2310425451111837
chr2L	33518	-0.19017773780714922
chr2L	33559	-0.18283175116028924
chr2L	33600	-0.2104957736282193
chr2L	33636	-0.17406063403307773
chr2L	33675	-0.13600459268119244
chr2L	33724	-0.12899192943845333
chr2L	33765	-0.11527553907869918
chr2L	33803	-0.1284769789069679
chr2L	33838	-0.16176158916101618
chr2L	33880	-0.16076140763500593
chr2L	33919	-0.16653197914892093
chr2L	33956	-0.1064307471576439
chr2L	33995	-0.13579933319777174
chr2L	34034	-0.10261644614038806
chr2L	34073	-0.06844783150283214
chr2L	34112	-0.08968637020051187
chr2L	34152	-0.0545668708199645
chr2L	34169	-0.030589577176028004
chr2L	34210	-0.03184002633929528
chr2L	34248	-0.03184002633929528
chr2L	34285	-0.04406689292102006
chr2L	34322	-0.10220642443993588
chr2L	34360	-0.10220642443993588
chr2L	34399	-0.16634600191267873
chr2L	34438	-0.1968640282123097
chr2L	34476	-0.2198723074402416
chr2L	34518	-0.24055103625207014
chr2L	34556	-0.21525281503889104
chr2L	34596	-0.2131402675066555
chr2L	34637	-0.21497414129495973
chr2L	34754	-0.2880034945156699
chr2L	34791	-0.24618186216725535
chr2L	34847	-0.29222127419860006
chr2L	34884	-0.25412520232809815
chr2L	34923	-0.18844950222587672
chr2L	34962	-0.18520846068138958
chr2L	35038	-0.129495322389356
chr2L	35058	-0.1523883956212276
chr2L	35075	-0.1984111701352
chr2L	35115	-0.2153157826844705
chr2L	35155	-0.13574747482498728
chr2L	35192	-0.09629289608291185
chr2L	35233	-0.16297438659090974
chr2L	35275	-0.14456976661997836
chr2L	35356	-0.13617440082550003
chr2L	35374	-0.05760599969440884
chr2L	35393	-0.05562554332515587
chr2L	35428	0.018935159750243062
chr2L	35467	0.02134810358034169
chr2L	35507	0.01012596272943617
chr2L	35544	-0.04622025237295624
chr2L	35586	-0.0915315102933036
chr2L	35625	-0.10256326561245241
chr2L	35663	-0.07758762619491145
chr2L	35684	-0.0741929633689255
chr2L	35740	-0.015483632861846472
chr2L	35780	0.02615006873107344
chr2L	35819	-0.0041357252914770845
chr2L	35860	0.01078178251318575
chr2L	35902	0.029501477415661094
chr2L	35940	-0.024440954549894003
chr2L	35977	0.0015241500246384377
chr2L	36014	0.0015241500246384377
chr2L	36053	-0.030892071200606767
chr2L	36094	-0.036397493540415306
chr2L	36134	-0.09159203753690198
chr2L	36171	-0.10274968118458551
chr2L	36213	-0.10538925771087199
chr2L	36252	-0.10456272368142354
chr2L	36290	-0.09343665163540991
chr2L	36329	-0.11184503980323494
chr2L	36368	-0.14974848188721993
chr2L	36411	-0.13455390699359235
chr2L	36452	-0.15270815312799596
chr2L	36493	-0.1775559406391382
chr2L	36535	-0.1457023780658206
chr2L	36575	-0.1665024129762014
chr2L	36612	-0.11025188329837578
chr2L	36650	-0.12683499528031117
chr2L	36690	-0.18464373112507523
chr2L	36729	-0.13976053360581825
chr2L	36768	-0.16850295598658457
chr2L	36808	-0.17788093032247468
chr2L	36848	-0.1283450832220961
chr2L	36887	-0.0839885653001063
chr2L	36926	-0.10108644809319181
chr2L	36964	-0.1075415931912947
chr2L	37003	-0.07089427085926368
chr2L	37045	-0.03468177667910582
chr2L	37084	-0.06378315347671298
chr2L	37123	-0.04482020623407568
chr2L	37164	-0.022835787753716908
chr2L	37206	-0.05300558738401602
chr2L	37244	-0.02420940195905607
chr2L	37285	9.188824944735903E-4
chr2L	37324	-0.0280082343240311
chr2L	37361	0.02135365117284215
chr2L	37399	-0.015907783318119744
chr2L	37439	-0.006956257571437577
chr2L	37476	0.05794293351778078
chr2L	37516	0.038439763176250114
chr2L	37555	0.05966840906924092
chr2L	37592	0.11430114363549837
chr2L	37633	0.17729225353637054
chr2L	37673	0.1919314250334315
chr2L	37711	0.18991974587920624
chr2L	37751	0.23115530090441522
chr2L	37793	0.19143583524067895
chr2L	37833	0.11242141095752647
chr2L	37871	0.14701362836651263
chr2L	37914	0.1279792167347848
chr2L	37952	0.0850205575538114
chr2L	37991	0.12211140126627082
chr2L	38032	0.09584576837618516
chr2L	38070	0.10019401779148508
chr2L	38107	0.1335477886688207
chr2L	38148	0.1434725797791847
chr2L	38186	0.13974293622297823
chr2L	38222	0.12385639754587044
chr2L	38260	0.1132596685112496
chr2L	38300	0.03836573603797942
chr2L	38339	-0.003442541050392241
chr2L	38377	0.02097453978085421
chr2L	38418	-0.026148650769373973
chr2L	38461	0.05568932650149794
chr2L	38500	0.08120454519973665
chr2L	38540	0.08120454519973665
chr2L	38580	0.057075485310926585
chr2L	38621	0.08276549975451429
chr2L	38662	0.10754726964322578
chr2L	38702	0.12770703950194687
chr2L	38738	0.17890416291473715
chr2L	38776	0.10164168830111156
chr2L	38814	0.042323743871784815
chr2L	38853	0.0544176734568147
chr2L	38925	0.02607930537127861
chr2L	38944	0.005252347747854872
chr2L	39001	0.09472054295430667
chr2L	39021	0.08620923149310251
chr2L	39059	0.03205593079755034
chr2L	39124	0.07539001835327726
chr2L	39161	0.04254286674868205
chr2L	39224	0.04732473042820658
chr2L	39242	0.020317994221736985
chr2L	39264	0.03289380943855994
chr2L	39323	-0.002504324184073235
chr2L	39343	0.007802053827813715
chr2L	39381	0.010221352002187404
chr2L	39437	0.06997753338431023
chr2L	39478	0.10095903883638543
chr2L	39534	0.06535956683358338
chr2L	39551	0.03448137135319538
chr2L	39589	0.07371942846812954
chr2L	39626	0.07389503222593087
chr2L	39664	0.05233229731298336
chr2L	39702	0.11736216982537809
chr2L	39743	0.10806322123727927
chr2L	39780	0.11382003606161266
chr2L	39819	0.1983667615803503
chr2L	39857	0.1790236952899099
chr2L	39900	0.19171799131357556
chr2L	39939	0.1965622466832708
chr2L	39978	0.1589451900027863
chr2L	40018	0.20769455795606095
chr2L	40059	0.1692060189862285
chr2L	40100	0.13350844023684166
chr2L	40139	0.11750544397763196
chr2L	40175	0.12111609469250535
chr2L	40213	0.09946692841644615
chr2L	40249	0.012198525772526914
chr2L	40287	0.05376995999403403
chr2L	40327	0.011471005037213367
chr2L	40367	-0.10982714953737739
chr2L	40403	-0.07966338499789773
chr2L	40441	-0.14326092265251666
chr2L	40482	-0.1809179638284993
chr2L	40522	-0.19626879270989583
chr2L	40561	-0.14653618797315424
chr2L	40599	-0.17958936747588167
chr2L	40638	-0.21584952507670133
chr2L	40678	-0.3031280163449474
chr2L	40716	-0.3117343381233814
chr2L	40753	-0.2984944276258895
chr2L	40792	-0.2416637142941868
chr2L	40830	-0.2527037665224162
chr2L	40867	-0.19190416604410915
chr2L	40907	-0.20011059436695303
chr2L	40950	-0.2835802760514026
chr2L	40989	-0.24369909302296838
chr2L	41026	-0.23044539953189508
chr2L	41065	-0.2610073927017268
chr2L	41105	-0.2863497607491759
chr2L	41144	-0.2578894278029998
chr2L	41182	-0.25334302183677854
chr2L	41219	-0.2925039073082367
chr2L	41256	-0.25003571503201527
chr2L	41296	-0.24901064788275368
chr2L	41333	-0.20699608691039462
chr2L	41369	-0.1536313982693128
chr2L	41409	-0.1536313982693128
chr2L	41448	-0.18911075121028204
chr2L	41486	-0.1435951909871695
chr2L	41524	-0.1506614902564724
chr2L	41568	-0.1250402319548511
chr2L	41608	-0.09889405634648707
chr2L	41647	-0.13221856603695206
chr2L	41686	-0.03913635500185861
chr2L	41724	0.02131482958431222
chr2L	41761	0.05990946356814811
chr2L	41800	0.03368810317311984
chr2L	41839	0.028998924934105535
chr2L	41877	0.034226218818680404
chr2L	41918	0.009836130342891103
chr2L	41955	0.07019706016825526
chr2L	41992	0.0719420317775187
chr2L	42032	0.037360500717044984
chr2L	42071	-0.03305340495403334
chr2L	42108	-0.034891656965708326
chr2L	42146	-0.1077768243386334
chr2L	42185	-0.08055349428669972
chr2L	42221	-0.01138818682698357
chr2L	42260	0.004652675887612526
chr2L	42298	-0.01154162108630376
chr2L	42338	-0.01154162108630376
chr2L	42355	0.03439814269572994
chr2L	42414	-0.00791733977431684
chr2L	42454	0.020094543443103893
chr2L	42492	0.09641430871291501
chr2L	42530	0.14775991228967775
chr2L	42568	0.14472842081326973
chr2L	42608	0.12186554511139966
chr2L	42648	0.09799466624845822
chr2L	42668	0.07859556643521254
chr2L	42725	0.10450424630971979
chr2L	42762	0.12694975617052595
chr2L	42799	0.1648243349721012
chr2L	42836	0.15666059700435747
chr2L	42874	0.11321662806645924
chr2L	42913	0.17107718928699597
chr2L	42955	0.17107718928699597
chr2L	42992	0.12324210088896882
chr2L	43035	0.0835968189509782
chr2L	43071	0.1754257117776259
chr2L	43110	0.15832792838869458
chr2L	43148	0.17102103248904027
chr2L	43188	0.13790556610156302
chr2L	43227	0.09998654780078026
chr2L	43267	0.16628480432972428
chr2L	43306	0.139399925368699
chr2L	43346	0.16748666758065886
chr2L	43383	0.2140963981134501
chr2L	43422	0.16827114901492207
chr2L	43464	0.1986008753617181
chr2L	43503	0.15574814075527843
chr2L	43541	0.11245295657323844
chr2L	43580	0.050777134262714914
chr2L	43622	0.08162415027571944
chr2L	43663	0.03399248841732151
chr2L	43699	0.010311733374756927
chr2L	43740	-0.04911247310277431
chr2L	43778	-0.049474265738370646
chr2L	43820	-0.08930707509374287
chr2L	43856	-0.14485180152937757
chr2L	43897	-0.08027551176070104
chr2L	43935	-0.14629815367652868
chr2L	43972	-0.10557654413754
chr2L	44011	-0.09085556378914265
chr2L	44050	-0.11871093571443278
chr2L	44092	-0.08168779364255443
chr2L	44133	-0.1235549657014379
chr2L	44171	-0.10525050165372658
chr2L	44293	-0.04060411431508111
chr2L	44331	0.002658587650072123
chr2L	44372	0.0531294232596089
chr2L	44408	0.05899548318359038
chr2L	44449	0.059631371869889094
chr2L	44490	0.011677616331080998
chr2L	44567	0.024067250166744148
chr2L	44588	0.012199944461455633
chr2L	44607	-0.0330843860096432
chr2L	44646	-0.017684150966516175
chr2L	44686	-0.06962671436962123
chr2L	44725	-0.12483978623368838
chr2L	44765	-0.10111657478509671
chr2L	44804	-0.041890652851424154
chr2L	44884	-0.03676597522524115
chr2L	44904	-0.045045235824373746
chr2L	44923	-0.07224492938262148
chr2L	44962	-0.10251929812971501
chr2L	45003	-0.13541399653744524
chr2L	45039	-0.11974674944975643
chr2L	45079	-0.13078665220105273
chr2L	45122	-0.16084366177942772
chr2L	45161	-0.14794362257293692
chr2L	45202	-0.11916261025266396
chr2L	45238	-0.13851585774823008
chr2L	45274	-0.14714114133539744
chr2L	45316	-0.18164599105051557
chr2L	45355	-0.1942825412222548
chr2L	45395	-0.19572139992624144
chr2L	45432	-0.26923155940128185
chr2L	45471	-0.3561970536201325
chr2L	45508	-0.37525304777679225
chr2L	45547	-0.3889909986498296
chr2L	45588	-0.39554355606701647
chr2L	45627	-0.4124192107492864
chr2L	45664	-0.3828361291645695
chr2L	45702	-0.3931690462481557
chr2L	45741	-0.4524093955338783
chr2L	45780	-0.49365897321920565
chr2L	45820	-0.46470629829111443
chr2L	45859	-0.4431187972035618
chr2L	45893	-0.3810009893165383
chr2L	45931	-0.32933453022005094
chr2L	45972	-0.31173806299295137
chr2L	46014	-0.30949668614366854
chr2L	46050	-0.2676873522853608
chr2L	46087	-0.24115282451932588
chr2L	46124	-0.24627167954503495
chr2L	46164	-0.20352269844843812
chr2L	46203	-0.19820511421523684
chr2L	46242	-0.14496156623514575
chr2L	46280	-0.13451119854066165
chr2L	46320	-0.136829187472818
chr2L	46362	-0.08396029001348708
chr2L	46401	-7.667046601065764E-4
chr2L	46439	0.10075902823426611
chr2L	46480	0.11827762992900279
chr2L	46518	0.0900327345806966
chr2L	46552	0.10598869267042606
chr2L	46592	0.09397253817407628
chr2L	46630	0.10536447971874292
chr2L	46668	0.09405944943173203
chr2L	46706	0.049490427400435584
chr2L	46745	0.08787224712053904
chr2L	46785	0.08787224712053904
chr2L	46823	0.13340910640451623
chr2L	46861	0.19682780737458644
chr2L	46900	0.19399747595888428
chr2L	46941	0.27445028026558804
chr2L	46982	0.301359677202807
chr2L	47021	0.23507928767933836
chr2L	47058	0.24813227043353786
chr2L	47097	0.2555422315283751
chr2L	47137	0.22160121544942032
chr2L	47171	0.17881819721601372
chr2L	52801	0.39358258510662086
chr2L	52821	0.4017950769306309
chr2L	52841	0.42375891896976076
chr2L	52862	0.398351046257071
chr2L	52881	0.3758623401507731
chr2L	52919	0.36137532493597724
chr2L	52958	0.34407266557120597
chr2L	52999	0.376674171551664
chr2L	53035	0.3931962822035872
chr2L	53075	0.40382160671214273
chr2L	53112	0.4207101438609616
chr2L	53152	0.4762514460847049
chr2L	53191	0.4294712353075722
chr2L	53229	0.4010987048454637
chr2L	53269	0.3494739653870414
chr2L	53317	0.3134944724741205
chr2L	53354	0.32463434319725654
chr2L	53391	0.2804683187096227
chr2L	53431	0.2800285547004045
chr2L	53471	0.26471789083836966
chr2L	53511	0.2274254934382766
chr2L	53550	0.2527184412870194
chr2L	53589	0.18392367040070182
chr2L	53631	0.19290088254928778
chr2L	53665	0.1514634770590046
chr2L	53705	0.11542034155651125
chr2L	53741	0.07629610064181473
chr2L	53821	-0.010083924855217205
chr2L	53863	-0.023728083433144205
chr2L	53903	-0.030068018488775636
chr2L	53946	-0.012259588865772069
chr2L	53980	-0.035455510915468835
chr2L	54016	-0.08768092624887551
chr2L	54053	-0.10985456563136863
chr2L	54112	-0.21964472307930946
chr2L	54188	-0.1479714975098451
chr2L	54226	-0.13038397657506778
chr2L	54266	-0.06306945895411636
chr2L	54300	-0.03775955090714662
chr2L	54361	-0.062361603831776545
chr2L	54421	-0.08682207681879439
chr2L	54463	-0.05731140404907594
chr2L	54483	-0.07258682785517223
chr2L	54502	-0.08664470319316082
chr2L	54539	-0.09382396983656051
chr2L	54580	-0.131629393680381
chr2L	54616	-0.0896384628633023
chr2L	54672	-0.048235487711369235
chr2L	54713	-0.019372521535805376
chr2L	54789	0.08950308343658879
chr2L	54808	0.06392250382068797
chr2L	54830	0.10529257007222827
chr2L	54869	0.08218168444051403
chr2L	54910	-0.005229657521453745
chr2L	54946	-0.03275928632994383
chr2L	54987	-0.018611844282004776
chr2L	55026	-0.04968803363484984
chr2L	55066	-0.005071606315557808
chr2L	55105	-0.036842146066001884
chr2L	55142	-0.05314877567732932
chr2L	55178	-0.03141334049510818
chr2L	55216	-0.023716845787957356
chr2L	55233	-0.06395862729261459
chr2L	55271	-0.025662096656796085
chr2L	55312	-0.039489683833051625
chr2L	55375	-0.06026675110164537
chr2L	55393	-0.08328643273490388
chr2L	55460	-0.12866201453697906
chr2L	55500	-0.19821632610658924
chr2L	55543	-0.19272330590004583
chr2L	55563	-0.14835509355280851
chr2L	55601	-0.14613642298609375
chr2L	55640	-0.17825818277262934
chr2L	55698	-0.18005673716564322
chr2L	55718	-0.1730167044231098
chr2L	55776	-0.20646568561105508
chr2L	55812	-0.13421464731634442
chr2L	55850	-0.10132202930624536
chr2L	55888	-0.05878083825728252
chr2L	55927	-0.055856562568167394
chr2L	55966	-0.04540615883883555
chr2L	56007	-0.001248040544528036
chr2L	56046	0.015941370977708934
chr2L	56092	0.022722743368057567
chr2L	56129	0.01751460820818919
chr2L	56170	0.10757284205811288
chr2L	56211	0.09423834969687933
chr2L	56251	0.09607864124591738
chr2L	56291	0.10508792324120779
chr2L	56335	0.22076682543222864
chr2L	56376	0.2361184186289913
chr2L	56414	0.2358647431198183
chr2L	56452	0.2562321097083917
chr2L	56491	0.1757657476251806
chr2L	56610	0.1441323377114792
chr2L	56649	0.07975378622706114
chr2L	56689	-0.07251872365976328
chr2L	56729	-0.157437095601221
chr2L	56768	-0.15040109457347423
chr2L	56807	-0.1668399876270867
chr2L	56892	-0.39651898647129785
chr2L	56913	-0.35270184900891377
chr2L	56933	-0.3657795574068474
chr2L	56974	-0.36205631093106744
chr2L	57016	-0.3754941242693016
chr2L	57054	-0.3754941242693016
chr2L	57092	-0.3529030850188234
chr2L	57130	-0.3146861701928167
chr2L	57208	-0.2260626804639107
chr2L	57225	-0.22703416192143624
chr2L	57244	-0.21985498898198658
chr2L	57280	-0.17913866981321458
chr2L	57319	-0.07189415798393282
chr2L	57360	0.00393787366568521
chr2L	57379	0.039319066676670344
chr2L	57440	0.12506114959330183
chr2L	57459	0.1737067925506922
chr2L	57522	0.25079825671906036
chr2L	57559	0.2243339500531762
chr2L	57597	0.2382003406143261
chr2L	57637	0.2912965834826889
chr2L	57675	0.29544040711404373
chr2L	57694	0.3038679530602351
chr2L	57752	0.26312983165712106
chr2L	57772	0.24651775745913235
chr2L	57824	0.1980392166819863
chr2L	57863	0.21291626680827783
chr2L	57898	0.2054097068648766
chr2L	57939	0.23854951321687304
chr2L	57976	0.23418369764392005
chr2L	58014	0.18679706017365494
chr2L	58052	0.15467478752293667
chr2L	58091	0.13010499468291195
chr2L	58130	0.08963637605958681
chr2L	58167	0.10615569866606105
chr2L	58184	0.10890990256607697
chr2L	58243	0.1938548439852759
chr2L	58282	0.15832196782750685
chr2L	58321	0.13167530321209384
chr2L	58363	0.11595146309509403
chr2L	58400	0.114269139783216
chr2L	58436	0.07769467535588373
chr2L	58475	0.10025902212699353
chr2L	58495	0.09293724778395734
chr2L	58552	0.09760683526379375
chr2L	58590	0.08988951935905962
chr2L	58631	0.03479035897964321
chr2L	58668	0.045237328491278345
chr2L	58708	0.04841719686839004
chr2L	58747	0.02168053937629241
chr2L	58788	-0.0356100236852327
chr2L	58824	-0.016350603930687234
chr2L	58866	-0.022415494619303367
chr2L	58908	-0.10004524863641588
chr2L	58948	-0.07798469899230635
chr2L	58989	-0.02220674223394917
chr2L	59026	0.006511514431192881
chr2L	59064	-0.016278079303114684
chr2L	59102	-0.016923303315242322
chr2L	59141	0.02658344067961534
chr2L	59178	-0.015880022557660686
chr2L	59221	-3.598150400447272E-4
chr2L	59263	0.008269203664320676
chr2L	59303	-0.03174775775030856
chr2L	59344	-0.009344526698384984
chr2L	59386	-0.024908998634483894
chr2L	59427	-0.04793959606275653
chr2L	59465	0.04573854086443093
chr2L	59505	0.009425579625897917
chr2L	59548	0.056978830508551265
chr2L	59586	0.14952431249438175
chr2L	59625	0.1621279333407091
chr2L	59663	0.22174535738623855
chr2L	59703	0.19438106213513884
chr2L	59740	0.17222540420773758
chr2L	59777	0.20351881645053205
chr2L	59855	0.23818655448335319
chr2L	59893	0.2239045803364786
chr2L	60872	0.1202735550885563
chr2L	60890	0.08199923406466603
chr2L	60908	0.051734689406796444
chr2L	60926	-0.004875218745103266
chr2L	60943	0.03352519380189508
chr2L	61038	0.07953343389353192
chr2L	61058	0.07324701106146499
chr2L	61078	0.07623921932851381
chr2L	61099	0.07409757681489554
chr2L	61141	0.13744424069547403
chr2L	61181	0.10528091084849946
chr2L	61220	0.03682064204296764
chr2L	61260	0.02089344547265674
chr2L	61299	0.05468906675651262
chr2L	61317	0.04699280221575397
chr2L	61354	0.057923602351547754
chr2L	61410	0.07074913843697453
chr2L	61448	0.11915712132944302
chr2L	61484	0.15613003876115877
chr2L	61503	0.11312615538005405
chr2L	61560	0.18483620293410194
chr2L	61598	0.13920933013673617
chr2L	61639	0.08523202562212268
chr2L	61680	0.07181838340059775
chr2L	61721	0.06705830566386156
chr2L	61761	0.07789834490048962
chr2L	61802	0.06404784500602964
chr2L	61823	0.015381299019343875
chr2L	61879	0.03716099459131155
chr2L	61916	0.007196825787990709
chr2L	61955	0.006433338857198893
chr2L	61991	-0.008451701440407492
chr2L	62029	-0.01079237664104807
chr2L	62068	-0.05190841766528512
chr2L	62107	-0.12742068730890263
chr2L	62144	-0.1215761055406333
chr2L	62186	-0.12626519053423704
chr2L	62224	-0.10414769509548906
chr2L	62265	-0.04260789308885287
chr2L	62304	-0.06738788118438853
chr2L	62343	-0.07228329836859763
chr2L	62384	-0.04623343666202621
chr2L	62420	-0.12257773562117762
chr2L	62459	-0.15147660561439497
chr2L	62495	-0.08590668780231188
chr2L	62537	-0.06769803139937404
chr2L	62577	0.005177777127708557
chr2L	62615	0.032964118472741076
chr2L	62653	0.03890638804997989
chr2L	62692	-0.01703801298142338
chr2L	62731	-0.07717684295336162
chr2L	62767	-0.05598655871081159
chr2L	62808	-0.09948654258575225
chr2L	62848	-0.06051537403410538
chr2L	62887	-0.07440646433812817
chr2L	62929	-0.14545953177301177
chr2L	62968	-0.0642863173527898
chr2L	63006	-0.031650549008336346
chr2L	63042	-0.015063372883675956
chr2L	63081	0.06522817915161182
chr2L	63118	0.05792845449636405
chr2L	63158	0.021552114337033322
chr2L	63198	-0.031333574172252084
chr2L	63238	-0.10469768321967668
chr2L	63275	-0.178088565524522
chr2L	63316	-0.17471358554952018
chr2L	63354	-0.12228066040069437
chr2L	63390	-0.058097998911990405
chr2L	63431	0.002088192953922589
chr2L	63468	-0.017442829510776293
chr2L	63510	-0.02264120694026494
chr2L	63553	-0.05849934236320499
chr2L	63593	-0.01149904002567516
chr2L	63631	-0.025208276114599155
chr2L	63670	-0.04626768965164671
chr2L	63711	-0.05483519483738183
chr2L	63749	-0.05451216933748799
chr2L	63787	0.003159452672233402
chr2L	63825	0.027688335997090145
chr2L	63867	0.1265019253381792
chr2L	63905	0.11613649111103173
chr2L	63947	0.1781401443542189
chr2L	63988	0.24394582994392297
chr2L	65197	-0.17499396706432363
chr2L	65215	-0.19461815603823754
chr2L	65234	-0.21733224489362488
chr2L	65253	-0.2126916188980255
chr2L	65272	-0.1939984020711096
chr2L	65291	-0.16392888288584181
chr2L	65347	-0.1612457111916788
chr2L	65428	-0.14552688677001577
chr2L	65447	-0.15602100605137934
chr2L	65488	-0.1604033767701273
chr2L	65543	-0.1489172796814069
chr2L	65579	-0.1338572491117144
chr2L	65619	-0.13778017259829983
chr2L	65662	-0.1498811377471339
chr2L	65718	-0.1534630210629091
chr2L	65736	-0.12002685792272201
chr2L	65775	-0.0859448246859086
chr2L	65813	-0.05011355438679991
chr2L	65852	0.001716736357738835
chr2L	65888	0.04124286787817714
chr2L	65929	0.005385709912888258
chr2L	65969	0.02948636623063702
chr2L	66033	0.002701873892779792
chr2L	66052	4.495634289251408E-6
chr2L	66089	0.01910547983009868
chr2L	66128	0.047651561429754886
chr2L	66167	0.06288026224408985
chr2L	66206	0.12091831988042857
chr2L	66244	0.09183702267485269
chr2L	66281	0.12476148733810431
chr2L	66324	0.10967564475922918
chr2L	66360	0.16544358104387485
chr2L	66377	0.17511745051300076
chr2L	66416	0.14929211581426977
chr2L	66474	0.15151315652841124
chr2L	66513	0.09487360615542985
chr2L	66554	0.06459434221397155
chr2L	66591	0.05797099283734048
chr2L	66633	-0.025311909611548403
chr2L	66671	0.0061413906684919676
chr2L	66692	0.04642247440570063
chr2L	66732	0.0442162172495823
chr2L	66788	0.09373184817366932
chr2L	66827	0.09432640891264542
chr2L	66864	0.09306111469495869
chr2L	66899	0.12895102410527073
chr2L	66940	0.12462207639695813
chr2L	66978	0.14982690736809995
chr2L	67013	0.11438953811993749
chr2L	67049	0.1048631684712389
chr2L	67090	0.16111867039281183
chr2L	67131	0.15481414941973928
chr2L	67169	0.20127601070671527
chr2L	67205	0.2539069606851462
chr2L	67246	0.2836872601818649
chr2L	67282	0.30713166041985523
chr2L	67323	0.2914259944639195
chr2L	67362	0.26998590703454184
chr2L	67399	0.2715490548733856
chr2L	67418	0.24079396758740057
chr2L	67475	0.2103145001071163
chr2L	67513	0.15309592360805477
chr2L	67552	0.2052655937711346
chr2L	67591	0.18787929840276554
chr2L	67629	0.180422723203222
chr2L	67665	0.19674827350033716
chr2L	67706	0.15888467773603676
chr2L	67725	0.14101550137631802
chr2L	67783	0.14286980414089534
chr2L	67821	0.08158142292042841
chr2L	67860	0.03817681569731508
chr2L	67896	0.026976428618238183
chr2L	67934	0.011233069916366627
chr2L	67972	-0.023170765674008463
chr2L	68009	-0.09799064860451275
chr2L	68047	-0.13245316193708306
chr2L	68086	-0.17503775608189578
chr2L	68127	-0.17440290931627936
chr2L	68165	-0.22076145165818925
chr2L	68205	-0.24405745612881383
chr2L	68244	-0.23379048217080917
chr2L	68281	-0.19066240106692967
chr2L	68322	-0.21664725011959216
chr2L	68361	-0.2068203073133861
chr2L	68398	-0.19084072992098491
chr2L	68437	-0.1928966241021778
chr2L	68475	-0.19416523307250935
chr2L	68512	-0.20501621072126794
chr2L	68551	-0.2355737655070784
chr2L	68589	-0.23135914824864467
chr2L	68630	-0.18456398350268455
chr2L	68666	-0.1425761742340193
chr2L	68706	-0.1441264713994893
chr2L	68749	-0.045071180172463636
chr2L	68788	-0.06144735827679053
chr2L	68828	0.004057669448125681
chr2L	68865	-0.02939385246151378
chr2L	68905	-0.044164623056410036
chr2L	68946	-0.10338439787306068
chr2L	68985	-0.11103267641749343
chr2L	69022	-0.07381703266332404
chr2L	69061	-0.05344454089744044
chr2L	69101	-0.06592016490011622
chr2L	69140	0.004014909459675841
chr2L	69181	-0.021806109619320977
chr2L	69218	6.900133945955863E-5
chr2L	69258	0.007655479403268769
chr2L	69295	-0.044160726067679984
chr2L	69335	-0.10869233123802194
chr2L	69377	-0.0412713081300069
chr2L	69417	-0.08729213291359983
chr2L	69457	-0.08905176134691382
chr2L	69496	-0.09177688684516454
chr2L	69536	-0.06653354564753021
chr2L	69574	-0.07935975472236993
chr2L	69613	-0.007108622302752051
chr2L	69650	0.01058354636463168
chr2L	69688	-0.02890260968349967
chr2L	69730	-0.039819775548706575
chr2L	69769	-0.055987327699586704
chr2L	69808	-0.06957760343775034
chr2L	69846	-0.048619607461109264
chr2L	69885	-0.06220162798464687
chr2L	69923	-0.07416016766981884
chr2L	69962	-0.03494551917436937
chr2L	70000	0.0038371910874886337
chr2L	70040	0.01289745222438595
chr2L	70079	0.02691125748957243
chr2L	70122	0.010470177728021094
chr2L	70160	-0.0050841747668129616
chr2L	70197	0.009240787115349806
chr2L	70237	0.02486562293528536
chr2L	70272	-0.0024620025570439926
chr2L	70310	-0.00980208173103018
chr2L	70350	0.03718531482344574
chr2L	70388	-0.009204091168998178
chr2L	70427	-0.008960986514323052
chr2L	70465	-0.008846782269351353
chr2L	70503	-0.001041285287295975
chr2L	70541	0.005978735304475495
chr2L	70579	-0.007675479130119988
chr2L	70615	-0.029122817338722604
chr2L	70654	-0.04556125652353676
chr2L	70692	-0.0659858340737518
chr2L	70736	-0.07937220031548074
chr2L	70772	-0.0840764224126205
chr2L	70811	-0.09191488712551302
chr2L	70850	-0.13446660947408565
chr2L	70888	-0.135754148908239
chr2L	70929	-0.11591577275281525
chr2L	70968	-0.12393965769396569
chr2L	71086	-0.1568442132855258
chr2L	71125	-0.2068746231000042
chr2L	71164	-0.18745159367000797
chr2L	71201	-0.14387621446837087
chr2L	71238	-0.09653688320375654
chr2L	71280	-0.08497044491005329
chr2L	71357	-0.07948655311311394
chr2L	71379	-0.07874682145537822
chr2L	71396	-0.054357665478494695
chr2L	71436	-0.027231232076057692
chr2L	71473	0.038179499837096356
chr2L	71516	0.05166002276405591
chr2L	71600	0.06059100664145715
chr2L	71681	0.06556839981554001
chr2L	71703	0.03417653913135039
chr2L	71724	0.04000063869294041
chr2L	71762	0.05029230380383298
chr2L	71800	0.09877453003840188
chr2L	71837	0.12488696421736321
chr2L	71901	0.05144986584333432
chr2L	71921	0.028398186936336334
chr2L	71960	0.01164070084161877
chr2L	72002	-0.019872154832123838
chr2L	72038	-0.0039400514619446015
chr2L	72077	-0.0647847507655557
chr2L	72156	-0.07210170440309145
chr2L	72218	-0.006959829384317145
chr2L	72239	-0.04648477133799173
chr2L	72280	-0.08241389946874886
chr2L	72322	-0.06534698453628174
chr2L	72361	-0.09142051191899718
chr2L	72401	-0.1452646623863643
chr2L	72456	-0.16157263248487344
chr2L	72477	-0.1560413295828469
chr2L	72517	-0.22523594731206556
chr2L	72556	-0.18129139556054596
chr2L	72595	-0.21911598339381008
chr2L	72634	-0.12259620164861598
chr2L	72672	-0.017060772332731972
chr2L	72709	-0.06342436211445054
chr2L	72770	-0.07758739901301334
chr2L	72790	-0.07008471345556118
chr2L	72830	-0.12390040789111557
chr2L	72871	-0.15084949679944787
chr2L	72911	-0.08682088734341101
chr2L	72952	-0.1442074649247012
chr2L	72990	-0.11986528163586936
chr2L	73031	-0.03119868118588099
chr2L	73070	-0.008086124201248879
chr2L	73112	0.05270754218554465
chr2L	73150	0.0770707926205097
chr2L	73189	0.06612621340897094
chr2L	73229	0.07463059127187334
chr2L	73267	0.13964709693127877
chr2L	73306	0.0814954200830058
chr2L	73341	-0.019747173700240536
chr2L	73383	0.041164712317084864
chr2L	73423	0.12924175526642082
chr2L	73461	0.10563584557756656
chr2L	73501	0.1326648403266277
chr2L	73541	0.09194866821336577
chr2L	73584	0.06963644998865691
chr2L	73622	0.16630046704996934
chr2L	73662	0.20234482451485789
chr2L	73702	0.14507131960434236
chr2L	73743	0.2700765674088378
chr2L	73783	0.17344631954953513
chr2L	73823	0.17316485472243942
chr2L	73862	0.21521174864377776
chr2L	73901	0.23918324941897814
chr2L	73941	0.28127411466553054
chr2L	73979	0.3155079723199394
chr2L	74019	0.38803006382431493
chr2L	74057	0.3552711241782233
chr2L	74093	0.33060271324751445
chr2L	74130	0.36427727926044984
chr2L	74169	0.3369761244814045
chr2L	74210	0.3391626649627813
chr2L	74246	0.35059829773295964
chr2L	74284	0.25927917410304596
chr2L	74325	0.16213591243472733
chr2L	74364	0.16211231465539697
chr2L	74404	0.08345361288653676
chr2L	74445	0.08078166535380553
chr2L	74484	0.08410245665936736
chr2L	74522	0.0872539715233018
chr2L	74568	0.0656439302533664
chr2L	74608	0.01994642229692604
chr2L	74647	-0.021584991355870286
chr2L	74684	-0.05942378452770522
chr2L	74723	-0.032673074577152225
chr2L	74759	0.030346627029413455
chr2L	74797	0.055648102170926174
chr2L	74834	0.10290404336431157
chr2L	74870	0.08296943328631687
chr2L	74909	0.09124486739295735
chr2L	74950	0.1328522496032066
chr2L	74989	0.14449646968301444
chr2L	75028	0.21105696626407078
chr2L	75069	0.22723349464404746
chr2L	75109	0.252557974050898
chr2L	75146	0.21599050355733887
chr2L	75189	0.16379538269210409
chr2L	75229	0.14241510203529398
chr2L	75268	0.13247151506666607
chr2L	75305	0.17876623416076315
chr2L	75342	0.22958373408200186
chr2L	75359	0.2746567847833539
chr2L	75397	0.21505300042046166
chr2L	75456	0.1890159945033296
chr2L	75493	0.18280146751992826
chr2L	75532	0.2547502720751265
chr2L	75573	0.2495781551323665
chr2L	75611	0.21685074973787746
chr2L	75652	0.2005485717342997
chr2L	75670	0.19954189990126658
chr2L	75710	0.13796716027522993
chr2L	75766	0.129833176469304
chr2L	75803	0.15534006629608524
chr2L	75844	0.21213932397420004
chr2L	75884	0.17547396650806105
chr2L	75919	0.17539938661275953
chr2L	75956	0.18755532634875274
chr2L	75993	0.1978441600835784
chr2L	76032	0.1446188032241711
chr2L	76074	0.09370428511625212
chr2L	76113	0.05498142007516395
chr2L	76151	0.05539529871410013
chr2L	76192	0.04881048263031846
chr2L	76229	0.01909883804003047
chr2L	76270	-0.003997755024339611
chr2L	76305	0.012601179049076153
chr2L	76343	-0.009632111849920418
chr2L	76382	-0.04376776584693367
chr2L	76420	-0.027780692682973177
chr2L	76462	-0.0358787340129874
chr2L	76503	-0.012535088582636255
chr2L	76541	0.08912129370551357
chr2L	76580	0.1618639143736066
chr2L	76620	0.1112733827401133
chr2L	76658	0.13148687692669453
chr2L	76697	0.1614180826098405
chr2L	76735	0.22356455626678057
chr2L	76774	0.23024770795463306
chr2L	76812	0.25933156834840065
chr2L	76851	0.18236978600283685
chr2L	76888	0.23365593084798827
chr2L	76925	0.28000568770936923
chr2L	76964	0.2928528659312458
chr2L	77003	0.35589254573001206
chr2L	77042	0.4213730137954794
chr2L	77082	0.36970518858591306
chr2L	77122	0.42300806612816083
chr2L	77161	0.35678319162998234
chr2L	77199	0.35771618832680213
chr2L	77237	0.3402789265580293
chr2L	77279	0.31914917936231796
chr2L	77316	0.22318389885832648
chr2L	77354	0.16136442962188494
chr2L	77393	0.12870354639941972
chr2L	77431	0.10622958808400972
chr2L	77472	0.0253830870722546
chr2L	77509	0.08643636998415054
chr2L	77548	0.057829815287582714
chr2L	77589	0.05135448802972983
chr2L	77630	0.029421303913955418
chr2L	77668	-0.06794575677121463
chr2L	77707	-0.11992524627235343
chr2L	77746	-0.13792251486462584
chr2L	77785	-0.23351066080458954
chr2L	77823	-0.26846274365603634
chr2L	77861	-0.37023672316091094
chr2L	77903	-0.44603965955852226
chr2L	77942	-0.38274340747322666
chr2L	77981	-0.3389085821903919
chr2L	78020	-0.32588098205326427
chr2L	78060	-0.3079231714325428
chr2L	78099	-0.27810778809788184
chr2L	78138	-0.19462159399369813
chr2L	78180	-0.20220591951897943
chr2L	78219	-0.19800012199008155
chr2L	78259	-0.21624015042643366
chr2L	78298	-0.15166651265457792
chr2L	78338	-0.06797408112867759
chr2L	78377	-0.012621504646774303
chr2L	78417	0.0938418179536375
chr2L	78458	0.1862154983804936
chr2L	78498	0.2513235803952941
chr2L	78535	0.36278231536174876
chr2L	78574	0.3744147265662009
chr2L	78613	0.31343086394766395
chr2L	78651	0.2697852892285351
chr2L	78689	0.23217458173638245
chr2L	78728	0.2588540224405432
chr2L	78768	0.24464460871114777
chr2L	78809	0.1794287480866459
chr2L	78848	0.11878324670796711
chr2L	78885	0.11917793275405829
chr2L	78925	0.17588672091573673
chr2L	78964	0.14204560467796892
chr2L	79003	0.1464429985605955
chr2L	79042	0.08579513649429985
chr2L	79082	0.06761837687165269
chr2L	79122	0.05077674268718096
chr2L	79158	0.09370446414077366
chr2L	79197	0.044839684653979715
chr2L	79238	-0.0018082824055429233
chr2L	79280	-0.018653020796595556
chr2L	79319	0.048150016227117357
chr2L	79358	0.03931688048556434
chr2L	79397	0.042592877881122725
chr2L	79437	0.05527982711913223
chr2L	79478	0.056117634650877095
chr2L	79515	0.07889066783388815
chr2L	79554	0.11157359837798116
chr2L	79593	0.0777753488612691
chr2L	79632	0.06692773069407328
chr2L	79670	-0.02894044296048038
chr2L	79747	-0.06482079596294892
chr2L	79786	-0.08238735490693415
chr2L	79825	-0.1506399983755203
chr2L	79866	-0.1494819215161356
chr2L	79907	-0.10866041170083639
chr2L	79948	-0.04518927189111472
chr2L	79985	-0.03281971584778688
chr2L	80045	-0.007122245449087094
chr2L	80064	0.0027607386737993345
chr2L	80105	0.03358188935807822
chr2L	80144	0.11080082186795462
chr2L	80182	0.12189432917635669
chr2L	80220	0.009727528966531665
chr2L	80256	0.03179342403199665
chr2L	80296	0.027142120885538912
chr2L	80355	0.13930892109536394
chr2L	80373	0.12054846448301279
chr2L	80413	0.13157168613186113
chr2L	80455	0.1390590452402291
chr2L	80493	0.19677661727607526
chr2L	80530	0.20346982973908034
chr2L	80570	0.2751690041163413
chr2L	80608	0.2705030616784224
chr2L	80649	0.2742362315294418
chr2L	80687	0.2757164459023284
chr2L	80727	0.2830884293052372
chr2L	80770	0.2741706771370929
chr2L	80809	0.24657162614945385
chr2L	80847	0.2262621192335832
chr2L	80883	0.33095359013271625
chr2L	80922	0.3082209425326952
chr2L	80960	0.34251323629966873
chr2L	80995	0.24846257259832072
chr2L	81033	0.22310795936404723
chr2L	81074	0.250405713167348
chr2L	81114	0.2481777528241001
chr2L	81134	0.2634148802426492
chr2L	81193	0.16938500392716344
chr2L	81234	0.0859620348161186
chr2L	81277	0.10460767880817876
chr2L	81314	0.06976046147397502
chr2L	81357	0.03172607682289688
chr2L	81399	-0.020775867420131357
chr2L	81442	-0.08185043833148627
chr2L	81464	-0.0630917984862765
chr2L	81560	-0.101349427681962
chr2L	81597	-0.1270729865905584
chr2L	81634	-0.11401417042028417
chr2L	81672	-0.024943339737085957
chr2L	81708	0.05721923122371469
chr2L	81748	0.1051748017066091
chr2L	81788	0.14509761171080734
chr2L	81849	0.22512486181101193
chr2L	81867	0.25148090839257187
chr2L	81909	0.2906991191752569
chr2L	81946	0.2772564045543094
chr2L	81989	0.3411117122267557
chr2L	82029	0.4165609656445356
chr2L	82072	0.5069891624753866
chr2L	82111	0.5069891624753866
chr2L	82172	0.4961179517917279
chr2L	82189	0.5069924807300474
chr2L	82228	0.45659633069614963
chr2L	82266	0.46844073230259486
chr2L	82316	0.3890564888696242
chr2L	82350	0.2605548278751837
chr2L	82389	0.18285463891023532
chr2L	82426	0.13412806682008155
chr2L	82464	0.03419233310867646
chr2L	82500	-0.01701079132326265
chr2L	82543	-0.09056123042304685
chr2L	82580	-0.12752862764057216
chr2L	82618	-0.1306301863638158
chr2L	82639	-0.13980603288174248
chr2L	82697	-0.22110959873709793
chr2L	82736	-0.2906250151520432
chr2L	82776	-0.264541699420687
chr2L	82813	-0.30766671986557553
chr2L	82853	-0.3342991196574374
chr2L	82891	-0.27598166032283183
chr2L	82943	-0.2757564746621055
chr2L	82965	-0.3001399387190908
chr2L	83021	-0.298157948347465
chr2L	83056	-0.29798403061685746
chr2L	83093	-0.3347076419017219
chr2L	83130	-0.3134455437736439
chr2L	83173	-0.3019163149641663
chr2L	83212	-0.28588317822291714
chr2L	83249	-0.2423762450275745
chr2L	83289	-0.236865865020819
chr2L	83323	-0.2222247583836585
chr2L	83362	-0.24999545228005543
chr2L	83402	-0.19309067619925818
chr2L	83443	-0.14579378220749414
chr2L	83482	-0.13328576739282277
chr2L	83522	-0.10635222084339417
chr2L	83565	-0.07828975339972252
chr2L	83605	-0.07688436278702877
chr2L	83644	-0.05542752418212983
chr2L	83683	-0.037853073717335366
chr2L	83721	-0.016979961056137506
chr2L	83759	0.016803782214602887
chr2L	83799	0.04337644639115433
chr2L	83840	0.013080728634404733
chr2L	83881	0.004779781073909047
chr2L	83919	0.02396899560294437
chr2L	83954	0.02938671054530572
chr2L	83991	0.0020056795477331707
chr2L	84029	-0.007940011002942763
chr2L	84076	0.022301463837288673
chr2L	84114	0.0074049377231015494
chr2L	84155	0.04986819386402625
chr2L	84195	0.031452011697264005
chr2L	84234	-0.02750416461456518
chr2L	84273	0.005886843872985281
chr2L	84313	0.03139857229462676
chr2L	84354	0.06423142120684791
chr2L	84393	0.05982942041061504
chr2L	84431	0.1277849906837824
chr2L	84473	0.16159244065019956
chr2L	84516	0.14019503154136725
chr2L	84557	0.1590059145522158
chr2L	84595	0.07839019995965693
chr2L	84637	0.053183942751168146
chr2L	84677	0.08666400524430008
chr2L	84722	0.12834844361353034
chr2L	84787	0.09379919813610346
chr2L	84828	0.09901795876787427
chr2L	84869	0.10170229109410325
chr2L	84909	0.1882429909266667
chr2L	84949	0.13178621448529837
chr2L	84967	0.12748296790654567
chr2L	85007	0.17262558056600608
chr2L	85045	0.11041717039043804
chr2L	85104	0.13108521701102577
chr2L	85145	0.14744208174501855
chr2L	85190	0.1622751651428937
chr2L	85228	0.1484953276216963
chr2L	85267	0.1301941409226742
chr2L	85286	0.08372120716669063
chr2L	85329	0.13187967570670314
chr2L	85370	0.1989279143529687
chr2L	85415	0.22660489932784705
chr2L	85458	0.19913198799745152
chr2L	85499	0.2653571833122536
chr2L	85539	0.3000334761395918
chr2L	85578	0.2626664914884882
chr2L	85614	0.26411513046679186
chr2L	85653	0.3022432309427426
chr2L	85688	0.2997486275083206
chr2L	85727	0.3259447466065417
chr2L	85765	0.3512790651338571
chr2L	85813	0.2839981690440923
chr2L	85847	0.3091937028417514
chr2L	85884	0.31056740654364196
chr2L	85924	0.3905866276755615
chr2L	85965	0.4362917199097129
chr2L	86005	0.39767830909346724
chr2L	86047	0.3391904944721485
chr2L	86088	0.3657556356173105
chr2L	86128	0.3693193612441634
chr2L	86168	0.26406348476755453
chr2L	86205	0.23347074864263268
chr2L	86241	0.19702181783428122
chr2L	86280	0.23346849694467284
chr2L	86316	0.16666231839701612
chr2L	86355	0.09892477708126393
chr2L	86395	0.09239406569990981
chr2L	86440	0.02712804289129493
chr2L	86476	0.0057938145624061
chr2L	86512	-0.05995499464349721
chr2L	86554	-0.06359605336278916
chr2L	86593	-0.10205983057277455
chr2L	86634	-0.08656952780966787
chr2L	86675	-0.05979128892185421
chr2L	86713	-0.017805654125982784
chr2L	86751	-0.06961061868752184
chr2L	86790	-0.03893035685000505
chr2L	86828	0.007782687007646534
chr2L	86868	0.04547343473480788
chr2L	86907	0.08901977021718128
chr2L	86945	0.14073034564205564
chr2L	86981	0.18449884050320192
chr2L	87021	0.24654851675658734
chr2L	87061	0.3522590550586002
chr2L	87099	0.3166721602805822
chr2L	87135	0.3713451245778341
chr2L	87172	0.3807303783602961
chr2L	87211	0.3807303783602961
chr2L	87230	0.33767646954038466
chr2L	87269	0.30411532585448775
chr2L	87329	0.291898192206476
chr2L	87367	0.26632749872609957
chr2L	87406	0.25394344876173724
chr2L	87443	0.2064718648233881
chr2L	87486	0.22924211803473796
chr2L	87527	0.17877972556353353
chr2L	87546	0.22240333957109115
chr2L	87585	0.15677102530947423
chr2L	87643	0.06894659595419661
chr2L	87681	-0.012939777732035414
chr2L	87720	-0.05456516135123752
chr2L	87755	-0.025949073984442468
chr2L	87792	-0.03301595255690337
chr2L	87830	-0.04770124477526157
chr2L	87867	-0.024863318608136294
chr2L	87902	-0.04458018515005987
chr2L	87942	-0.01059502641290706
chr2L	87960	-0.02151090896534147
chr2L	87999	-0.06605502097499505
chr2L	88038	-0.0533252758769307
chr2L	88099	-0.060237259107470936
chr2L	88139	-0.04681059234812205
chr2L	88179	-0.03372828804056394
chr2L	88218	-0.04295789116695895
chr2L	88256	0.02320770852677191
chr2L	88277	0.008519964814438674
chr2L	88318	0.06301494736603214
chr2L	88359	0.12551399088641257
chr2L	88416	0.19153071896585808
chr2L	88454	0.2622682179383851
chr2L	88491	0.30526247989808775
chr2L	88530	0.3189006532274087
chr2L	88569	0.3542734155872517
chr2L	88607	0.42335656776352015
chr2L	88644	0.47353462966350335
chr2L	88683	0.5308435293514276
chr2L	88724	0.546151787130622
chr2L	88764	0.5996004504908765
chr2L	88805	0.5368358602677981
chr2L	88843	0.549669277691306
chr2L	88882	0.5065334860843771
chr2L	88920	0.4815393067248171
chr2L	88961	0.481539306724817
chr2L	89002	0.48421664712960083
chr2L	89041	0.4756837629786531
chr2L	89081	0.3884968349213892
chr2L	89121	0.3069050314323146
chr2L	89162	0.3488376871903398
chr2L	89201	0.40614836831388046
chr2L	89244	0.37257036039839675
chr2L	89280	0.31458402028579086
chr2L	89320	0.2559832446754896
chr2L	89361	0.20299852466319593
chr2L	89401	0.1645523254716205
chr2L	89441	0.11259443936414583
chr2L	89479	0.089963361079715
chr2L	89522	0.06959439530053123
chr2L	89560	0.02957106907868378
chr2L	89597	0.023389149171671106
chr2L	89634	0.01596417050953788
chr2L	89672	-0.004049101627246839
chr2L	89710	-0.019181893116482544
chr2L	89751	-0.022553985405279715
chr2L	89789	-0.041024442554662956
chr2L	89827	-0.12523430201416244
chr2L	89869	-0.20238184253135205
chr2L	89908	-0.13884117327389003
chr2L	89947	-0.1935731729899188
chr2L	89988	-0.19904329659065065
chr2L	90027	-0.20828124800149622
chr2L	90067	-0.1999265760594693
chr2L	90106	-0.19706347460779097
chr2L	90145	-0.1552795546169599
chr2L	90185	-0.0942348925086258
chr2L	90223	0.038596812148718955
chr2L	90261	0.06807838425507526
chr2L	90302	0.16847464097188347
chr2L	90341	0.2289232643166928
chr2L	90381	0.29265661973323315
chr2L	90419	0.2670577956645971
chr2L	90458	0.40393770935128165
chr2L	90498	0.48765746980584307
chr2L	90537	0.5818037876678851
chr2L	90577	0.6315413859156723
chr2L	90618	0.6573304437012145
chr2L	90660	0.6540721236948442
chr2L	90699	0.6659117241598715
chr2L	90736	0.6332358108588031
chr2L	90773	0.6313486904758036
chr2L	90812	0.5186072186045504
chr2L	90852	0.4586018421819195
chr2L	90892	0.33468456258357226
chr2L	90933	0.2476479404246292
chr2L	90973	0.20091715621214548
chr2L	91013	0.046841336285552336
chr2L	91051	-0.030066949324098917
chr2L	91092	0.007948963659030047
chr2L	91130	-0.0564551760320187
chr2L	91172	-0.0427459480345533
chr2L	91212	-0.13642819461483047
chr2L	91252	-0.19126628003865603
chr2L	91292	-0.22006733672806225
chr2L	91331	-0.23162876717220873
chr2L	91368	-0.22639601886922492
chr2L	91406	-0.22423563615978737
chr2L	91444	-0.24155264592455652
chr2L	91484	-0.219924537083398
chr2L	91523	-0.20200122325693978
chr2L	91561	-0.13867707841592067
chr2L	91599	-0.08525616972031719
chr2L	91640	-0.13232844865535284
chr2L	91679	-0.07582273271429567
chr2L	91717	-0.027738400399995554
chr2L	91755	-0.05528828952742669
chr2L	91797	-0.016867348385797717
chr2L	91838	-0.025498887490077258
chr2L	91875	-0.014966112530750367
chr2L	91911	-0.015259616342108076
chr2L	91949	0.04670839941816407
chr2L	91989	0.09200844382676703
chr2L	92028	0.1057011373317609
chr2L	92069	0.146031796582842
chr2L	92107	0.15821779053564963
chr2L	92146	0.236672953837184
chr2L	92185	0.303311075630648
chr2L	92222	0.370756485658049
chr2L	92261	0.4300983374878097
chr2L	92300	0.5342891331803981
chr2L	92337	0.5018612269288467
chr2L	92376	0.4411566742834652
chr2L	92417	0.4389446199930308
chr2L	92459	0.39583421889239667
chr2L	92495	0.3924476450894599
chr2L	92531	0.4274637990976986
chr2L	92567	0.41850409912792286
chr2L	92607	0.3487793441147296
chr2L	92648	0.4019904835530314
chr2L	92687	0.35999672719833586
chr2L	92725	0.29579734673341246
chr2L	92743	0.23488027028206027
chr2L	92783	0.31865883376228443
chr2L	92840	0.1923764814029751
chr2L	92877	0.10401405435676013
chr2L	92914	0.14840428294526606
chr2L	92955	0.07464477094221493
chr2L	92995	0.08612887869827203
chr2L	93034	0.07745057410751552
chr2L	93054	0.08955907169452976
chr2L	93095	0.12829223063438028
chr2L	93150	0.05855410037137485
chr2L	93187	0.016020494528341624
chr2L	93226	0.07819551598213975
chr2L	93265	0.14441792850148155
chr2L	93302	0.10776851334854344
chr2L	93341	0.12824555092845877
chr2L	93381	0.14924152534080862
chr2L	93420	0.2060892852636496
chr2L	93458	0.10122109158194453
chr2L	93496	0.04548395324003103
chr2L	93541	0.0025985482746494998
chr2L	93581	-0.09491633761735543
chr2L	93620	-0.16639208140055597
chr2L	93655	-0.1733634677552636
chr2L	93697	-0.18225211182596138
chr2L	93740	-0.1393986099366137
chr2L	93779	-0.0963027018231801
chr2L	93816	-0.057690059555693195
chr2L	93855	0.02933375674334459
chr2L	93892	-0.01518773697691292
chr2L	93930	-0.0012481205324005392
chr2L	93971	0.006323230659824001
chr2L	94015	0.017297981145614708
chr2L	94054	0.041909533589486375
chr2L	94092	0.0034144569247879747
chr2L	94130	0.0464226869861978
chr2L	94179	0.03622191038496189
chr2L	94218	0.09929856945638965
chr2L	94258	0.16220516471971122
chr2L	94296	0.20427466650539466
chr2L	94337	0.250284035628388
chr2L	94379	0.27193745151403276
chr2L	94416	0.2205571952721965
chr2L	94451	0.12609376888886475
chr2L	94489	0.08670876324383639
[truncated: 998,000+ more rows]
