# Supplementary material for: Genome-Wide Analysis of the Binding of the Hox Protein Ultrabithorax and the Hox Cofactor Homothorax in Drosophila
Source: PLoS One. 2011 Apr 5;6(4):e14778. doi: 10.1371/journal.pone.0014778 (PMC3071696; doi:10.1371/journal.pone.0014778)
Supplement: Data Sets S4 — Windowed enrichment ratios (log2Ratios) for Hth ChIP on wing imaginal disc chromatin (.sgr format). (9.5 MB TXT) [file pone.0014778.s012.txt]

chr2L	5533	0.18360396099178633
chr2L	5987	0.04090667834717976
chr2L	6005	-0.029113890683666002
chr2L	6024	-0.08727845674806307
chr2L	6045	-0.15615801719840244
chr2L	6082	-0.1796340019126486
chr2L	6120	-0.19189237667644535
chr2L	6161	-0.3014849801912849
chr2L	6279	-0.39279583139546265
chr2L	6300	-0.43518544830251105
chr2L	6319	-0.4191788545872297
chr2L	6336	-0.42307496773159414
chr2L	6355	-0.4301565044542747
chr2L	6396	-0.428227730667077
chr2L	6437	-0.3935471884350716
chr2L	6477	-0.2899343516526904
chr2L	6519	-0.35388523852660614
chr2L	6559	-0.3113921773628469
chr2L	6596	-0.36625559745682307
chr2L	6673	-0.35821102753525585
chr2L	6711	-0.3530140184889025
chr2L	6748	-0.3737481860415688
chr2L	6789	-0.4428517303679273
chr2L	6832	-0.39048069643511063
chr2L	6872	-0.34150170639830424
chr2L	6913	-0.27680092752839236
chr2L	6969	-0.32011615974102064
chr2L	6990	-0.3414606054661991
chr2L	7030	-0.3330350449048498
chr2L	7070	-0.36399193331564955
chr2L	7110	-0.4203091313233222
chr2L	7151	-0.4599953984870099
chr2L	7192	-0.3963652084769027
chr2L	7230	-0.40245610865058534
chr2L	7286	-0.3588227579576631
chr2L	7306	-0.34151020899336365
chr2L	7346	-0.29120996547814093
chr2L	7384	-0.29687261736825704
chr2L	7423	-0.3452043908449622
chr2L	7465	-0.2761107773861557
chr2L	7504	-0.2713966947050107
chr2L	7546	-0.2268116617153383
chr2L	7585	-0.1987937780476037
chr2L	7628	-0.1743814751061233
chr2L	7667	-0.19328594974614635
chr2L	7710	-0.2110900122342916
chr2L	7751	-0.21666504848644716
chr2L	7789	-0.22955895787078381
chr2L	7830	-0.22793279622415716
chr2L	7870	-0.21251585989416413
chr2L	7909	-0.16837167482048773
chr2L	7949	-0.17041676392942218
chr2L	7987	-0.2118888521940407
chr2L	8026	-0.22279138011072727
chr2L	8064	-0.1215429623310405
chr2L	8103	-0.05362653548785943
chr2L	8145	-0.07930725891754047
chr2L	8186	-0.10445534820724127
chr2L	8225	-0.1133406301655216
chr2L	8267	-0.17965180718916804
chr2L	8307	-0.11830143847006719
chr2L	8347	-0.10079857019602886
chr2L	8389	-0.019066560955901164
chr2L	8428	-0.044295260984429125
chr2L	8468	-0.042436690785377526
chr2L	8508	-0.06636461628153369
chr2L	8547	-0.072644050506638
chr2L	8590	-0.10869535445113734
chr2L	8629	-0.10941451055254554
chr2L	8665	-0.04184955058404049
chr2L	8703	-0.051153037456381806
chr2L	8741	-0.1263772120157126
chr2L	8784	-0.15776006114269533
chr2L	8825	-0.24003798229611054
chr2L	8866	-0.17910460152066002
chr2L	8905	-0.15176782941693492
chr2L	8944	-0.187040829976475
chr2L	8984	-0.2511098139918522
chr2L	9026	-0.25844410373737187
chr2L	9065	-0.29902857318244347
chr2L	9103	-0.2696001689237132
chr2L	9139	-0.27314290482310305
chr2L	9177	-0.22499307389216744
chr2L	9218	-0.21620755050085255
chr2L	9257	-0.23831132381021766
chr2L	9296	-0.2683441077130723
chr2L	9334	-0.2968065896448811
chr2L	9373	-0.3293068033550844
chr2L	9569	-0.38561477254781273
chr2L	9691	-0.27495196835203245
chr2L	9865	-0.3659756381033964
chr2L	9885	-0.39732523662417457
chr2L	9983	-0.4343489173655864
chr2L	10000	-0.4733264801554345
chr2L	10116	-0.4426637565461501
chr2L	10136	-0.4215358347723044
chr2L	10155	-0.4215358347723044
chr2L	10175	-0.36680758431285004
chr2L	10195	-0.3008214642677256
chr2L	10272	-0.3345933689167993
chr2L	10292	-0.3823479735294325
chr2L	10312	-0.3675627239717609
chr2L	10351	-0.36624393456064447
chr2L	10388	-0.38594812305190057
chr2L	10430	-0.3588295482952409
chr2L	10469	-0.36803011003811437
chr2L	10507	-0.33718711331884454
chr2L	10525	-0.3630620293891339
chr2L	10581	-0.3740858835184716
chr2L	10600	-0.34561740126419127
chr2L	10638	-0.32955265613227425
chr2L	10675	-0.326649273414104
chr2L	10735	-0.34682952938783873
chr2L	10775	-0.38263964703433584
chr2L	10813	-0.4246209802885562
chr2L	10834	-0.4126343410835875
chr2L	10891	-0.37326610825624906
chr2L	10912	-0.3911896053070961
chr2L	10951	-0.3467245238527667
chr2L	10990	-0.33279854070093134
chr2L	11056	-0.3445185704725792
chr2L	11093	-0.29037796225852414
chr2L	11131	-0.2878019912751346
chr2L	11169	-0.28576401174058563
chr2L	11206	-0.2993815323734369
chr2L	11245	-0.23895625464126394
chr2L	11287	-0.2595579524101753
chr2L	11348	-0.21964950074787876
chr2L	11366	-0.24862648528461234
chr2L	11405	-0.24774182745158863
chr2L	11445	-0.2925522363692762
chr2L	11486	-0.2494369407693054
chr2L	11525	-0.18937909284121168
chr2L	11566	-0.20641574899768067
chr2L	11603	-0.2150658665456397
chr2L	11669	-0.2017664231065761
chr2L	11690	-0.2228983393304152
chr2L	11728	-0.14601944726758292
chr2L	11767	-0.1766121803133152
chr2L	11805	-0.15627281342706803
chr2L	11843	-0.145065116097871
chr2L	11882	-0.12707945674383753
chr2L	11899	-0.12122124579292243
chr2L	11965	-0.10927683735738522
chr2L	12004	-0.07168740494888629
chr2L	12042	-0.0022737304350380684
chr2L	12084	-4.8419584098506146E-5
chr2L	12124	0.05089477012508379
chr2L	12164	0.019823285680646487
chr2L	12201	-0.04736567598723577
chr2L	12220	-0.01749419297396415
chr2L	12275	-0.02374827151813926
chr2L	12314	-0.04760571104957538
chr2L	12352	-0.04996413892993079
chr2L	12389	-0.05455241563405592
chr2L	12429	-0.08237514451575496
chr2L	12467	-0.08225653556411713
chr2L	12505	-0.12190686448483769
chr2L	12544	-0.09695978710442213
chr2L	12585	-0.10454267162695832
chr2L	12624	-0.17097198225237858
chr2L	12662	-0.1933100352523266
chr2L	12701	-0.2446043807427945
chr2L	12742	-0.24165673767638113
chr2L	12780	-0.2642600258513135
chr2L	12814	-0.2941236151333666
chr2L	12855	-0.2625153714676533
chr2L	12893	-0.312625222008551
chr2L	12932	-0.3572921875508671
chr2L	13011	-0.3495294890992657
chr2L	13054	-0.3495294890992657
chr2L	13092	-0.3463491081610864
chr2L	13131	-0.3328266582360799
chr2L	13172	-0.3604048106913186
chr2L	13213	-0.41620561792815897
chr2L	13252	-0.44199520035985396
chr2L	13307	-0.37483046210899684
chr2L	13328	-0.39637130242579166
chr2L	13370	-0.40290090197133216
chr2L	13406	-0.370374458347977
chr2L	13443	-0.35009212441098286
chr2L	13484	-0.28864356587149226
chr2L	13521	-0.27283625862423816
chr2L	13564	-0.24578223245170142
chr2L	13624	-0.2205289937538463
chr2L	13641	-0.27128574155491975
chr2L	13682	-0.2476082459234543
chr2L	13722	-0.2607356314766737
chr2L	13762	-0.2775602125095659
chr2L	13802	-0.32982610223355346
chr2L	13843	-0.32708508881134135
chr2L	13881	-0.2828733133509908
chr2L	13919	-0.2688208993830479
chr2L	13958	-0.3113602383230056
chr2L	13997	-0.26693727755992114
chr2L	14035	-0.275213255895036
chr2L	14075	-0.3295884703877325
chr2L	14113	-0.33384092885881506
chr2L	14130	-0.34127034920655575
chr2L	14168	-0.34082260920964524
chr2L	14228	-0.36439058842708755
chr2L	14265	-0.31245066227030555
chr2L	14304	-0.2637116559141815
chr2L	14344	-0.2811961778928174
chr2L	14383	-0.3084540504208944
chr2L	14421	-0.24100626969461814
chr2L	14443	-0.24758105989521112
chr2L	14482	-0.21372795177189535
chr2L	14537	-0.1882555921688268
chr2L	14574	-0.21592104839858142
chr2L	14613	-0.22127589070979273
chr2L	14652	-0.2540656356963808
chr2L	14693	-0.25604900509819384
chr2L	14731	-0.193874491317699
chr2L	14768	-0.23649512706533696
chr2L	14806	-0.21732524960623742
chr2L	14844	-0.22303073033836984
chr2L	14881	-0.2462776485214573
chr2L	14920	-0.2666518186724965
chr2L	14961	-0.2529600222757976
chr2L	14998	-0.2673289963860189
chr2L	15036	-0.2683886720437038
chr2L	15076	-0.28808430624436754
chr2L	15116	-0.2581737084499203
chr2L	15154	-0.24842752845438074
chr2L	15192	-0.2323721822316251
chr2L	15234	-0.1749937946575578
chr2L	15273	-0.11981796042327547
chr2L	15315	-0.06141512195366907
chr2L	15354	-0.01929832742311876
chr2L	15393	-0.023836221762497327
chr2L	15432	0.029008456806464265
chr2L	15471	0.010775713865974031
chr2L	15508	-0.004623733085178117
chr2L	15633	-0.0011974654228279309
chr2L	15673	-0.016498370999172514
chr2L	15711	0.00902511508416238
chr2L	15749	0.03203577919084853
chr2L	15789	0.03805356470956234
chr2L	15832	0.05772563744608647
chr2L	15914	0.0397647695336385
chr2L	15936	-0.03987944448852273
chr2L	15957	-0.005677495771177787
chr2L	15994	-0.05149486411594072
chr2L	16034	-0.1280073642673011
chr2L	16076	-0.1235036719899573
chr2L	16119	-0.19249809335345375
chr2L	16160	-0.14122525435831032
chr2L	16244	-0.1379015145938815
chr2L	16266	-0.09825988611335193
chr2L	16284	-0.11526582834340673
chr2L	16325	-0.05837560776467156
chr2L	16366	-0.04305737140291388
chr2L	16404	-0.07323437143485947
chr2L	16443	-0.10854569531735639
chr2L	16484	-0.11539244060080076
chr2L	16524	-0.1905852658340819
chr2L	16565	-0.26231846686600874
chr2L	16604	-0.2342578092556065
chr2L	16639	-0.25855229364082805
chr2L	16680	-0.26458619788964793
chr2L	16719	-0.2092807941096733
chr2L	16762	-0.2248825702928853
chr2L	16803	-0.1557030673675466
chr2L	16842	-0.11503142306769097
chr2L	16886	-0.09309849298469217
chr2L	16965	-0.14623469061611719
chr2L	17004	-0.22737535029208944
chr2L	17046	-0.2070833162717133
chr2L	17111	-0.17539314189510083
chr2L	17129	-0.21243464093566589
chr2L	17168	-0.27708751330235754
chr2L	17206	-0.22097255907403124
chr2L	17260	-0.138749395121372
chr2L	17278	-0.1587248567154252
chr2L	17317	-0.18554956823976246
chr2L	17411	-0.1943641268528149
chr2L	17447	-0.24668272979387215
chr2L	17488	-0.30519087313616944
chr2L	17528	-0.30519087313616944
chr2L	17587	-0.2739437749606608
chr2L	17606	-0.21923518380777146
chr2L	17643	-0.17520487904040064
chr2L	17711	-0.08104939267310164
chr2L	17748	-0.007959922521495995
chr2L	17768	-0.047664167759167535
chr2L	17807	0.04187988062159098
chr2L	17844	0.15669620995586284
chr2L	17881	0.11263274231685491
chr2L	17921	0.15370691872898382
chr2L	17962	0.19211513883741313
chr2L	18017	0.21945714789902437
chr2L	18073	0.27923209646630814
chr2L	18090	0.31094960104140357
chr2L	18133	0.3289548636538204
chr2L	18169	0.3641748999792159
chr2L	18208	0.39025769273070643
chr2L	18244	0.3598089343144148
chr2L	18281	0.28942254384583566
chr2L	18317	0.30489242609789485
chr2L	18336	0.2526515089910909
chr2L	18396	0.15907478880433543
chr2L	18477	0.195631453311264
chr2L	18515	0.19139112127928914
chr2L	18557	0.2061107770639826
chr2L	18600	0.1593898858302895
chr2L	18636	0.17908070473290788
chr2L	18655	0.17621476679483514
chr2L	18712	0.10053932698398567
chr2L	18769	0.15240570773185674
chr2L	18787	0.1268379816965626
chr2L	18828	0.17708560377129143
chr2L	18865	0.08118292401343245
chr2L	18900	0.09893544864931947
chr2L	18938	0.15133871878763713
chr2L	18979	0.13612628946835148
chr2L	19020	0.13612628946835148
chr2L	19079	0.1684847356553035
chr2L	19100	0.1384589309898334
chr2L	19140	0.15942146788452446
chr2L	19180	0.09725844962776294
chr2L	19220	0.09583305898087821
chr2L	19258	0.06595879632818953
chr2L	19294	0.019247472514338722
chr2L	19332	0.01537376923716535
chr2L	19369	-0.035244236841198
chr2L	19405	-0.10742003285672948
chr2L	19445	-0.12672093137766288
chr2L	19483	-0.1993984851951885
chr2L	19501	-0.19330310249292548
chr2L	19536	-0.14370949349602946
chr2L	19576	-0.2031395197112087
chr2L	19617	-0.22785200255966143
chr2L	19654	-0.21262069360541258
chr2L	19690	-0.19266228667173602
chr2L	19768	-0.243856386289595
chr2L	19806	-0.30355913711519683
chr2L	19826	-0.28993937103575296
chr2L	19893	-0.2786565278257569
chr2L	19932	-0.28762118185400054
chr2L	19969	-0.31545166993207013
chr2L	20007	-0.316486551063397
chr2L	20066	-0.32067554902538353
chr2L	20083	-0.32681470685435265
chr2L	20121	-0.3093836413628854
chr2L	20208	-0.3878514920293644
chr2L	20262	-0.4176841234797368
chr2L	20299	-0.4393762487039287
chr2L	20336	-0.5215938622493526
chr2L	20393	-0.48572656622952604
chr2L	20412	-0.4158906328431463
chr2L	20449	-0.37186032807577546
chr2L	20516	-0.31063875806064406
chr2L	20535	-0.2381627604414566
chr2L	20575	-0.2663329563128428
chr2L	20614	-0.1767889079320843
chr2L	20651	-0.06197257859781243
chr2L	20691	-0.10603604623682036
chr2L	20730	-0.01077950948257454
chr2L	20771	0.02722564341312645
chr2L	20824	0.051839374938266784
chr2L	20844	0.09967237588932308
chr2L	20895	0.19255517092166693
chr2L	20938	0.24006355024790363
chr2L	20973	0.27528358657329915
chr2L	21013	0.3834524089646084
chr2L	21049	0.35300365054831684
chr2L	21086	0.28261726007973764
chr2L	21122	0.25860417384551176
chr2L	21141	0.20925627250448176
chr2L	21201	0.11278653655195232
chr2L	21258	0.20928526545392737
chr2L	21314	0.14786509141360962
chr2L	21357	0.24008444645190105
chr2L	21395	0.2222500560821698
chr2L	21432	0.24490751903381058
chr2L	21450	0.18658545366680535
chr2L	21507	0.08089625077542342
chr2L	21524	0.03868907822072719
chr2L	21565	-0.08410079978938795
chr2L	21585	-0.10546044767942131
chr2L	21642	-0.1546653968015099
chr2L	21680	-0.23602957768922378
chr2L	21737	-0.16610997216715642
chr2L	21775	-0.1645341600955599
chr2L	21817	-0.1216335536355242
chr2L	21835	-0.1265514109190659
chr2L	21893	-0.1680223369683451
chr2L	21913	-0.1524499813849609
chr2L	21952	-0.1524499813849609
chr2L	21992	-0.172199167699002
chr2L	22046	-0.2668431064461467
chr2L	22084	-0.30074278667739657
chr2L	22122	-0.2850659282480396
chr2L	22159	-0.21337392229509605
chr2L	22196	-0.18547297297637697
chr2L	22236	-0.1358531629228054
chr2L	22274	-0.13109467984512774
chr2L	22315	-0.11452879181729193
chr2L	22353	-0.13999995200427057
chr2L	22392	-0.20058526852494202
chr2L	22432	-0.14814868544808193
chr2L	22469	-0.12355980758467938
chr2L	22509	-0.09354036969078301
chr2L	22548	-0.06717458826648853
chr2L	22588	-0.059336715613564316
chr2L	22627	-0.1234375212747769
chr2L	22666	-0.16518945793194226
chr2L	22705	-0.14304424612802566
chr2L	22744	-0.09965474196920318
chr2L	22784	-0.041202971684266745
chr2L	22824	-0.10484891581502977
chr2L	22863	-0.07592187843787954
chr2L	22900	-0.042530055631165214
chr2L	22942	-0.024807409700648778
chr2L	22980	-0.010066041825015344
chr2L	23018	0.040966438988482484
chr2L	23058	0.13359657546403797
chr2L	23097	0.12183278783364487
chr2L	23136	0.08144208310822704
chr2L	23173	0.05584099141819206
chr2L	23210	0.07175163918009518
chr2L	23249	0.051970354106123946
chr2L	23288	0.11970223663801835
chr2L	23327	0.1330461097164737
chr2L	23367	0.1030026822701099
chr2L	23406	0.04827713601822818
chr2L	23450	0.0220231099311329
chr2L	23489	0.0220231099311329
chr2L	23527	-0.024966960404203615
chr2L	23568	-0.01797061233368596
chr2L	23611	-0.026654594768107092
chr2L	23651	-0.0295771364439157
chr2L	23689	-0.045363259261908456
chr2L	23729	-0.05570261576946762
chr2L	23768	-0.08383448906655276
chr2L	23804	-0.06192779485450846
chr2L	23842	-0.04730321358470556
chr2L	23880	-0.02527469599552704
chr2L	24196	0.017039603966609307
chr2L	24507	0.09344999793115039
chr2L	24742	-0.030114094249919742
chr2L	24759	-0.051660349015862105
chr2L	24777	0.003051648411061869
chr2L	24794	-0.019073295404875408
chr2L	24814	0.010264030565243172
chr2L	24833	0.013623968324260327
chr2L	24872	0.021986917354382185
chr2L	24911	-0.03232868503355796
chr2L	24973	0.06000315554789732
chr2L	25014	0.024545958089488687
chr2L	25031	-0.02561814970760823
chr2L	25067	-0.05153542095079744
chr2L	25106	-0.05930390068492286
chr2L	25144	-0.11627039165865682
chr2L	25182	-0.19937810078590884
chr2L	25219	-0.13810178340779306
chr2L	25277	-0.16790402144290795
chr2L	25313	-0.17355835864658312
chr2L	25332	-0.19266826525065994
chr2L	25385	-0.264495565788218
chr2L	25425	-0.23414037858136905
chr2L	25464	-0.2732662757908219
chr2L	25546	-0.2582375903760461
chr2L	25588	-0.15910026346137623
chr2L	25631	-0.2559332950140483
chr2L	25651	-0.2414777672091614
chr2L	25705	-0.19036035607811755
chr2L	25749	-0.2073882030302869
chr2L	25785	-0.24890893570706277
chr2L	25839	-0.1802693122685641
chr2L	25860	-0.18636515752548505
chr2L	25900	-0.20796513905240208
chr2L	25942	-0.20922141334815883
chr2L	25982	-0.24114374521845974
chr2L	26019	-0.26888029570497884
chr2L	26059	-0.2772193452414207
chr2L	26099	-0.35162818595044226
chr2L	26162	-0.2962178520835704
chr2L	26181	-0.28447632526508837
chr2L	26219	-0.35597772421378393
chr2L	26259	-0.3390399392130897
chr2L	26299	-0.28791562790954744
chr2L	26339	-0.34004098408958183
chr2L	26379	-0.2513136245325935
chr2L	26417	-0.15102039449618085
chr2L	26455	-0.09111722516054434
chr2L	26495	-0.1009715998489177
chr2L	26533	-0.07795483253669626
chr2L	26575	-0.09156434933779062
chr2L	26616	-0.08497316115195978
chr2L	26654	-0.003630965986873965
chr2L	26695	0.04512742356616902
chr2L	26735	0.09951675205221738
chr2L	26773	0.16983923346731214
chr2L	26813	0.10270366222117809
chr2L	26848	0.1351354532376132
chr2L	26886	0.18517054813952197
chr2L	26927	0.07223981863152572
chr2L	26966	0.07486028688450942
chr2L	27004	0.15283874302540051
chr2L	27046	0.06448146337313852
chr2L	27084	0.06448146337313852
chr2L	27122	0.11778088673613371
chr2L	27160	0.15577477505776727
chr2L	27196	0.10127831413578665
chr2L	27506	0.1610684269228042
chr2L	27817	0.1436462044851694
chr2L	28049	0.19215947945066006
chr2L	28068	0.25700937801976576
chr2L	28087	0.22622065340952593
chr2L	28106	0.18124333182289806
chr2L	28126	0.14456920149667288
chr2L	28162	0.04871556584840171
chr2L	28199	0.0450941566709871
chr2L	28242	-0.014210320324036551
chr2L	28280	-0.008179324297831947
chr2L	28320	-0.0682560809697998
chr2L	28362	-0.07135097337917878
chr2L	28399	-0.09960473640407752
chr2L	28440	-0.03393447677732085
chr2L	28478	0.005590014755014098
chr2L	28516	-0.05874313781847065
chr2L	28556	-0.10667517859541858
chr2L	28597	-0.13166574632464106
chr2L	28637	-0.11913722793485775
chr2L	28674	-0.16640800648852216
chr2L	28713	-0.14428864981421477
chr2L	28753	-0.145248649143612
chr2L	28794	-0.08615023280843263
chr2L	28834	-0.07752746247434636
chr2L	28876	-0.026228984444876837
chr2L	28915	0.0340036503983893
chr2L	28955	0.04753352099595407
chr2L	28997	0.054819623976171114
chr2L	29037	0.031303826842141905
chr2L	29076	0.04384061666429453
chr2L	29114	0.04407018396937611
chr2L	29152	0.04994312759397393
chr2L	29192	0.03943370277494373
chr2L	29230	0.09521080222111558
chr2L	29271	0.10032327755798634
chr2L	29308	0.06084115363596935
chr2L	29348	0.12621460590671982
chr2L	29389	0.10458736698039359
chr2L	29430	0.08666482290004905
chr2L	29473	0.020172563471342938
chr2L	29514	-0.027741752794241077
chr2L	29554	-0.06251752119124875
chr2L	29595	-0.11391301135372446
chr2L	29634	-0.15172690580346468
chr2L	29677	-0.1527053563035606
chr2L	29713	-0.11563643739372545
chr2L	29751	-0.1581023696062344
chr2L	29788	-0.23360251436618007
chr2L	29830	-0.21817335356327822
chr2L	29865	-0.19918084910677467
chr2L	29908	-0.2506153462012128
chr2L	29947	-0.28639521093969494
chr2L	29988	-0.2285675353417841
chr2L	30030	-0.25750635538540856
chr2L	30070	-0.24116136196334087
chr2L	30110	-0.2361340429249785
chr2L	30150	-0.18408484249589804
chr2L	30192	-0.16267913673226164
chr2L	30232	-0.18668615028697697
chr2L	30270	-0.1461882108189717
chr2L	30312	-0.09042358573776177
chr2L	30348	-0.07026338413812082
chr2L	30383	-0.1185608750856467
chr2L	30422	-0.06817517177741994
chr2L	30464	-0.0210081724454365
chr2L	30500	-0.023970348821403618
chr2L	30540	0.031964108024311835
chr2L	30580	0.06390881196361443
chr2L	30621	0.06390881196361443
chr2L	30660	0.056867189116324234
chr2L	30699	0.030859413913604784
chr2L	30738	0.06966789693501406
chr2L	30777	0.1000273275517974
chr2L	30819	0.02268893205619899
chr2L	30857	0.03841576351008496
chr2L	30897	0.07349707183148055
chr2L	30936	8.754459937743302E-4
chr2L	30975	8.754459937743302E-4
chr2L	31011	0.02873377746800744
chr2L	31051	0.09934179822357762
chr2L	31091	0.13586691992879346
chr2L	31130	0.14870618779469696
chr2L	31168	0.10833672479233923
chr2L	31206	0.06767238285989083
chr2L	31246	0.09396425308463421
chr2L	31284	0.12131047333387752
chr2L	31320	0.15943722796517376
chr2L	31358	0.16903895828604146
chr2L	31398	0.08620942413478379
chr2L	31437	0.08062509845083418
chr2L	31473	0.11530514086349797
chr2L	31513	0.1511837886232256
chr2L	31550	0.1615786457873965
chr2L	31567	0.18482433223907924
chr2L	31629	0.18413500000139074
chr2L	31667	0.1014949536185681
chr2L	31707	0.07556349334017902
chr2L	31745	0.07556349334017902
chr2L	31785	0.09533102989941517
chr2L	31824	0.0623497392443241
chr2L	31866	0.08314794486485487
chr2L	31885	0.048105264696786776
chr2L	31944	-0.0029264926375186444
chr2L	31982	-0.0283297432139238
chr2L	32020	-0.01395521093570385
chr2L	32060	0.004698203099334227
chr2L	32095	0.005991537503920222
chr2L	32133	0.015940856527766674
chr2L	32173	0.01082220792568395
chr2L	32211	-0.05471190232635538
chr2L	32252	-0.07517194980441483
chr2L	32290	-0.11356664670859722
chr2L	32328	-0.06646062582464521
chr2L	32366	-0.03377326636124458
chr2L	32406	-0.07802115299747274
chr2L	32447	-0.0948551893596631
chr2L	32488	-0.06425930505926018
chr2L	32526	-0.09091982604505079
chr2L	32567	-0.02665031807975898
chr2L	32606	-0.015139785548594631
chr2L	32649	-0.02953930381666942
chr2L	32688	-2.5103278739457836E-5
chr2L	32724	0.013718011880568011
chr2L	32761	0.03418196975031259
chr2L	32800	0.03458256025112447
chr2L	32840	-0.012122810131955633
chr2L	32880	-0.012122810131955633
chr2L	32919	-0.014427915159828272
chr2L	32958	0.011023428403785533
chr2L	32996	0.016272962504100145
chr2L	33035	-0.04449000909570131
chr2L	33084	-0.0602612628668858
chr2L	33125	-0.13076803082513871
chr2L	33163	-0.10189100477292297
chr2L	33200	-0.11269994742407867
chr2L	33241	-0.1443237531079236
chr2L	33286	-0.14945393399861923
chr2L	33322	-0.09600164983836361
chr2L	33361	-0.1176418837621176
chr2L	33400	-0.1702300338812681
chr2L	33438	-0.1458320566276404
chr2L	33478	-0.1273951620179739
chr2L	33518	-0.13138469026730182
chr2L	33559	-0.09186958180109966
chr2L	33600	-0.10800143525265421
chr2L	33636	-0.07520335838432217
chr2L	33675	-0.05879675295971338
chr2L	33724	0.005500928069779161
chr2L	33765	0.05241277206428799
chr2L	33803	0.10699494770976567
chr2L	33838	0.04839424398389263
chr2L	33880	0.059176828067237314
chr2L	33919	0.06639818258269485
chr2L	33956	0.10232236031946838
chr2L	33995	0.07946328400504678
chr2L	34034	0.05756599260821478
chr2L	34073	0.05756599260821478
chr2L	34112	-0.03477037635741951
chr2L	34152	-0.04183142770975496
chr2L	34169	-0.06560167456039567
chr2L	34210	0.005994851696577264
chr2L	34248	0.0633547685391172
chr2L	34285	0.016223764289545972
chr2L	34322	-0.02935924152516234
chr2L	34360	-0.08445946312873542
chr2L	34399	-0.11287958140783283
chr2L	34438	-0.13418151224425023
chr2L	34476	-0.12350725749350833
chr2L	34518	-0.08501478210805569
chr2L	34556	-0.0587984879501533
chr2L	34596	-0.09561884649914232
chr2L	34637	-0.06442474075989435
chr2L	34754	0.0017254790044046889
chr2L	34791	0.0017254790044046889
chr2L	34847	-0.0383766200630709
chr2L	34884	-0.12212351952983283
chr2L	34923	-0.13704614666357445
chr2L	34962	-0.14298547845829693
chr2L	35038	-0.13267104295628263
chr2L	35058	-0.19831066403605005
chr2L	35075	-0.22679806700303035
chr2L	35115	-0.284724533727329
chr2L	35155	-0.39891486333107634
chr2L	35192	-0.44548959922736187
chr2L	35233	-0.4527167695223623
chr2L	35275	-0.43317102371988897
chr2L	35356	-0.4342283108437611
chr2L	35374	-0.3756240391696535
chr2L	35393	-0.2749995432248397
chr2L	35428	-0.3144288258840508
chr2L	35467	-0.2925161105171762
chr2L	35507	-0.15827846692717706
chr2L	35544	-0.10514635426005109
chr2L	35586	-0.16343865863441304
chr2L	35625	-0.01657670395160912
chr2L	35663	-0.007864370531403372
chr2L	35684	-0.006572642984291166
chr2L	35740	0.10220985165974585
chr2L	35780	0.09113604654861517
chr2L	35819	0.1312781535304803
chr2L	35860	0.1898532181636342
chr2L	35902	0.12982786162580892
chr2L	35940	0.10583676823323825
chr2L	35977	0.07802388146625448
chr2L	36014	0.004206817925731935
chr2L	36053	-0.12727677900066262
chr2L	36094	-0.04437361375736509
chr2L	36134	0.0487844453270568
chr2L	36171	-0.0667074189808139
chr2L	36213	-0.07803358547957313
chr2L	36252	-0.06306908553478946
chr2L	36290	-0.1271145673423946
chr2L	36329	-0.14356798014979902
chr2L	36368	-0.15538695117268872
chr2L	36411	-0.21231575000928232
chr2L	36452	-0.09585583834719197
chr2L	36493	-0.03768949258858688
chr2L	36535	-0.018277144572796663
chr2L	36575	0.04903663920869488
chr2L	36612	0.07401370871039674
chr2L	36650	0.08114095063284535
chr2L	36690	0.030970846747539346
chr2L	36729	0.028686163201459537
chr2L	36768	-0.08777374846063081
chr2L	36808	-0.16762264042731398
chr2L	36848	-0.14450868244057466
chr2L	36887	-0.16709022366315587
chr2L	36926	-0.13714359135596144
chr2L	36964	-0.05578306310629948
chr2L	37003	0.009044344944520215
chr2L	37045	0.052644366839541115
chr2L	37084	0.06119049607913117
chr2L	37123	0.005233824932689757
chr2L	37164	-0.07345948502242124
chr2L	37206	-0.15430234809298018
chr2L	37244	-0.16262728777982396
chr2L	37285	-0.1862257902833683
chr2L	37324	-0.1617699941683919
chr2L	37361	-0.09527035952852785
chr2L	37399	-0.020460465510821636
chr2L	37439	0.012676114837710629
chr2L	37476	0.0031859841246178653
chr2L	37516	-0.017592505357525923
chr2L	37555	0.016641677228817344
chr2L	37592	-0.009681716798121028
chr2L	37633	-0.009681716798121028
chr2L	37673	-0.05797163663558376
chr2L	37711	-0.13930267660174747
chr2L	37751	-0.0750199164679089
chr2L	37793	-0.07792802872644428
chr2L	37833	-0.09546178503399266
chr2L	37871	-0.03920123017749333
chr2L	37914	-0.05617580976910024
chr2L	37952	-0.040734934179935324
chr2L	37991	-0.05902679029459913
chr2L	38032	-0.041056821287784
chr2L	38070	-0.05201180665855816
chr2L	38107	-0.02702174255579249
chr2L	38148	-0.02154268372426517
chr2L	38186	0.05506334936174954
chr2L	38222	0.05082500641999091
chr2L	38260	0.07199926063186274
chr2L	38300	0.031657735336122116
chr2L	38339	0.045489651066636404
chr2L	38377	0.11987209113136212
chr2L	38418	0.08329395783739227
chr2L	38461	0.08163995091512248
chr2L	38500	0.09011777578920774
chr2L	38540	0.07870540831938974
chr2L	38580	0.10868423702500121
chr2L	38621	0.1420191546167355
chr2L	38662	0.10156278633754597
chr2L	38702	0.09228513759201587
chr2L	38738	0.08203288893184908
chr2L	38776	0.029997222245398032
chr2L	38814	0.06323842388655425
chr2L	38853	-0.009655186884709722
chr2L	38925	-0.05244064039453976
chr2L	38944	-0.04902162484293579
chr2L	39001	-0.073228498264463
chr2L	39021	-0.06497432570320534
chr2L	39059	-0.104025535674761
chr2L	39124	-0.0774210479478965
chr2L	39161	-0.07235500501917448
chr2L	39224	-0.10798762047104837
chr2L	39242	-0.0817707279174904
chr2L	39264	-0.05201329549042993
chr2L	39323	0.023924917199242897
chr2L	39343	-0.005328013676712651
chr2L	39381	-0.021916730438422682
chr2L	39437	-0.006124798042179818
chr2L	39478	-0.031251924279586216
chr2L	39534	0.02139703432190527
chr2L	39551	-0.007687371028894437
chr2L	39589	-0.05708576972256836
chr2L	39626	-0.05338948715698931
chr2L	39664	-0.00859434430170675
chr2L	39702	-0.07333899632359078
chr2L	39743	-0.08791690439401556
chr2L	39780	-0.08791690439401556
chr2L	39819	-0.09692333090825282
chr2L	39857	-0.13406296534870688
chr2L	39900	-0.14362968968653297
chr2L	39939	-0.1568985894718402
chr2L	39978	-0.24004731980286623
chr2L	40018	-0.2156595028958718
chr2L	40059	-0.25588767424567366
chr2L	40100	-0.26368907100868877
chr2L	40139	-0.22410995949869303
chr2L	40175	-0.2654124137248682
chr2L	40213	-0.22060431348993886
chr2L	40249	-0.22060431348993886
chr2L	40287	-0.16175231330958612
chr2L	40327	-0.17715527116616775
chr2L	40367	-0.07810678535338085
chr2L	40403	-0.08872139059789959
chr2L	40441	-0.12611406404268374
chr2L	40482	-0.1269487772985712
chr2L	40522	-0.10152487525915425
chr2L	40561	-0.08271801668398915
chr2L	40599	-0.14465461070201655
chr2L	40638	-0.16734282942575593
chr2L	40678	-0.1570557218383134
chr2L	40716	-0.1690179410461335
chr2L	40753	-0.15727345063371007
chr2L	40792	-0.15183186022908918
chr2L	40830	-0.06953924203040025
chr2L	40867	-0.011331270501809184
chr2L	40907	0.06186751054372112
chr2L	40950	-0.05130628542764383
chr2L	40989	-0.07349346507481033
chr2L	41026	-0.11441027213736353
chr2L	41065	-0.06301907664711663
chr2L	41105	-0.12606370118802002
chr2L	41144	-0.16238516078469414
chr2L	41182	-0.18292692531318036
chr2L	41219	-0.23430652944306865
chr2L	41256	-0.16135144609316263
chr2L	41296	-0.10087591869194791
chr2L	41333	-0.10213758721565226
chr2L	41369	-0.05128437072416154
chr2L	41409	-0.04003336856859831
chr2L	41448	-0.0257742713546761
chr2L	41486	-0.10574129312173455
chr2L	41524	-0.15826317713190405
chr2L	41568	-0.21330290864746768
chr2L	41608	-0.12367697445707168
chr2L	41647	-0.16946949486207555
chr2L	41686	-0.22305748994575966
chr2L	41724	-0.20807967345059045
chr2L	41761	-0.22277444206404937
chr2L	41800	-0.16290581420315847
chr2L	41839	-0.14770680698533567
chr2L	41877	-0.12030484840964047
chr2L	41918	-0.10390432550951711
chr2L	41955	-0.12127749074152785
chr2L	41992	-0.08083333349010821
chr2L	42032	-0.13632686289423207
chr2L	42071	-0.15191202470618942
chr2L	42108	-0.24766411420816123
chr2L	42146	-0.2312970642318729
chr2L	42185	-0.21837669043204463
chr2L	42221	-0.12695960643459828
chr2L	42260	-0.23686826599639346
chr2L	42298	-0.21941949009051848
chr2L	42338	-0.16857807410585188
chr2L	42355	-0.22032186718791463
chr2L	42414	-0.2366379861291542
chr2L	42454	-0.2861092592218489
chr2L	42492	-0.32832484388420696
chr2L	42530	-0.3052518342350227
chr2L	42568	-0.4060770288270124
chr2L	42608	-0.4544779933095243
chr2L	42648	-0.5270099196726022
chr2L	42668	-0.43339153270298136
chr2L	42725	-0.42944930804634807
chr2L	42762	-0.3563643793781927
chr2L	42799	-0.412595122121031
chr2L	42836	-0.44236417625097363
chr2L	42874	-0.5473923929883776
chr2L	42913	-0.5422190332140371
chr2L	42955	-0.5869136335282762
chr2L	42992	-0.516200735711813
chr2L	43035	-0.4666722587720861
chr2L	43071	-0.41922102430988967
chr2L	43110	-0.3464325298067952
chr2L	43148	-0.26712917113517143
chr2L	43188	-0.3200998793707208
chr2L	43227	-0.2858174628541528
chr2L	43267	-0.22196477933122397
chr2L	43306	-0.18960589822038826
chr2L	43346	-0.21761619886912148
chr2L	43383	-0.18670592509479303
chr2L	43422	-0.14255983914500786
chr2L	43464	-0.11427040490949197
chr2L	43503	-0.10676609713691701
chr2L	43541	-0.03198394186027181
chr2L	43580	0.06792111132603633
chr2L	43622	0.11448080830215517
chr2L	43663	0.01843473095476978
chr2L	43699	0.02902002882226012
chr2L	43740	0.05364801129474136
chr2L	43778	0.02508200555828708
chr2L	43820	0.023817977983574677
chr2L	43856	-0.004606113611420485
chr2L	43897	0.01240152652317305
chr2L	43935	0.0462373338790254
chr2L	43972	0.001971271056496467
chr2L	44011	7.855462173373813E-4
chr2L	44050	0.01371249706005179
chr2L	44092	-0.08434718795257966
chr2L	44133	-0.04005579956027194
chr2L	44171	-0.008295434889012772
chr2L	44293	-0.15902625435593648
chr2L	44331	-0.15975654494577876
chr2L	44372	-0.1345417766058676
chr2L	44408	-0.1345417766058676
chr2L	44449	-0.15974027286625125
chr2L	44490	-0.20869332604819346
chr2L	44567	-0.1746113389702729
chr2L	44588	-0.11293639453510933
chr2L	44607	-0.17635156448510894
chr2L	44646	-0.15205831809005635
chr2L	44686	-0.1947167465195376
chr2L	44725	-0.22750131564608853
chr2L	44765	-0.12030342280236518
chr2L	44804	-0.06574877302546805
chr2L	44884	-0.0892191839586781
chr2L	44904	-0.035105697979910734
chr2L	44923	0.015726639423890455
chr2L	44962	0.0874047560181264
chr2L	45003	0.16616514061948
chr2L	45039	0.11953918823160231
chr2L	45079	0.13148815997296304
chr2L	45122	0.12141443867188695
chr2L	45161	0.11619173301051942
chr2L	45202	0.08634194283652388
chr2L	45238	0.06420555571865645
chr2L	45274	0.06420555571865645
chr2L	45316	0.03074022239613807
chr2L	45355	-0.007133812456031604
chr2L	45395	-0.01468203646484015
chr2L	45432	-0.07235220087706136
chr2L	45471	-0.1433554199838813
chr2L	45508	-0.0837748037688255
chr2L	45547	-0.18395247422661143
chr2L	45588	-0.23137701935804056
chr2L	45627	-0.21973978030087588
chr2L	45664	-0.23329495858010946
chr2L	45702	-0.21427323905834458
chr2L	45741	-0.2571801841354534
chr2L	45780	-0.2241451575873326
chr2L	45820	-0.25322820920836075
chr2L	45859	-0.20121910858615094
chr2L	45893	-0.21892317422471735
chr2L	45931	-0.17002633378114573
chr2L	45972	-0.0863097378145186
chr2L	46014	-0.05739296115171027
chr2L	46050	-0.06414651807507574
chr2L	46087	-0.016368156369508214
chr2L	46124	0.011449139157247915
chr2L	46164	-0.0760646303476839
chr2L	46203	0.0055052519650491995
chr2L	46242	-0.042425213056746416
chr2L	46280	-0.11175543530667505
chr2L	46320	-0.14294306057312678
chr2L	46362	-0.1363324667371313
chr2L	46401	-0.14502777537925962
chr2L	46439	-0.1330276996364703
chr2L	46480	-0.1060124318117401
chr2L	46518	-0.15295051477384192
chr2L	46552	-0.2067984262480381
chr2L	46592	-0.16980705132090623
chr2L	46630	-0.2034871505524835
chr2L	46668	-0.17906366117804898
chr2L	46706	-0.1581469698955384
chr2L	46745	-0.16749337166297848
chr2L	46785	-0.14199495933382109
chr2L	46823	-0.14076964619380342
chr2L	46861	-0.1289274997426044
chr2L	46900	-0.11121057769817302
chr2L	46941	-0.061361625558907625
chr2L	46982	-0.06432709413509538
chr2L	47021	-0.029162950343613225
chr2L	47058	-0.009278117421800226
chr2L	47097	-0.056052793379425064
chr2L	47137	-0.05567191354872924
chr2L	47171	-0.08295722841749911
chr2L	52801	-0.2508054488003545
chr2L	52821	-0.2952326726747631
chr2L	52841	-0.26303873744296524
chr2L	52862	-0.3089492965945965
chr2L	52881	-0.3023107872822955
chr2L	52919	-0.21742514479575287
chr2L	52958	-0.22522709539657704
chr2L	52999	-0.1877396275672803
chr2L	53035	-0.13358677587915124
chr2L	53075	-0.10971691861133034
chr2L	53112	-0.15332871570258835
chr2L	53152	-0.09365640337301157
chr2L	53191	-0.1433951597446228
chr2L	53229	-0.1550340634012901
chr2L	53269	-0.1655403271396782
chr2L	53317	-0.09958186236844059
chr2L	53354	-0.03409657012818125
chr2L	53391	0.055032396226843854
chr2L	53431	0.11296255757694548
chr2L	53471	0.1788192670672178
chr2L	53511	0.2020393781560202
chr2L	53550	0.229026424573775
chr2L	53589	0.1639421797722483
chr2L	53631	0.08463709516777367
chr2L	53665	-0.004712892128267635
chr2L	53705	-0.04622329849101092
chr2L	53741	-0.09702940790501416
chr2L	53821	-0.10130091381000662
chr2L	53863	-0.0828505302921126
chr2L	53903	-0.06581720241143696
chr2L	53946	-0.017452525624561992
chr2L	53980	-0.07479438474689688
chr2L	54016	-0.07471980458655292
chr2L	54053	-0.17697336769427396
chr2L	54112	-0.2676387441150049
chr2L	54188	-0.2662210529095273
chr2L	54226	-0.2606107696145664
chr2L	54266	-0.25143916355366225
chr2L	54300	-0.2110518320472443
chr2L	54361	-0.18312706297941891
chr2L	54421	-0.20470623474622593
chr2L	54463	-0.2837149241056493
chr2L	54483	-0.2885816073615673
chr2L	54502	-0.27229960507985757
chr2L	54539	-0.22749890014924765
chr2L	54580	-0.19431387102043146
chr2L	54616	-0.17701262011015828
chr2L	54672	-0.1582844886524365
chr2L	54713	-0.16755955417305554
chr2L	54789	-0.06983238165033195
chr2L	54808	-0.02871425511328526
chr2L	54830	0.016860543251566718
chr2L	54869	0.06765645712453192
chr2L	54910	-0.003067719505671403
chr2L	54946	-0.005782282691335953
chr2L	54987	0.0279056059525051
chr2L	55026	0.04360730452084021
chr2L	55066	0.11143410842123416
chr2L	55105	0.15850080777296008
chr2L	55142	0.17838847558878737
chr2L	55178	0.16639587685698393
chr2L	55216	0.14762201948705592
chr2L	55233	0.10784637317756507
chr2L	55271	0.0713928920857404
chr2L	55312	0.06613969519678864
chr2L	55375	0.10127375315558271
chr2L	55393	0.05944149452547165
chr2L	55460	-0.06088053018167378
chr2L	55500	-0.126239409131881
chr2L	55543	-0.15345093878722948
chr2L	55563	-0.17932824276628373
chr2L	55601	-0.18968828593592096
chr2L	55640	-0.24984897463938227
chr2L	55698	-0.3522240957318707
chr2L	55718	-0.3562494054891038
chr2L	55776	-0.45781085984416214
chr2L	55812	-0.4864036171771516
chr2L	55850	-0.49564863693273564
chr2L	55888	-0.5263165932256963
chr2L	55927	-0.45112253629956967
chr2L	55966	-0.4137988361986735
chr2L	56007	-0.44231062884707417
chr2L	56046	-0.45163651361953416
chr2L	56092	-0.43190901400248094
chr2L	56129	-0.38246683527328845
chr2L	56170	-0.340931798554208
chr2L	56211	-0.34835093884258145
chr2L	56251	-0.3396684160641615
chr2L	56291	-0.29971994089936727
chr2L	56335	-0.29462565941458746
chr2L	56376	-0.30775430670562093
chr2L	56414	-0.3112910643308067
chr2L	56452	-0.25228031854453525
chr2L	56491	-0.24781041246579172
chr2L	56610	-0.26675206191595924
chr2L	56649	-0.26675206191595924
chr2L	56689	-0.20640226239561432
chr2L	56729	-0.20147017981151133
chr2L	56768	-0.22757987477323655
chr2L	56807	-0.1596869006407916
chr2L	56892	-0.21203357678495183
chr2L	56913	-0.21383617150833198
chr2L	56933	-0.15706024256120663
chr2L	56974	-0.15553988431100557
chr2L	57016	-0.14444273796064372
chr2L	57054	-0.05123744290232679
chr2L	57092	0.05683348188844661
chr2L	57130	0.04075368545934037
chr2L	57208	0.12764298233553792
chr2L	57225	0.11264244988216486
chr2L	57244	0.10783585727779184
chr2L	57280	0.07631003330049826
chr2L	57319	0.060073725755329
chr2L	57360	0.044175649819149856
chr2L	57379	0.043521488910229
chr2L	57440	0.13589841041168835
chr2L	57459	0.12040827000897342
chr2L	57522	0.08788837645753951
chr2L	57559	0.05691609927553512
chr2L	57597	1.5770172633070936E-4
chr2L	57637	0.003248293163045801
chr2L	57675	0.08602783098380963
chr2L	57694	0.09539840492372953
chr2L	57752	-0.006078557915466476
chr2L	57772	-0.06328229500676191
chr2L	57824	-0.16642356439522857
chr2L	57863	-0.19391832455380092
chr2L	57898	-0.17556145293677528
chr2L	57939	-0.17906924280012568
chr2L	57976	-0.20754123476694647
chr2L	58014	-0.2655589366462841
chr2L	58052	-0.3254577960057378
chr2L	58091	-0.40563973658866975
chr2L	58130	-0.3515505961850332
chr2L	58167	-0.31455348291856705
chr2L	58184	-0.26755942994025844
chr2L	58243	-0.20821258180955476
chr2L	58282	-0.19550216642109325
chr2L	58321	-0.2364605695984779
chr2L	58363	-0.26683287390258
chr2L	58400	-0.24783376904073073
chr2L	58436	-0.19097952954933514
chr2L	58475	-0.0843938192649692
chr2L	58495	-0.05279789052875322
chr2L	58552	-0.049591047247019716
chr2L	58590	0.020111504790975645
chr2L	58631	-0.007059419569281999
chr2L	58668	0.0300181031342787
chr2L	58708	0.0300181031342787
chr2L	58747	0.07550807084689808
chr2L	58788	0.01800270497063773
chr2L	58824	-8.623125470214413E-4
chr2L	58866	-0.0031594172303464063
chr2L	58908	0.008308710756479105
chr2L	58948	-0.046394097603176004
chr2L	58989	-0.08864878850520519
chr2L	59026	-0.06999995608019335
chr2L	59064	-0.06540988248362159
chr2L	59102	-0.09618604894644071
chr2L	59141	-0.11520462432317201
chr2L	59178	-0.14794572165262357
chr2L	59221	-0.13920782739408058
chr2L	59263	-0.147764479596915
chr2L	59303	-0.08528252428897372
chr2L	59344	-0.12046013316785853
chr2L	59386	-0.05545809311205829
chr2L	59427	-0.020504763238896117
chr2L	59465	-0.021851697557951747
chr2L	59505	-0.019423506314185584
chr2L	59548	-0.03420921289065445
chr2L	59586	0.002232098176267172
chr2L	59625	0.06326004737590515
chr2L	59663	0.06099464986061231
chr2L	59703	0.0437007626464375
chr2L	59740	0.0500347506184261
chr2L	59777	0.060322283262399405
chr2L	59855	0.053904051845246236
chr2L	59893	0.02646109310987629
chr2L	60872	0.07644296086572577
chr2L	60890	0.07113049305562738
chr2L	60908	0.03654696727037665
chr2L	60926	-0.01778192701925242
chr2L	60943	0.002711619100237946
chr2L	61038	-0.07033055670275139
chr2L	61058	-0.02569388473449223
chr2L	61078	-0.02186321911929204
chr2L	61099	-0.017746863664428205
chr2L	61141	0.0026011773580033666
chr2L	61181	-0.05591816592781497
chr2L	61220	-0.022390313914907384
chr2L	61260	0.036711421125751306
chr2L	61299	-0.020124569060845112
chr2L	61317	-0.04444561520394952
chr2L	61354	-0.08425624527353248
chr2L	61410	-0.14860298712150588
chr2L	61448	-0.17998727494182737
chr2L	61484	-0.20176295666798078
chr2L	61503	-0.2176613237236601
chr2L	61560	-0.14723727158858074
chr2L	61598	-0.1823790306074982
chr2L	61639	-0.14344262038607394
chr2L	61680	-0.22372249448921905
chr2L	61721	-0.2537552356762306
chr2L	61761	-0.24689225136956144
chr2L	61802	-0.2461785294386683
chr2L	61823	-0.25850520342125843
chr2L	61879	-0.2201973767670621
chr2L	61916	-0.23102286860277196
chr2L	61955	-0.19635425305548637
chr2L	61991	-0.15742644896366323
chr2L	62029	-0.18622421689165763
chr2L	62068	-0.22031439630543956
chr2L	62107	-0.18309904716355357
chr2L	62144	-0.14871421913865845
chr2L	62186	-0.14112493781978466
chr2L	62224	-0.14112493781978466
chr2L	62265	-0.12251412502046127
chr2L	62304	-0.13774644463905783
chr2L	62343	-0.10279703964312308
chr2L	62384	-0.08649588519129174
chr2L	62420	-0.09269618337124737
chr2L	62459	-0.07739226274096485
chr2L	62495	-0.053222966808953845
chr2L	62537	-0.04119008185065797
chr2L	62577	-0.005786856428981343
chr2L	62615	0.03261247943592179
chr2L	62653	0.040930022260349475
chr2L	62692	0.14149150372999664
chr2L	62731	0.15026997513978024
chr2L	62767	0.13960569594293185
chr2L	62808	0.11404692384097419
chr2L	62848	0.10669197288047332
chr2L	62887	0.058369830795879984
chr2L	62929	0.06092059816895089
chr2L	62968	0.1700193029316911
chr2L	63006	0.18588458374946668
chr2L	63042	0.20073828647876787
chr2L	63081	0.22818118129770212
chr2L	63118	0.20903366783680924
chr2L	63158	0.18173656485540793
chr2L	63198	0.14300485588858666
chr2L	63238	0.07566135537259348
chr2L	63275	0.10394817628946651
chr2L	63316	0.0665837833855307
chr2L	63354	0.006436940189400708
chr2L	63390	0.02288329089969281
chr2L	63431	0.031054917910633386
chr2L	63468	-0.0033347305162007975
chr2L	63510	0.026332085413020144
chr2L	63553	0.0304729012437272
chr2L	63593	0.05137653631517326
chr2L	63631	-0.01708024829555465
chr2L	63670	-0.0606144404797926
chr2L	63711	-0.11679938834131995
chr2L	63749	-0.16747398130426477
chr2L	63787	-0.21066300118048684
chr2L	63825	-0.1392065941798468
chr2L	63867	-0.071105159009288
chr2L	63905	-0.0974995243479551
chr2L	63947	-0.15724387076587878
chr2L	63988	-0.13255302353571186
chr2L	65197	-0.04470285450773561
chr2L	65215	-0.029909137005011664
chr2L	65234	-0.010828959727384957
chr2L	65253	-0.03756739836785835
chr2L	65272	-0.05847078552090977
chr2L	65291	-0.0427117515955952
chr2L	65347	-0.03759332741651562
chr2L	65428	-0.03023556983035336
chr2L	65447	-0.025284747611682392
chr2L	65488	-0.05022376303304092
chr2L	65543	-0.03648358746801472
chr2L	65579	-0.060583666283724406
chr2L	65619	-0.06599820605355518
chr2L	65662	-0.09217609422525928
chr2L	65718	-0.08191103061558117
chr2L	65736	-0.11683077223076659
chr2L	65775	-0.11117171977816678
chr2L	65813	-0.17057841450819852
chr2L	65852	-0.18477478250316606
chr2L	65888	-0.1940877774049062
chr2L	65929	-0.18029203001702918
chr2L	65969	-0.16400218983590584
chr2L	66033	-0.2219610401174925
chr2L	66052	-0.2359997534502888
chr2L	66089	-0.20332545868565444
chr2L	66128	-0.2214016370700764
chr2L	66167	-0.1896649585847216
chr2L	66206	-0.19004910595116886
chr2L	66244	-0.16925397547529103
chr2L	66281	-0.15201687489924504
chr2L	66324	-0.1873415316912599
chr2L	66360	-0.2082668349120075
chr2L	66377	-0.1785455620754785
chr2L	66416	-0.16383577300424412
chr2L	66474	-0.19486195719462482
chr2L	66513	-0.2530056735254708
chr2L	66554	-0.23660250348171305
chr2L	66591	-0.22844175938930764
chr2L	66633	-0.23645600072861558
chr2L	66671	-0.18762422739957754
chr2L	66692	-0.15388223818816466
chr2L	66732	-0.12509976906487758
chr2L	66788	-0.10746443805668537
chr2L	66827	-0.09500890017646751
chr2L	66864	-3.4334415658771413E-4
chr2L	66899	-0.015492917894367153
chr2L	66940	0.01864085180908699
chr2L	66978	0.06785930074342629
chr2L	67013	0.07362839356742411
chr2L	67049	0.04306487771433793
chr2L	67090	0.09034057080088172
chr2L	67131	0.13793481775119662
chr2L	67169	0.18490866380722598
chr2L	67205	0.2128216418467882
chr2L	67246	0.23315064803338295
chr2L	67282	0.24090787782321127
chr2L	67323	0.26225765144660973
chr2L	67362	0.2243779541256897
chr2L	67399	0.21712462954572936
chr2L	67418	0.20914741410268217
chr2L	67475	0.1187580331957197
chr2L	67513	0.05892001020617143
chr2L	67552	0.0962869525904115
chr2L	67591	0.09656774427804322
chr2L	67629	0.06656619415555246
chr2L	67665	0.09049499107799962
chr2L	67706	0.1317956404975111
chr2L	67725	0.13682759159248475
chr2L	67783	0.1336263088547043
chr2L	67821	0.11525474541066157
chr2L	67860	0.09181288693399789
chr2L	67896	0.05518916591698761
chr2L	67934	0.012977947622082493
chr2L	67972	-0.011117493796154973
chr2L	68009	0.05758929256968788
chr2L	68047	0.04364017248111297
chr2L	68086	0.04955092912168097
chr2L	68127	0.049430252437245
chr2L	68165	0.008913089854192969
chr2L	68205	5.551087007592178E-4
chr2L	68244	0.009061108384344803
chr2L	68281	0.06852890782780197
chr2L	68322	0.06852890782780197
chr2L	68361	0.01718982816977448
chr2L	68398	-0.0501853168910508
chr2L	68437	-0.05457471355624748
chr2L	68475	-0.10028592184782917
chr2L	68512	-0.07309619806309696
chr2L	68551	-0.03621216229236435
chr2L	68589	-0.0072172417810947445
chr2L	68630	-0.04732338638333792
chr2L	68666	-0.07418228835852414
chr2L	68706	-0.06114771982872901
chr2L	68749	-0.08225066600399143
chr2L	68788	-0.05784673485685599
chr2L	68828	-0.015973657471190884
chr2L	68865	-0.04226793780222137
chr2L	68905	-0.07684608391997597
chr2L	68946	-0.12109869948756925
chr2L	68985	-0.12962475862817555
chr2L	69022	-0.1334899488668502
chr2L	69061	-0.08031738184490293
chr2L	69101	-0.08168556046739735
chr2L	69140	-0.0254589520454403
chr2L	69181	-0.04922308900480387
chr2L	69218	-0.0980664206495673
chr2L	69258	-0.09145787027042752
chr2L	69295	-0.02371830824931411
chr2L	69335	0.0022026419119739534
chr2L	69377	-0.020726223290890584
chr2L	69417	-0.03405685253663459
chr2L	69457	-0.07483922689026402
chr2L	69496	-0.02184499498838264
chr2L	69536	-0.015750566900176823
chr2L	69574	-0.00777723220822318
chr2L	69613	0.04433426606893007
chr2L	69650	0.022140643947741682
chr2L	69688	-0.0022828338126384294
chr2L	69730	-0.01938535078741689
chr2L	69769	-0.011343914048960476
chr2L	69808	-0.07380822575699272
chr2L	69846	-0.0550299458429824
chr2L	69885	-0.010402435388573394
chr2L	69923	-5.964867043118715E-4
chr2L	69962	-0.009478130076516085
chr2L	70000	-0.08902737501659151
chr2L	70040	-0.07119675943566914
chr2L	70079	-0.08093652167163258
chr2L	70122	-0.04902541463619639
chr2L	70160	-0.15231156731264175
chr2L	70197	-0.12027482885955845
chr2L	70237	-0.11907405011830233
chr2L	70272	-0.19223303008280254
chr2L	70310	-0.19863745525211657
chr2L	70350	-0.0953513025756712
chr2L	70388	-0.0937367818752899
chr2L	70427	-0.08814748592106104
chr2L	70465	-0.025044430531421115
chr2L	70503	-0.014244032452349724
chr2L	70541	-0.003790813967177205
chr2L	70579	-0.03652741695009496
chr2L	70615	-0.09156731009077124
chr2L	70654	-0.013961634798221271
chr2L	70692	0.03613879630217471
chr2L	70736	0.039219632173180585
chr2L	70772	0.0427408154508757
chr2L	70811	0.06644091118176641
chr2L	70850	0.0027305005956201
chr2L	70888	-0.0425013125492919
chr2L	70929	0.059109699195614006
chr2L	70968	0.10091944929839135
chr2L	71086	-0.006223854196450636
chr2L	71125	-0.0763801101152784
chr2L	71164	-0.07856087059268074
chr2L	71201	-0.14423054524080467
chr2L	71238	-0.08858505039061729
chr2L	71280	-0.04823596195232295
chr2L	71357	-0.11453294733821794
chr2L	71379	-0.0721575097535414
chr2L	71396	-0.12850160665349808
chr2L	71436	-0.1121346010119342
chr2L	71473	-0.07534517555726161
chr2L	71516	-0.05138316496553114
chr2L	71600	0.011387468741756113
chr2L	71681	-0.04070166794437354
chr2L	71703	-0.04249126792020635
chr2L	71724	-0.06753560555122265
chr2L	71762	0.016458255709980194
chr2L	71800	0.030948173086289086
chr2L	71837	0.07915005651964384
chr2L	71901	0.0865107593114664
chr2L	71921	0.022857792971148934
chr2L	71960	-0.01732049688230727
chr2L	72002	0.003776593320865424
chr2L	72038	-0.07307630938345953
chr2L	72077	-0.05548964103864819
chr2L	72156	-0.09127442496477034
chr2L	72218	-0.06997628030103333
chr2L	72239	-0.07599634617607391
chr2L	72280	-0.15263745950748225
chr2L	72322	-0.11583315901558132
chr2L	72361	-0.09295610114202699
chr2L	72401	-0.08277182828209208
chr2L	72456	-0.16063766398183377
chr2L	72477	-0.10767821490054999
chr2L	72517	-0.10767821490054999
chr2L	72556	-0.09486787296052025
chr2L	72595	-0.07862317270024256
chr2L	72634	-0.04286228172983954
chr2L	72672	0.017151506282553988
chr2L	72709	0.0347601167828983
chr2L	72770	0.07083839378675101
chr2L	72790	0.096925276235524
chr2L	72830	0.08833837499201996
chr2L	72871	0.1354659289082853
chr2L	72911	0.21094437950628214
chr2L	72952	0.20656988083455227
chr2L	72990	0.23794571227442543
chr2L	73031	0.2536756488000071
chr2L	73070	0.25025249516544473
chr2L	73112	0.2649747029031884
chr2L	73150	0.2935934478078396
chr2L	73189	0.21439971083114998
chr2L	73229	0.21789702243463668
chr2L	73267	0.26038685413970997
chr2L	73306	0.26146853968878664
chr2L	73341	0.24937263540852025
chr2L	73383	0.31047029909067975
chr2L	73423	0.29018476653314396
chr2L	73461	0.22323316923957978
chr2L	73501	0.2569943107439656
chr2L	73541	0.19574277086432926
chr2L	73584	0.11979766163853878
chr2L	73622	0.21321018242016135
chr2L	73662	0.20991620934473829
chr2L	73702	0.22458369725266322
chr2L	73743	0.33219487561506966
chr2L	73783	0.3834371844142358
chr2L	73823	0.3385332607461302
chr2L	73862	0.34138821416663007
chr2L	73901	0.3373590328914524
chr2L	73941	0.35704932092536235
chr2L	73979	0.33003348119711867
chr2L	74019	0.2975590196199543
chr2L	74057	0.24097093435697658
chr2L	74093	0.269514775236494
chr2L	74130	0.269514775236494
chr2L	74169	0.2883568629227726
chr2L	74210	0.30701669680738924
chr2L	74246	0.3229359235621239
chr2L	74284	0.24526256968569182
chr2L	74325	0.18112017771288974
chr2L	74364	0.10870663877109094
chr2L	74404	0.015351471533136518
chr2L	74445	-0.016747757062124554
chr2L	74484	-0.07156711000464828
chr2L	74522	-0.04494660664461054
chr2L	74568	-0.10474919628416597
chr2L	74608	-0.15365888344157572
chr2L	74647	-0.12497644383439663
chr2L	74684	-0.11420941634438252
chr2L	74723	-0.059821953920399136
chr2L	74759	-0.03393580110904353
chr2L	74797	0.03134225817390775
chr2L	74834	-0.001629351944210929
chr2L	74870	-0.013881158776636818
chr2L	74909	0.0018695011957422735
chr2L	74950	0.008756786352949556
chr2L	74989	0.020904236914997
chr2L	75028	0.04777409016408895
chr2L	75069	0.1459355663269547
chr2L	75109	0.1100996054347279
chr2L	75146	0.1126322125660493
chr2L	75189	0.05865490024619842
chr2L	75229	0.05993538305526277
chr2L	75268	0.095867560600558
chr2L	75305	0.04731990855761043
chr2L	75342	-0.003684237697106596
chr2L	75359	-0.010881955082649553
chr2L	75397	-0.031636589928903947
chr2L	75456	-0.11099674736786239
chr2L	75493	-0.0907276792297465
chr2L	75532	-0.061366397689242666
chr2L	75573	-0.06827624599920838
chr2L	75611	-0.07741216661717333
chr2L	75652	-0.04227939162028314
chr2L	75670	-0.062123530399381566
chr2L	75710	-0.10797884321632811
chr2L	75766	-0.07507401720919103
chr2L	75803	-0.021612030794681065
chr2L	75844	0.005319733971251731
chr2L	75884	-0.006873949144029723
chr2L	75919	-0.018954292350772246
chr2L	75956	0.047524373303406794
chr2L	75993	-0.010491900849597316
chr2L	76032	0.0347579210591008
chr2L	76074	0.016949534348273863
chr2L	76113	-0.020684246131755835
chr2L	76151	0.011426249728884782
chr2L	76192	-0.029186350302342432
chr2L	76229	-0.0639796920089551
chr2L	76270	-0.052944381778961255
chr2L	76305	-0.051978771706180225
chr2L	76343	-0.08099476301994972
chr2L	76382	-0.047975906252967056
chr2L	76420	-0.07215393488896384
chr2L	76462	-0.10888799897620055
chr2L	76503	-0.149894511877837
chr2L	76541	-0.10356067762299871
chr2L	76580	-0.0711629084659137
chr2L	76620	-0.11917435696012836
chr2L	76658	-0.07098359029994748
chr2L	76697	-0.11371493085921891
chr2L	76735	-0.12250940656209224
chr2L	76774	-0.1443352728760477
chr2L	76812	-0.1443352728760477
chr2L	76851	-0.156874148566975
chr2L	76888	-0.07422059526960402
chr2L	76925	-0.10978176548160802
chr2L	76964	-0.13686587211628065
chr2L	77003	-0.015927346587117638
chr2L	77042	-0.03326750028811218
chr2L	77082	-0.03094297972299061
chr2L	77122	-0.07846847622713274
chr2L	77161	-0.048500452962679394
chr2L	77199	-0.027061543773348202
chr2L	77237	-0.051001098684276096
chr2L	77279	-0.0814853436864532
chr2L	77316	-0.11425124849100907
chr2L	77354	-0.12361465740256979
chr2L	77393	-0.11476380844176451
chr2L	77431	-0.021459059054443824
chr2L	77472	-0.12083928649409058
chr2L	77509	-0.06489757976278873
chr2L	77548	-0.14981873018587705
chr2L	77589	-0.1678973355283197
chr2L	77630	-0.15673418952647175
chr2L	77668	-0.18674770209109504
chr2L	77707	-0.21046483868126048
chr2L	77746	-0.16705813368573003
chr2L	77785	-0.13224405949131757
chr2L	77823	-0.14533710455268772
chr2L	77861	-0.19306636982949718
chr2L	77903	-0.25511013306703617
chr2L	77942	-0.1889203648994716
chr2L	77981	-0.14866986946090688
chr2L	78020	-0.15330465806328253
chr2L	78060	-0.1489719251188161
chr2L	78099	-0.20682636966143578
chr2L	78138	-0.20380555321691407
chr2L	78180	-0.26033929944517376
chr2L	78219	-0.22681701115531486
chr2L	78259	-0.19992957823868995
chr2L	78298	-0.16689600360928397
chr2L	78338	-0.19272288417283862
chr2L	78377	-0.14455614831337282
chr2L	78417	-0.14455614831337282
chr2L	78458	-0.12391405453459571
chr2L	78498	-0.10767418205427177
chr2L	78535	-0.057956580832513475
chr2L	78574	0.013321738452000886
chr2L	78613	-0.03321548628579312
chr2L	78651	-0.010005839602692686
chr2L	78689	0.0033128392860721926
chr2L	78728	-0.010214542086199074
chr2L	78768	0.06599536833989438
chr2L	78809	0.11080323390684908
chr2L	78848	0.14156897242078698
chr2L	78885	0.1407244094865447
chr2L	78925	0.21766407292615822
chr2L	78964	0.19692021111480174
chr2L	79003	0.27299397786333696
chr2L	79042	0.2714965752981284
chr2L	79082	0.2969711131734489
chr2L	79122	0.3010591130851299
chr2L	79158	0.33769445891122457
chr2L	79197	0.3300926432186868
chr2L	79238	0.23978961256162723
chr2L	79280	0.2428493227990853
chr2L	79319	0.18968397132372086
chr2L	79358	0.178529207858584
chr2L	79397	0.2027965152671224
chr2L	79437	0.1989889902434173
chr2L	79478	0.18490803236024606
chr2L	79515	0.1405689653249757
chr2L	79554	0.20718695776008142
chr2L	79593	0.19359914885524904
chr2L	79632	0.2400995762335206
chr2L	79670	0.22019615224277486
chr2L	79747	0.1632027340849824
chr2L	79786	0.23415628672540764
chr2L	79825	0.2005011270997842
chr2L	79866	0.22324412126689858
chr2L	79907	0.3178134884240479
chr2L	79948	0.3172809109673593
chr2L	79985	0.352582178626847
chr2L	80045	0.4240956561954856
chr2L	80064	0.37107675726907424
chr2L	80105	0.2775432931217665
chr2L	80144	0.2808909936518539
chr2L	80182	0.2865642381129665
chr2L	80220	0.2153085761300376
chr2L	80256	0.1581026826134782
chr2L	80296	0.07069937440219817
chr2L	80355	0.013058068805957137
chr2L	80373	0.011271045308462272
chr2L	80413	0.0671288267275403
chr2L	80455	0.042371053651817786
chr2L	80493	0.09604196944213156
chr2L	80530	0.05815008094996343
chr2L	80570	0.0028252186992899554
chr2L	80608	0.031683354292408754
chr2L	80649	0.054619100043670876
chr2L	80687	0.04027570914012095
chr2L	80727	0.0956036143247483
chr2L	80770	0.13247063693438424
chr2L	80809	0.10628068795324115
chr2L	80847	0.10628068795324115
chr2L	80883	0.10858784888418492
chr2L	80922	0.11742252531073454
chr2L	80960	0.15813940130646967
chr2L	80995	0.14531567050794625
chr2L	81033	0.20200244299476247
chr2L	81074	0.14299506437297235
chr2L	81114	0.13064624643100367
chr2L	81134	0.07781620102700654
chr2L	81193	0.010755917328738106
chr2L	81234	0.0029942840027600798
chr2L	81277	-0.061626478383174484
chr2L	81314	-0.0889377616036287
chr2L	81357	-0.13260249204243107
chr2L	81399	-0.22617891557260503
chr2L	81442	-0.2666957583452165
chr2L	81464	-0.24343341633019977
chr2L	81560	-0.14209131241311423
chr2L	81597	-0.15041204091689556
chr2L	81634	-0.19036261296115212
chr2L	81672	-0.22556556015623544
chr2L	81708	-0.2531472671089595
chr2L	81748	-0.2729329431495954
chr2L	81788	-0.2957447894212807
chr2L	81849	-0.2883137426512886
chr2L	81867	-0.2947631764651958
chr2L	81909	-0.22384581427886177
chr2L	81946	-0.11786408469994754
chr2L	81989	-0.0860780487998831
chr2L	82029	0.018720539469653148
chr2L	82072	0.09275882036073556
chr2L	82111	0.08635766603706634
chr2L	82172	0.06336590607543258
chr2L	82189	0.038891936179292826
chr2L	82228	-0.04211622415324794
chr2L	82266	-0.056056950949097364
chr2L	82316	-0.042840066004803626
chr2L	82350	-0.039930377088364465
chr2L	82389	-0.12626755479548488
chr2L	82426	-0.1192369972502469
chr2L	82464	-0.08801138636749287
chr2L	82500	-0.05511366058320745
chr2L	82543	-0.043771643637604045
chr2L	82580	-0.02378764508734612
chr2L	82618	-0.0338684338670068
chr2L	82639	-0.017502443001125023
chr2L	82697	-0.17654351131553744
chr2L	82736	-0.2066047569869774
chr2L	82776	-0.20634500901791591
chr2L	82813	-0.24604075236997225
chr2L	82853	-0.2367640075796882
chr2L	82891	-0.2307801610798464
chr2L	82943	-0.22363275990670614
chr2L	82965	-0.23690770191800103
chr2L	83021	-0.17804556778945357
chr2L	83056	-0.09700055828601245
chr2L	83093	-0.08012472791918436
chr2L	83130	-0.06581196419302368
chr2L	83173	-0.04318982552280435
chr2L	83212	-0.04908913052111643
chr2L	83249	-0.14352603425837565
chr2L	83289	-0.19447671320192406
chr2L	83323	-0.234131696772712
chr2L	83362	-0.20316307510832649
chr2L	83402	-0.14008122104733786
chr2L	83443	-0.08406453512335249
chr2L	83482	0.006212482896942125
chr2L	83522	0.03806999084786871
chr2L	83565	0.08105946020088464
chr2L	83605	0.04038337072934575
chr2L	83644	0.10183726126979445
chr2L	83683	0.0575349698909049
chr2L	83721	-0.009147977885059255
chr2L	83759	-0.010729386011941185
chr2L	83799	-0.05811568279521797
chr2L	83840	-0.04585239118401099
chr2L	83881	0.009029290534322538
chr2L	83919	0.049852967514105666
chr2L	83954	0.09482304359228268
chr2L	83991	0.07968679389106903
chr2L	84029	0.07157934359527189
chr2L	84076	0.03447033842042468
chr2L	84114	0.00903376748707411
chr2L	84155	-0.052011523665785354
chr2L	84195	-0.04144681095528272
chr2L	84234	-0.05988296188243337
chr2L	84273	-0.0492852524441183
chr2L	84313	-0.10679999607888764
chr2L	84354	-0.06746901268301114
chr2L	84393	-0.028124431939312387
chr2L	84431	-0.025677425755839957
chr2L	84473	-0.04443361774641001
chr2L	84516	-0.055324824641382324
chr2L	84557	-0.08743267739181283
chr2L	84595	-0.11082118360117464
chr2L	84637	-0.14687530142867727
chr2L	84677	-0.08946462691110775
chr2L	84722	-0.11580026517850038
chr2L	84787	-0.1681740746730173
chr2L	84828	-0.13547680729035458
chr2L	84869	-0.1698913118592556
chr2L	84909	-0.1454032362417897
chr2L	84949	-0.18698143666366215
chr2L	84967	-0.1505687430780248
chr2L	85007	-0.12505792705640614
chr2L	85045	-0.18771796580685496
chr2L	85104	-0.16617934331638784
chr2L	85145	-0.20507892140588732
chr2L	85190	-0.21480929254559808
chr2L	85228	-0.22437458219911846
chr2L	85267	-0.203486383117363
chr2L	85286	-0.22238433303278501
chr2L	85329	-0.22911459249716473
chr2L	85370	-0.2935477902781403
chr2L	85415	-0.23125597983774845
chr2L	85458	-0.17096100989594523
chr2L	85499	-0.16118670135861665
chr2L	85539	-0.18161241171863096
chr2L	85578	-0.18161241171863096
chr2L	85614	-0.1581732211485764
chr2L	85653	-0.20579453245175064
chr2L	85688	-0.1817477452359117
chr2L	85727	-0.11699686668817554
chr2L	85765	-0.1286135187241925
chr2L	85813	-0.08687655153168337
chr2L	85847	-0.05666931939726183
chr2L	85884	-0.07363853282218653
chr2L	85924	-0.05925989782533989
chr2L	85965	0.007909418361291465
chr2L	86005	0.01541381606800769
chr2L	86047	0.025051907236661345
chr2L	86088	0.05063440538981905
chr2L	86128	0.06487571808621671
chr2L	86168	0.04924055304966295
chr2L	86205	0.08062593659697488
chr2L	86241	0.007226390126946095
chr2L	86280	0.055332704311151795
chr2L	86316	0.10526724682423788
chr2L	86355	0.0646779545022909
chr2L	86395	0.03862641447988568
chr2L	86440	0.03155560258165042
chr2L	86476	0.03332519422969191
chr2L	86512	-0.030917906773125677
chr2L	86554	-0.024031115134522274
chr2L	86593	-0.021564425516755335
chr2L	86634	-0.05026869811780165
chr2L	86675	-0.035148606980655236
chr2L	86713	-0.01794256629030002
chr2L	86751	-0.0426404672588923
chr2L	86790	-0.037571959672421565
chr2L	86828	-0.02123552300335459
chr2L	86868	-0.06826602164300309
chr2L	86907	0.0021635912215598315
chr2L	86945	0.018848721042359174
chr2L	86981	-0.020358617919822918
chr2L	87021	-0.03706004954171753
chr2L	87061	-0.024698082789216733
chr2L	87099	-0.0758036008052498
chr2L	87135	-0.09903139383970246
chr2L	87172	-0.05869513776285314
chr2L	87211	0.0017693597134966173
chr2L	87230	-0.05419884034714717
chr2L	87269	-0.10760504179007496
chr2L	87329	-0.17210390093048755
chr2L	87367	-0.1561022989873159
chr2L	87406	-0.18528277747884184
chr2L	87443	-0.176538765088547
chr2L	87486	-0.17363523384187082
chr2L	87527	-0.17854379018672267
chr2L	87546	-0.16117203510368755
chr2L	87585	-0.16117203510368755
chr2L	87643	-0.2573795067899968
chr2L	87681	-0.2321229603244815
chr2L	87720	-0.2799095351771398
chr2L	87755	-0.2540183965203004
chr2L	87792	-0.24100619792797887
chr2L	87830	-0.26768860726105337
chr2L	87867	-0.35575379998610507
chr2L	87902	-0.3400749680884421
chr2L	87942	-0.29258284261016854
chr2L	87960	-0.2906416210925206
chr2L	87999	-0.26908558046370584
chr2L	88038	-0.250127215544282
chr2L	88099	-0.2421623425750143
chr2L	88139	-0.20137226911201006
chr2L	88179	-0.12490256668795462
chr2L	88218	-0.08348896889585765
chr2L	88256	-0.11139048050119561
chr2L	88277	-0.10380258966143946
chr2L	88318	0.021721390190499734
chr2L	88359	0.1190269577842959
chr2L	88416	0.32323503678341603
chr2L	88454	0.3637509761215195
chr2L	88491	0.4356228299526996
chr2L	88530	0.44751520290230135
chr2L	88569	0.48126671331634796
chr2L	88607	0.5284873743404682
chr2L	88644	0.5338492113649479
chr2L	88683	0.5987037065023256
chr2L	88724	0.628861944433154
chr2L	88764	0.6296470248354266
chr2L	88805	0.48538224022646936
chr2L	88843	0.48241140987543457
chr2L	88882	0.3827170324336519
chr2L	88920	0.34651446861078267
chr2L	88961	0.308839205431366
chr2L	89002	0.3132811171699075
chr2L	89041	0.2218445330901132
chr2L	89081	0.1316519781787146
chr2L	89121	0.07468192493020229
chr2L	89162	0.10086793147438164
chr2L	89201	0.16278740620864524
chr2L	89244	0.14231337007412634
chr2L	89280	0.038009735012033904
chr2L	89320	0.026568647765227858
chr2L	89361	0.017437531397247952
chr2L	89401	-0.03086368791777332
chr2L	89441	-0.06482920696188708
chr2L	89479	-0.005765186910797008
chr2L	89522	-0.022162909375164474
chr2L	89560	-0.010044493386563207
chr2L	89597	0.018629744604012486
chr2L	89634	0.013937302939302931
chr2L	89672	-0.08119925819556932
chr2L	89710	-0.08548184099126725
chr2L	89751	-0.12788241792748192
chr2L	89789	-0.1523618182820375
chr2L	89827	-0.15790875576417054
chr2L	89869	-0.15071441532589194
chr2L	89908	-0.08321670315529393
chr2L	89947	-0.062662253094438
chr2L	89988	-0.06988332916180807
chr2L	90027	-0.1328361634862206
chr2L	90067	-0.16636513175242496
chr2L	90106	-0.10724081923264196
chr2L	90145	-0.1164515663289014
chr2L	90185	-0.08266970167931914
chr2L	90223	-0.012578328425257902
chr2L	90261	0.015448264061377575
chr2L	90302	0.1121160292718157
chr2L	90341	0.19855710201168428
chr2L	90381	0.18265499706371333
chr2L	90419	0.191604823903027
chr2L	90458	0.26537930450549335
chr2L	90498	0.19980257593307799
chr2L	90537	0.18424620001628136
chr2L	90577	0.11528585246340554
chr2L	90618	0.12349906327295664
chr2L	90660	0.14168591973163316
chr2L	90699	0.1662124363254419
chr2L	90736	0.15340531308217245
chr2L	90773	0.11861517930654823
chr2L	90812	0.07401895097776201
chr2L	90852	0.09012035893587497
chr2L	90892	0.05049368205817295
chr2L	90933	-0.00914395350430226
chr2L	90973	-0.09238033389757785
chr2L	91013	-0.12555627934797606
chr2L	91051	-0.04027240237303413
chr2L	91092	-0.041817302624138894
chr2L	91130	-0.08311038152605618
chr2L	91172	-0.03233012154296873
chr2L	91212	-0.042213059250882465
chr2L	91252	-0.0326680217422675
chr2L	91292	-0.041487809101560025
chr2L	91331	-0.00902042567905698
chr2L	91368	-1.9130047200377475E-5
chr2L	91406	0.06468193599993437
chr2L	91444	0.013267767802712764
chr2L	91484	0.04849266222797569
chr2L	91523	-0.016823576422741245
chr2L	91561	0.010453000442916978
chr2L	91599	0.009534550067211
chr2L	91640	0.0034251320214297703
chr2L	91679	-0.008695884545119508
chr2L	91717	-0.012306055252417044
chr2L	91755	-0.0032150750088764113
chr2L	91797	0.031057482845300004
chr2L	91838	0.04203403541039925
chr2L	91875	0.016534398881071746
chr2L	91911	0.011176563121932048
chr2L	91949	0.04022787427328194
chr2L	91989	0.04114321831144672
chr2L	92028	0.014253602118623239
chr2L	92069	-0.0010411359062307687
chr2L	92107	0.059534680720718096
chr2L	92146	0.06869152996313765
chr2L	92185	0.06962034296650058
chr2L	92222	0.06211130938918157
chr2L	92261	0.050074257029588884
chr2L	92300	0.11260385461200938
chr2L	92337	0.07803911332951745
chr2L	92376	0.010276819266707685
chr2L	92417	-0.001330811110753475
chr2L	92459	-0.06655168456845188
chr2L	92495	-0.1303016699414433
chr2L	92531	-0.11066517752299158
chr2L	92567	-0.07517330918687885
chr2L	92607	-0.10326782801534785
chr2L	92648	-0.14256865906924052
chr2L	92687	-0.09351144671216846
chr2L	92725	-0.11287790217184769
chr2L	92743	-0.14588009459832602
chr2L	92783	-0.15944900284579716
chr2L	92840	-0.24015181803891567
chr2L	92877	-0.24938433342405025
chr2L	92914	-0.19115166232472772
chr2L	92955	-0.2890764126417498
chr2L	92995	-0.26784218697619333
chr2L	93034	-0.21590239045745196
chr2L	93054	-0.22562324230029124
chr2L	93095	-0.17285072740279606
chr2L	93150	-0.1067592985681585
chr2L	93187	-0.06258341118799955
chr2L	93226	-0.0221796128538316
chr2L	93265	0.019183259873020296
chr2L	93302	0.046221776522205896
chr2L	93341	0.08962843541455481
chr2L	93381	0.054120590264179626
chr2L	93420	0.12830884714010093
chr2L	93458	0.09940954359365091
chr2L	93496	0.14696206548842763
chr2L	93541	0.21370182709893565
chr2L	93581	0.17967220319077834
chr2L	93620	0.2063910548367297
chr2L	93655	0.21456944043064977
chr2L	93697	0.23031771033301957
chr2L	93740	0.33200772477310564
chr2L	93779	0.3965579048782603
chr2L	93816	0.4410360133538287
chr2L	93855	0.46195322973659514
chr2L	93892	0.4387038422060332
chr2L	93930	0.4501188454331543
chr2L	93971	0.4227382912397128
chr2L	94015	0.33660823683760627
chr2L	94054	0.3431592437757113
chr2L	94092	0.31700271396115715
chr2L	94130	0.29001968797665945
chr2L	94179	0.25073765725012703
chr2L	94218	0.16005562952183905
chr2L	94258	0.09179992277240707
chr2L	94296	0.09240557051055477
chr2L	94337	0.08498449715084953
chr2L	94379	0.03718351935241457
chr2L	94416	-0.06414524751192534
chr2L	94451	-0.1114156635394643
chr2L	94489	-0.18106454554642556
[truncated: 998,000+ more rows]
