# Supplementary material for: Genome-Wide Analysis of the Binding of the Hox Protein Ultrabithorax and the Hox Cofactor Homothorax in Drosophila
Source: PLoS One. 2011 Apr 5;6(4):e14778. doi: 10.1371/journal.pone.0014778 (PMC3071696; doi:10.1371/journal.pone.0014778)
Supplement: Data Sets S5 — Windowed enrichment ratios (log2Ratios) for Hth ChIP on 0-16 hr embryo chromatin (.sgr format). (9.4 MB TXT) [file pone.0014778.s013.txt]

chr2L	5533	0.475244617372399
chr2L	5987	0.777219133808211
chr2L	6005	0.7675588409708856
chr2L	6024	0.7196380649601641
chr2L	6045	0.6809352073198053
chr2L	6082	0.7145219670618844
chr2L	6120	0.626757387452712
chr2L	6161	0.6169203693433188
chr2L	6279	0.5426502899243023
chr2L	6300	0.5862099350888993
chr2L	6319	0.6298500924546281
chr2L	6336	0.6211492795974441
chr2L	6355	0.5852415739219248
chr2L	6396	0.6342189408830552
chr2L	6437	0.6426289838612776
chr2L	6477	0.6243598603623333
chr2L	6519	0.5860282205403017
chr2L	6559	0.5371630939173223
chr2L	6596	0.5010671528159668
chr2L	6673	0.4794688517578523
chr2L	6711	0.5086025438343593
chr2L	6748	0.530888561286079
chr2L	6789	0.48972037481296476
chr2L	6832	0.4031171508045439
chr2L	6872	0.3572075094391849
chr2L	6913	0.24941264442014127
chr2L	6969	0.1639973241516868
chr2L	6990	0.14029393049769354
chr2L	7030	0.09488630873146299
chr2L	7070	0.10083492925902839
chr2L	7110	0.08127574126872693
chr2L	7151	0.08899625647783958
chr2L	7192	0.043514954647540814
chr2L	7230	0.047248374789360045
chr2L	7286	0.013605760816261445
chr2L	7306	-0.025296300256079186
chr2L	7346	-0.05977358437704409
chr2L	7384	-0.07132797799710963
chr2L	7423	-0.12316427987561601
chr2L	7465	-0.12075117698320212
chr2L	7504	-0.15130100216724987
chr2L	7546	-0.15130100216724987
chr2L	7585	-0.1475302021586895
chr2L	7628	-0.1972960520481724
chr2L	7667	-0.2261488062713348
chr2L	7710	-0.22305508227780316
chr2L	7751	-0.2734368392684342
chr2L	7789	-0.3161037022208708
chr2L	7830	-0.3562624437911201
chr2L	7870	-0.3444257291279356
chr2L	7909	-0.3251155744534805
chr2L	7949	-0.28277338774415256
chr2L	7987	-0.2203266932297462
chr2L	8026	-0.19417155251344884
chr2L	8064	-0.2147923110146556
chr2L	8103	-0.21145069876196476
chr2L	8145	-0.18724201393013545
chr2L	8186	-0.12910543991801463
chr2L	8225	-0.06461098906475454
chr2L	8267	-0.004742908110885817
chr2L	8307	0.02212163704436409
chr2L	8347	0.09200739488944158
chr2L	8389	0.12346843135810784
chr2L	8428	0.1412926902172325
chr2L	8468	0.15354909664048524
chr2L	8508	0.15354909664048524
chr2L	8547	0.1560945652739724
chr2L	8590	0.14031041102938147
chr2L	8629	0.13632142893101354
chr2L	8665	0.10080183237925523
chr2L	8703	0.10969025971616866
chr2L	8741	0.11764164889967864
chr2L	8784	0.07685982041510939
chr2L	8825	0.024628275543586813
chr2L	8866	-0.05428350594599471
chr2L	8905	-0.1503663366171282
chr2L	8944	-0.24708194329309124
chr2L	8984	-0.31371838601210916
chr2L	9026	-0.4158403724778293
chr2L	9065	-0.46015877543245776
chr2L	9103	-0.4769450341397139
chr2L	9139	-0.5395833371813226
chr2L	9177	-0.5525395654868056
chr2L	9218	-0.5543172543276769
chr2L	9257	-0.584588350648951
chr2L	9296	-0.6073702571938818
chr2L	9334	-0.6545726745832158
chr2L	9373	-0.6941887530004675
chr2L	9569	-0.6641575961455473
chr2L	9691	-0.39723947243353613
chr2L	9865	-0.10337650901200723
chr2L	9885	-0.06663850771345153
chr2L	9983	0.1581072737895326
chr2L	10000	0.07917695659633199
chr2L	10116	0.15412328949361775
chr2L	10136	0.10940022163713295
chr2L	10155	0.11833037237461964
chr2L	10175	0.07547478233924247
chr2L	10195	0.05980756855934773
chr2L	10272	0.042978924662831444
chr2L	10292	0.04500602442316121
chr2L	10312	0.027557846370358578
chr2L	10351	-0.00599032562255027
chr2L	10388	-0.02809709189389083
chr2L	10430	-0.043361760767619134
chr2L	10469	-0.07120485483015694
chr2L	10507	-0.035417474766008775
chr2L	10525	-0.021692088116183228
chr2L	10581	-0.07167911588924743
chr2L	10600	-0.09690207899051184
chr2L	10638	-0.11780109965661173
chr2L	10675	-0.054460726098543855
chr2L	10735	-0.11676876664159751
chr2L	10775	-0.19513415631522626
chr2L	10813	-0.2502845875419539
chr2L	10834	-0.3006977356536595
chr2L	10891	-0.4157992205104548
chr2L	10912	-0.4223028228415031
chr2L	10951	-0.4734840843365993
chr2L	10990	-0.43111551918980606
chr2L	11056	-0.40162800486563377
chr2L	11093	-0.3648728086102916
chr2L	11131	-0.37928551007379774
chr2L	11169	-0.38190476912064153
chr2L	11206	-0.379082416522755
chr2L	11245	-0.3345199078693953
chr2L	11287	-0.32658482988056503
chr2L	11348	-0.3117111314532147
chr2L	11366	-0.2754860032049794
chr2L	11405	-0.213460168362792
chr2L	11445	-0.1420141907851529
chr2L	11486	-0.05696984899524556
chr2L	11525	-0.041521619792446056
chr2L	11566	-0.03295666834137461
chr2L	11603	-0.05331097910670953
chr2L	11669	-0.08078598335833938
chr2L	11690	-0.10549160172263712
chr2L	11728	-0.18252816589718066
chr2L	11767	-0.189681274344558
chr2L	11805	-0.23098425166068845
chr2L	11843	-0.2989543326802079
chr2L	11882	-0.36682991774825857
chr2L	11899	-0.4084346858107386
chr2L	11965	-0.4088556094505063
chr2L	12004	-0.4285119072827557
chr2L	12042	-0.46422726304358747
chr2L	12084	-0.5410729895527767
chr2L	12124	-0.5639249628228711
chr2L	12164	-0.6222262959904162
chr2L	12201	-0.6009379778770645
chr2L	12220	-0.5967389167717523
chr2L	12275	-0.5248098722153982
chr2L	12314	-0.5408404356408425
chr2L	12352	-0.5409448433370195
chr2L	12389	-0.5769150424273561
chr2L	12429	-0.5777417980450072
chr2L	12467	-0.5977193360867291
chr2L	12505	-0.5659476264270111
chr2L	12544	-0.5299517112412329
chr2L	12585	-0.5071143931578769
chr2L	12624	-0.5423130350262134
chr2L	12662	-0.5543363940930754
chr2L	12701	-0.5745324074238857
chr2L	12742	-0.5169043746497143
chr2L	12780	-0.5189900911573038
chr2L	12814	-0.5365233491219409
chr2L	12855	-0.514803731829838
chr2L	12893	-0.47223833913639884
chr2L	12932	-0.4973569817296852
chr2L	13011	-0.507700026803155
chr2L	13054	-0.45917429891934475
chr2L	13092	-0.42209986912892006
chr2L	13131	-0.3756898491874609
chr2L	13172	-0.3605401587235466
chr2L	13213	-0.3762237780413736
chr2L	13252	-0.29936298064096534
chr2L	13307	-0.23836566876313772
chr2L	13328	-0.1885330354506524
chr2L	13370	-0.15249851727491562
chr2L	13406	-0.1598934943710885
chr2L	13443	-0.14056702726652567
chr2L	13484	-0.09718429262716548
chr2L	13521	-0.08753268853407604
chr2L	13564	-0.09753717026157162
chr2L	13624	-0.0677472857441119
chr2L	13641	-0.06024400827520638
chr2L	13682	1.3103094254199494E-4
chr2L	13722	-0.007784245041443919
chr2L	13762	-0.006863427680480546
chr2L	13802	0.03506583557236738
chr2L	13843	0.004137162453785592
chr2L	13881	0.02052455567787336
chr2L	13919	-0.01995893790744597
chr2L	13958	-0.02309339042069739
chr2L	13997	-0.07299535643479249
chr2L	14035	-0.10246290409480098
chr2L	14075	-0.07885999934803103
chr2L	14113	-0.05225277334893068
chr2L	14130	-0.02485007275923995
chr2L	14168	0.001912312780559533
chr2L	14228	0.008550607938956685
chr2L	14265	0.047859461669275835
chr2L	14304	0.08538754505632541
chr2L	14344	0.09673823363146053
chr2L	14383	0.14395585502294014
chr2L	14421	0.15393572441008244
chr2L	14443	0.14883660489602285
chr2L	14482	0.16415527132534463
chr2L	14537	0.21206099643422488
chr2L	14574	0.26716976947272797
chr2L	14613	0.3017733015414684
chr2L	14652	0.3818571175030364
chr2L	14693	0.3954693129237493
chr2L	14731	0.42888721667625873
chr2L	14768	0.4364492885965637
chr2L	14806	0.416275209309731
chr2L	14844	0.3897429445040138
chr2L	14881	0.37766554775242434
chr2L	14920	0.34099311633038
chr2L	14961	0.30323474578107634
chr2L	14998	0.2516609000239488
chr2L	15036	0.14095033974316393
chr2L	15076	0.10793483847545773
chr2L	15116	0.04863587607018775
chr2L	15154	0.006543483801226972
chr2L	15192	-0.06797227207948228
chr2L	15234	-0.13431632642044367
chr2L	15273	-0.1644613526538891
chr2L	15315	-0.18851011784534197
chr2L	15354	-0.2628504227705841
chr2L	15393	-0.3104813114419382
chr2L	15432	-0.3104813114419382
chr2L	15471	-0.3560657904517754
chr2L	15508	-0.36747873282981863
chr2L	15633	-0.4478370005415006
chr2L	15673	-0.32524886534172476
chr2L	15711	-0.23528472668112865
chr2L	15749	-0.1428034453796214
chr2L	15789	-0.08506213732346599
chr2L	15832	-8.246017283506892E-5
chr2L	15914	0.12306690533974854
chr2L	15936	0.12560998706528506
chr2L	15957	0.14753678798706693
chr2L	15994	0.17627955807208798
chr2L	16034	0.21041002027987085
chr2L	16076	0.21995266607134928
chr2L	16119	0.26683153171935103
chr2L	16160	0.34429028276124435
chr2L	16244	0.35756154775605875
chr2L	16266	0.3653724601375844
chr2L	16284	0.37298474184867725
chr2L	16325	0.4441797418846941
chr2L	16366	0.3780571284860701
chr2L	16404	0.41966697759942745
chr2L	16443	0.3989748138627444
chr2L	16484	0.42465163597429967
chr2L	16524	0.38762916183500645
chr2L	16565	0.39604604115140457
chr2L	16604	0.4482425359251364
chr2L	16639	0.48594321448177663
chr2L	16680	0.519201079322918
chr2L	16719	0.6028872010605872
chr2L	16762	0.6957277230403656
chr2L	16803	0.6689949459247296
chr2L	16842	0.659024082423225
chr2L	16886	0.7095887920463029
chr2L	16965	0.708456520848082
chr2L	17004	0.6981606674991252
chr2L	17046	0.6981606674991251
chr2L	17111	0.609560126624205
chr2L	17129	0.5632239369673252
chr2L	17168	0.5244657433620388
chr2L	17206	0.4876951618563558
chr2L	17260	0.45633380638340937
chr2L	17278	0.3929936699934266
chr2L	17317	0.2948095991935931
chr2L	17411	0.1283052195375276
chr2L	17447	0.11437234566211461
chr2L	17488	0.1277156554118909
chr2L	17528	0.08855543398306573
chr2L	17587	0.08855543398306573
chr2L	17606	0.1643969850050125
chr2L	17643	0.22459615009570572
chr2L	17711	0.2952850109352377
chr2L	17748	0.42407442214334945
chr2L	17768	0.425588374176527
chr2L	17807	0.4510258881623449
chr2L	17844	0.5549199429465855
chr2L	17881	0.6395310642749293
chr2L	17921	0.60734932918475
chr2L	17962	0.7101706144056955
chr2L	18017	0.8137859408987149
chr2L	18073	0.8383160411619749
chr2L	18090	0.8565817904136798
chr2L	18133	0.9171040827481948
chr2L	18169	0.9300712383423322
chr2L	18208	1.006693964659611
chr2L	18244	1.0434618373012468
chr2L	18281	1.0370632092033356
chr2L	18317	1.0859000951414874
chr2L	18336	1.116458587769685
chr2L	18396	1.115614117587243
chr2L	18477	1.2006673467956677
chr2L	18515	1.1900039529559006
chr2L	18557	1.207794433307018
chr2L	18600	1.2194525413639619
chr2L	18636	1.2093374460664812
chr2L	18655	1.1908905756087582
chr2L	18712	1.1747888351677875
chr2L	18769	1.1654315042908254
chr2L	18787	1.1224603234366026
chr2L	18828	1.0896540527618142
chr2L	18865	1.013538568531221
chr2L	18900	0.9086585937957855
chr2L	18938	0.8784856405156495
chr2L	18979	0.8198620414214675
chr2L	19020	0.7797286733708848
chr2L	19079	0.710879404969687
chr2L	19100	0.6860912179483117
chr2L	19140	0.6693723369338787
chr2L	19180	0.6197070049446973
chr2L	19220	0.56160151749011
chr2L	19258	0.5610591089496683
chr2L	19294	0.5428371493812035
chr2L	19332	0.5024475794755648
chr2L	19369	0.5052183789839167
chr2L	19405	0.4666482464044018
chr2L	19445	0.490692465655222
chr2L	19483	0.5123100849382501
chr2L	19501	0.5481288842748202
chr2L	19536	0.5148191470192233
chr2L	19576	0.5151411800092186
chr2L	19617	0.5356526486495586
chr2L	19654	0.5148492179345648
chr2L	19690	0.49970383017331377
chr2L	19768	0.516548292737179
chr2L	19806	0.537680533857694
chr2L	19826	0.4920501331729881
chr2L	19893	0.5305155476610438
chr2L	19932	0.4662725616833024
chr2L	19969	0.40959863837886895
chr2L	20007	0.3786087600451248
chr2L	20066	0.35714921122803256
chr2L	20083	0.3961000517359235
chr2L	20121	0.3461044865642066
chr2L	20208	0.2510231663386052
chr2L	20262	0.22167594540924232
chr2L	20299	0.20379831916449775
chr2L	20336	0.24381071304235863
chr2L	20393	0.2821790677302155
chr2L	20412	0.3441903591987945
chr2L	20449	0.40438952428948766
chr2L	20516	0.45906054996743023
chr2L	20535	0.5151158137289784
chr2L	20575	0.5305769043102109
chr2L	20614	0.5560144182960288
chr2L	20651	0.6574483725008091
chr2L	20691	0.7420594938291528
chr2L	20730	0.7659573587082443
chr2L	20771	0.7730771987401887
chr2L	20824	0.8071920381420963
chr2L	20844	0.8104393703253429
chr2L	20895	0.8847168758169632
chr2L	20938	0.9248412126775285
chr2L	20973	0.9378083682716661
chr2L	21013	0.9677134792139374
chr2L	21049	1.0044813518555726
chr2L	21086	0.998082723757662
chr2L	21122	0.9787915595661086
chr2L	21141	1.0160443356677678
chr2L	21201	1.0085055820118645
chr2L	21258	1.069601693585885
chr2L	21314	1.1066327567216718
chr2L	21357	1.135115790721525
chr2L	21395	1.1882682394812136
chr2L	21432	1.169222645708556
chr2L	21450	1.1655075640024595
chr2L	21507	1.1779626266667604
chr2L	21524	1.1234966837102758
chr2L	21565	1.0401300331646643
chr2L	21585	1.0185883621914977
chr2L	21642	0.9572862832758087
chr2L	21680	0.8258292870867997
chr2L	21737	0.7315519783200225
chr2L	21775	0.6677297492009794
chr2L	21817	0.5334407981556992
chr2L	21835	0.470103187996235
chr2L	21893	0.3543441561697527
chr2L	21913	0.28814914233647376
chr2L	21952	0.19752401135945413
chr2L	21992	0.07105312922030221
chr2L	22046	-0.15965515210499823
chr2L	22084	-0.25655936990109507
chr2L	22122	-0.3408585211670401
chr2L	22159	-0.42014476765056946
chr2L	22196	-0.4751344195689313
chr2L	22236	-0.5437884853138879
chr2L	22274	-0.6222254137907719
chr2L	22315	-0.692310645889408
chr2L	22353	-0.7091200563568159
chr2L	22392	-0.7742994529235308
chr2L	22432	-0.8749750806236558
chr2L	22469	-0.9003262941526251
chr2L	22509	-0.9295202142582744
chr2L	22548	-0.9383060465185635
chr2L	22588	-0.9721568857001777
chr2L	22627	-1.0333103347409562
chr2L	22666	-0.978458076271689
chr2L	22705	-0.9782848668974903
chr2L	22744	-0.8898484175495002
chr2L	22784	-0.7932233077424847
chr2L	22824	-0.6988560117365646
chr2L	22863	-0.6125077956599934
chr2L	22900	-0.5391393145819741
chr2L	22942	-0.4508485864908794
chr2L	22980	-0.3067305262520298
chr2L	23018	-0.23252403351093592
chr2L	23058	-0.09495246730205681
chr2L	23097	0.08285179980335672
chr2L	23136	0.13945807077056702
chr2L	23173	0.18837560291595992
chr2L	23210	0.23732416090711914
chr2L	23249	0.34129540357279864
chr2L	23288	0.42459405208939954
chr2L	23327	0.48844708999049047
chr2L	23367	0.5282365847712142
chr2L	23406	0.5515296369968541
chr2L	23450	0.5788172077214481
chr2L	23489	0.6019994434024671
chr2L	23527	0.6506728848455754
chr2L	23568	0.756193697817326
chr2L	23611	0.800546965635972
chr2L	23651	0.8250928252398418
chr2L	23689	0.8695917532786807
chr2L	23729	0.9078337265754566
chr2L	23768	0.93132729676444
chr2L	23804	0.9675107184046391
chr2L	23842	0.9907903574401083
chr2L	23880	1.0531034771128864
chr2L	24196	1.0175566541177836
chr2L	24507	-0.12514480193335142
chr2L	24742	-0.06362897627898983
chr2L	24759	-0.022056592203148966
chr2L	24777	-0.05791524016387092
chr2L	24794	-0.088576430013517
chr2L	24814	-0.07250363124539648
chr2L	24833	-0.09354970277470842
chr2L	24872	-0.06565648402715024
chr2L	24911	-0.011908922193080096
chr2L	24973	0.0015054625170626205
chr2L	25014	-0.01992472358873035
chr2L	25031	-0.05174571491868124
chr2L	25067	-0.013975979061278176
chr2L	25106	-0.007522125853106909
chr2L	25144	-0.006099972910659279
chr2L	25182	0.02940341436995514
chr2L	25219	-0.036438431446968955
chr2L	25277	-0.05233527654391115
chr2L	25313	-0.07626464131633111
chr2L	25332	-0.022533696849430462
chr2L	25385	0.04384729997372165
chr2L	25425	0.0674520820216559
chr2L	25464	0.10678647358827202
chr2L	25546	0.15820904765850669
chr2L	25588	0.0954393072482685
chr2L	25631	0.06933913757201607
chr2L	25651	0.06721578967046013
chr2L	25705	0.1616959063815496
chr2L	25749	0.1028665092120012
chr2L	25785	0.10596003622136882
chr2L	25839	0.02680199123376774
chr2L	25860	-0.020789848552401784
chr2L	25900	0.001240044398018471
chr2L	25942	-0.030658985470435583
chr2L	25982	-0.05758469905416191
chr2L	26019	-0.12736289796214623
chr2L	26059	-0.2413674103199955
chr2L	26099	-0.19842407000023574
chr2L	26162	-0.26586799260272487
chr2L	26181	-0.3230550324001156
chr2L	26219	-0.32298133503575505
chr2L	26259	-0.33842584187859676
chr2L	26299	-0.24503156421248284
chr2L	26339	-0.24237442258828482
chr2L	26379	-0.2674020210038787
chr2L	26417	-0.23246102574339986
chr2L	26455	-0.22618970498948218
chr2L	26495	-0.2283688021309116
chr2L	26533	-0.15452944460362225
chr2L	26575	-0.08692857132226942
chr2L	26616	-0.03628121873280321
chr2L	26654	0.03779457392400231
chr2L	26695	0.07974062225237706
chr2L	26735	0.15928279831255612
chr2L	26773	0.13453754891191244
chr2L	26813	0.18053758285118396
chr2L	26848	0.25698995629261084
chr2L	26886	0.27530209027183417
chr2L	26927	0.32974007697543506
chr2L	26966	0.3612056586797948
chr2L	27004	0.4093301322754194
chr2L	27046	0.44576204214430004
chr2L	27084	0.44300236683537886
chr2L	27122	0.46322185613840866
chr2L	27160	0.46322185613840866
chr2L	27196	0.4391397740729911
chr2L	27506	0.3987546684926976
chr2L	27817	0.10313829671753982
chr2L	28049	0.4514833611760649
chr2L	28068	0.5545988699768957
chr2L	28087	0.626669417107297
chr2L	28106	0.7072528681901652
chr2L	28126	0.7512933786374298
chr2L	28162	0.8569750214635068
chr2L	28199	0.8693735449392769
chr2L	28242	0.934978045258372
chr2L	28280	1.0196386665144825
chr2L	28320	1.0469608450561556
chr2L	28362	1.04632518191014
chr2L	28399	1.0232529751112902
chr2L	28440	0.9975011335747246
chr2L	28478	0.9884139910152993
chr2L	28516	0.9561446352247992
chr2L	28556	0.8590134540650158
chr2L	28597	0.7671332440812242
chr2L	28637	0.7195804960655338
chr2L	28674	0.6551445737100822
chr2L	28713	0.5956818265959539
chr2L	28753	0.5290279828674995
chr2L	28794	0.46463762008832965
chr2L	28834	0.4443351642577171
chr2L	28876	0.36483461107257664
chr2L	28915	0.362922625614041
chr2L	28955	0.33694244509539495
chr2L	28997	0.3002333299262707
chr2L	29037	0.2789593659491271
chr2L	29076	0.21480825141301232
chr2L	29114	0.15741746689587963
chr2L	29152	0.164158963074214
chr2L	29192	0.1476257827047212
chr2L	29230	0.15906145019941947
chr2L	29271	0.12786712581485235
chr2L	29308	0.05276629500069626
chr2L	29348	-0.03472398418986824
chr2L	29389	-0.03961750103065687
chr2L	29430	-0.05181459279224659
chr2L	29473	-0.037935952998760965
chr2L	29514	-0.04453422406989211
chr2L	29554	-0.036826696027183976
chr2L	29595	-0.025085293412344296
chr2L	29634	-0.08930368645675954
chr2L	29677	-0.10040715287616588
chr2L	29713	-0.10410709020091531
chr2L	29751	-0.06563014089081799
chr2L	29788	-0.04101250853387638
chr2L	29830	-9.503467973647872E-4
chr2L	29865	0.011495305189259852
chr2L	29908	0.018123953844990246
chr2L	29947	0.04610344125513522
chr2L	29988	0.11792636039443263
chr2L	30030	0.1489343387186727
chr2L	30070	0.0766455943334888
chr2L	30110	0.07415075348398978
chr2L	30150	0.0641646609191549
chr2L	30192	0.018546271015429678
chr2L	30232	0.06168582524638063
chr2L	30270	0.03430371947500207
chr2L	30312	0.07486389369490963
chr2L	30348	0.09457720553186881
chr2L	30383	0.10911961292319923
chr2L	30422	0.06643281435075578
chr2L	30464	0.04616874022319457
chr2L	30500	0.0019225041532486978
chr2L	30540	-0.028847961768411957
chr2L	30580	-0.04517446802701392
chr2L	30621	-0.08845124524734592
chr2L	30660	-0.08845124524734592
chr2L	30699	-0.06810422077772144
chr2L	30738	-0.025903009307612024
chr2L	30777	-0.03596818578724251
chr2L	30819	-0.005685215575176509
chr2L	30857	0.027930485504904467
chr2L	30897	-0.009928499992545288
chr2L	30936	-0.008907545146287532
chr2L	30975	-0.025939285889302374
chr2L	31011	-0.04939206963811659
chr2L	31051	-0.0952526529003053
chr2L	31091	-0.06269579505402827
chr2L	31130	-0.06297382141628075
chr2L	31168	-0.05443889863028997
chr2L	31206	-0.06804208162655788
chr2L	31246	-0.067454380315379
chr2L	31284	-0.054805353396753985
chr2L	31320	-0.08479275939421349
chr2L	31358	-0.10114973559492751
chr2L	31398	-0.17618764189478842
chr2L	31437	-0.22389600205503193
chr2L	31473	-0.22389600205503193
chr2L	31513	-0.2256451812821844
chr2L	31550	-0.19114629445049355
chr2L	31567	-0.15784792389539115
chr2L	31629	-0.1200623596935029
chr2L	31667	-0.07871761928011398
chr2L	31707	-0.020230454764144548
chr2L	31745	-0.026322650019897982
chr2L	31785	0.05359312963772863
chr2L	31824	0.08735512342171017
chr2L	31866	0.07001472994473215
chr2L	31885	0.06674902691724
chr2L	31944	0.06857828286834712
chr2L	31982	0.07941281112739838
chr2L	32020	0.10509412265631557
chr2L	32060	0.18867148002739043
chr2L	32095	0.25783559195610317
chr2L	32133	0.2504960833923365
chr2L	32173	0.23911273558604
chr2L	32211	0.19227785484451995
chr2L	32252	0.1459010828139683
chr2L	32290	0.09166267390448658
chr2L	32328	0.0743009465443512
chr2L	32366	0.009038951710875705
chr2L	32406	0.03486634713811731
chr2L	32447	0.06162463764838334
chr2L	32488	0.05572426823704433
chr2L	32526	0.1383755179553533
chr2L	32567	0.17964310035912553
chr2L	32606	0.16958014116125852
chr2L	32649	0.13545138698524137
chr2L	32688	0.12822767054119347
chr2L	32724	0.0913728627211519
chr2L	32761	0.03686272374019062
chr2L	32800	0.03665597671998159
chr2L	32840	0.004364191521452317
chr2L	32880	-0.01195969104503914
chr2L	32919	-0.059097831025006244
chr2L	32958	-0.022780867709544062
chr2L	32996	-0.03348804513919958
chr2L	33035	-0.008600383646616786
chr2L	33084	-0.036277959588570614
chr2L	33125	-0.09872845706943671
chr2L	33163	-0.1818411843008107
chr2L	33200	-0.28380182037287044
chr2L	33241	-0.3712043441307636
chr2L	33286	-0.36638939429373923
chr2L	33322	-0.3861072472645856
chr2L	33361	-0.4337415379638961
chr2L	33400	-0.44974899814801683
chr2L	33438	-0.4203638805999129
chr2L	33478	-0.4616394896088296
chr2L	33518	-0.4181770845431804
chr2L	33559	-0.36005660545931395
chr2L	33600	-0.3047722344517649
chr2L	33636	-0.3042220384556524
chr2L	33675	-0.3134453819543092
chr2L	33724	-0.34592746728930496
chr2L	33765	-0.3476625641638344
chr2L	33803	-0.33680110577756117
chr2L	33838	-0.22896007207546062
chr2L	33880	-0.2042209594246726
chr2L	33919	-0.11939132936311321
chr2L	33956	-0.06761912627237875
chr2L	33995	-0.021908131006369895
chr2L	34034	0.01630172102056567
chr2L	34073	0.025754255029161458
chr2L	34112	0.0043117086950369195
chr2L	34152	0.01858837642449457
chr2L	34169	-0.006874236845563264
chr2L	34210	-0.025707530371208376
chr2L	34248	-0.04341370991931509
chr2L	34285	-0.05021717034583151
chr2L	34322	-0.05549479359860421
chr2L	34360	-0.011998248505094233
chr2L	34399	0.010569699151595335
chr2L	34438	0.040927011993710405
chr2L	34476	0.1126885090237632
chr2L	34518	0.07338687555766249
chr2L	34556	0.09028426295251796
chr2L	34596	0.06756787334104086
chr2L	34637	0.05468597321612484
chr2L	34754	0.06702725036728026
chr2L	34791	0.09343228951586997
chr2L	34847	0.18483883169421633
chr2L	34884	0.15959118172729758
chr2L	34923	0.18469691570329133
chr2L	34962	0.2091555684981183
chr2L	35038	0.20680874237345845
chr2L	35058	0.23096605909444623
chr2L	35075	0.2559005666416937
chr2L	35115	0.287442578630337
chr2L	35155	0.287442578630337
chr2L	35192	0.3604512324954231
chr2L	35233	0.43263620149802434
chr2L	35275	0.4107841903738944
chr2L	35356	0.40496458096785076
chr2L	35374	0.45437296147722117
chr2L	35393	0.4862667643069844
chr2L	35428	0.5097559489117306
chr2L	35467	0.5445404189159152
chr2L	35507	0.5876363046253328
chr2L	35544	0.6910280655447879
chr2L	35586	0.6800646691163421
chr2L	35625	0.7592984150571902
chr2L	35663	0.7552150751058732
chr2L	35684	0.7365526521625635
chr2L	35740	0.7348858048966175
chr2L	35780	0.6578222049649922
chr2L	35819	0.59255059243367
chr2L	35860	0.5247900342692301
chr2L	35902	0.4652379997121331
chr2L	35940	0.4382084248034966
chr2L	35977	0.44054218665830175
chr2L	36014	0.3390448486190023
chr2L	36053	0.3052249742184467
chr2L	36094	0.312451372098172
chr2L	36134	0.310683090117789
chr2L	36171	0.2583721374970312
chr2L	36213	0.22339243717930277
chr2L	36252	0.2609318773841717
chr2L	36290	0.22382771769499085
chr2L	36329	0.204675422237347
chr2L	36368	0.19190265940104964
chr2L	36411	0.22256460219371293
chr2L	36452	0.24517593974649485
chr2L	36493	0.2661683773184071
chr2L	36535	0.2861347373665042
chr2L	36575	0.3297311502080299
chr2L	36612	0.3963843278179473
chr2L	36650	0.3943484164145614
chr2L	36690	0.4065548344859765
chr2L	36729	0.4039209429466014
chr2L	36768	0.39881326048057864
chr2L	36808	0.3351913312920416
chr2L	36848	0.26948046220100486
chr2L	36887	0.22481354738143172
chr2L	36926	0.20135212754629675
chr2L	36964	0.17871196981372056
chr2L	37003	0.12657984946271275
chr2L	37045	0.1205441958681679
chr2L	37084	0.06375634690674001
chr2L	37123	0.08919870499970492
chr2L	37164	0.06843329132475653
chr2L	37206	0.04659362019394582
chr2L	37244	0.024676041438597925
chr2L	37285	-0.018251245814714188
chr2L	37324	-0.010805182461603854
chr2L	37361	0.018085618418485085
chr2L	37399	-0.014443211717639907
chr2L	37439	-0.048375457969829935
chr2L	37476	-0.022527873140542453
chr2L	37516	0.003861410623258621
chr2L	37555	0.005390784865329875
chr2L	37592	-0.03477458264160216
chr2L	37633	-0.007010824584442983
chr2L	37673	-0.007010824584442983
chr2L	37711	-0.04959486989903681
chr2L	37751	-0.08604685343043185
chr2L	37793	-0.1425500879649898
chr2L	37833	-0.17508743725258238
chr2L	37871	-0.19505388063502452
chr2L	37914	-0.21959572819035836
chr2L	37952	-0.30868919310132364
chr2L	37991	-0.35858046445592073
chr2L	38032	-0.4635328342424912
chr2L	38070	-0.5170786702331894
chr2L	38107	-0.5571998338514893
chr2L	38148	-0.6567624099039513
chr2L	38186	-0.785220405357957
chr2L	38222	-0.911437561151289
chr2L	38260	-0.9927067808211631
chr2L	38300	-0.9922538738114615
chr2L	38339	-0.9721950406497073
chr2L	38377	-1.0163931941928173
chr2L	38418	-1.0349368030295407
chr2L	38461	-1.0886969096648442
chr2L	38500	-1.1217101702870995
chr2L	38540	-1.1417604118945641
chr2L	38580	-1.1452733575326022
chr2L	38621	-1.08084201058512
chr2L	38662	-1.0348938202566784
chr2L	38702	-0.9438285714197487
chr2L	38738	-0.8859403463160355
chr2L	38776	-0.7990453478960488
chr2L	38814	-0.7365165234802056
chr2L	38853	-0.6393474535526874
chr2L	38925	-0.4816699904125964
chr2L	38944	-0.48089478388241236
chr2L	39001	-0.3346896431505086
chr2L	39021	-0.31814039749193057
chr2L	39059	-0.2326023088360677
chr2L	39124	-0.1861346332152317
chr2L	39161	-0.13172768560495104
chr2L	39224	-0.056619767523446995
chr2L	39242	-0.04339380792033116
chr2L	39264	-0.020134342765730652
chr2L	39323	0.0712311874496377
chr2L	39343	0.08179549322191187
chr2L	39381	0.07278135013753038
chr2L	39437	0.05130047023080296
chr2L	39478	0.0928212281518314
chr2L	39534	0.13148813647256682
chr2L	39551	0.15482736604343988
chr2L	39589	0.16874736302536894
chr2L	39626	0.16874736302536894
chr2L	39664	0.14508261765154842
chr2L	39702	0.13067406311705318
chr2L	39743	0.09285908445252958
chr2L	39780	0.09989558468468403
chr2L	39819	0.12898720510725248
chr2L	39857	0.09099528689364451
chr2L	39900	0.04385466598126827
chr2L	39939	-0.009776443502957062
chr2L	39978	-0.010569191186102422
chr2L	40018	-7.692803185577191E-7
chr2L	40059	-0.00123969302877871
chr2L	40100	0.039735997547227876
chr2L	40139	0.07530139545428399
chr2L	40175	0.089992243666078
chr2L	40213	0.05920851828999212
chr2L	40249	0.02529646920409293
chr2L	40287	0.03016304414074972
chr2L	40327	0.04139437790424392
chr2L	40367	0.04462109784511104
chr2L	40403	0.06988874903731326
chr2L	40441	0.03293826306770586
chr2L	40482	-0.05432843183645974
chr2L	40522	-0.10618889241060152
chr2L	40561	-0.07855320466502776
chr2L	40599	-0.07390646699979246
chr2L	40638	-0.1583666957249041
chr2L	40678	-0.23122952054653645
chr2L	40716	-0.2793888570317977
chr2L	40753	-0.3819131213110129
chr2L	40792	-0.4185003909211335
chr2L	40830	-0.48480546057096396
chr2L	40867	-0.546346751775853
chr2L	40907	-0.568818523655715
chr2L	40950	-0.5506157133250683
chr2L	40989	-0.583447506358325
chr2L	41026	-0.59648545779353
chr2L	41065	-0.6859107570267396
chr2L	41105	-0.6533449834669842
chr2L	41144	-0.6041988796506464
chr2L	41182	-0.6193719310979126
chr2L	41219	-0.5934455560382798
chr2L	41256	-0.5693401516248489
chr2L	41296	-0.4991970207303428
chr2L	41333	-0.44058814361016146
chr2L	41369	-0.4149235304714134
chr2L	41409	-0.35418182774411294
chr2L	41448	-0.30020717054686225
chr2L	41486	-0.19001431433344632
chr2L	41524	-0.12294891275006978
chr2L	41568	-0.04997473573580594
chr2L	41608	-0.018669927848143607
chr2L	41647	0.05978011825324625
chr2L	41686	0.14305404771312766
chr2L	41724	0.26443421717361754
chr2L	41761	0.3345388505320293
chr2L	41800	0.40319290588440454
chr2L	41839	0.48325807088632317
chr2L	41877	0.4808305401234411
chr2L	41918	0.5497560841250625
chr2L	41955	0.5953435754579636
chr2L	41992	0.6280016695844757
chr2L	42032	0.6842172783061288
chr2L	42071	0.703810330737414
chr2L	42108	0.6723562959742657
chr2L	42146	0.7147324982188583
chr2L	42185	0.7510779365401726
chr2L	42221	0.7980098326108336
chr2L	42260	0.7728596327982008
chr2L	42298	0.7242943984206851
chr2L	42338	0.7094781038803055
chr2L	42355	0.6724920353544823
chr2L	42414	0.6552774131295195
chr2L	42454	0.606233227835009
chr2L	42492	0.5435370761568742
chr2L	42530	0.5708881961862988
chr2L	42568	0.4915981440641948
chr2L	42608	0.45915822676579165
chr2L	42648	0.400057325299856
chr2L	42668	0.38332961863567805
chr2L	42725	0.396247796763502
chr2L	42762	0.4649518031954036
chr2L	42799	0.42952988155943095
chr2L	42836	0.4720999761699159
chr2L	42874	0.4571762788197251
chr2L	42913	0.47952614288106366
chr2L	42955	0.5387142558643859
chr2L	42992	0.5160491803828448
chr2L	43035	0.5382662176569052
chr2L	43071	0.45458914106547893
chr2L	43110	0.4266883232894435
chr2L	43148	0.36497740119118827
chr2L	43188	0.33592084815817647
chr2L	43227	0.38441768165264667
chr2L	43267	0.3366181344063304
chr2L	43306	0.3374493046526531
chr2L	43346	0.327465680622675
chr2L	43383	0.2481765706819367
chr2L	43422	0.162120642811487
chr2L	43464	0.19725885458452339
chr2L	43503	0.10556542257454703
chr2L	43541	0.0733729368277831
chr2L	43580	0.01996304085513104
chr2L	43622	-0.04908685131831092
chr2L	43663	-0.053626641913850054
chr2L	43699	-0.11859455492075426
chr2L	43740	-0.1487484179893275
chr2L	43778	-0.07237406573171684
chr2L	43820	0.034235004709914446
chr2L	43856	0.08043041676164304
chr2L	43897	0.061254906316221165
chr2L	43935	0.029777958400819433
chr2L	43972	-0.016619374257105572
chr2L	44011	-0.02033107348756585
chr2L	44050	-0.01802755223491109
chr2L	44092	-0.06337037272913916
chr2L	44133	-0.11932205861461131
chr2L	44171	-0.1218332502001259
chr2L	44293	-0.16668130894611347
chr2L	44331	-0.11366009987240175
chr2L	44372	-0.06031943836742283
chr2L	44408	-0.02215446705376104
chr2L	44449	-0.03495024137246272
chr2L	44490	-0.06667485593922845
chr2L	44567	-0.13501113932204623
chr2L	44588	-0.11418123075047089
chr2L	44607	-0.1218612103003536
chr2L	44646	-0.05989885925247885
chr2L	44686	-0.10034347982095682
chr2L	44725	-0.09336331494520217
chr2L	44765	-0.04356817924973596
chr2L	44804	-0.031738025202880764
chr2L	44884	0.012242640856171601
chr2L	44904	-0.03172037909011273
chr2L	44923	-0.07406823706312243
chr2L	44962	-0.09116190846078147
chr2L	45003	-0.11932092355625658
chr2L	45039	-0.1263675050234733
chr2L	45079	-0.162414006963993
chr2L	45122	-0.15848231259442253
chr2L	45161	-0.17320537503522804
chr2L	45202	-0.13105451796753959
chr2L	45238	-0.12141729292157132
chr2L	45274	-0.08398980527531866
chr2L	45316	-0.049965868072713644
chr2L	45355	0.035453851920692614
chr2L	45395	0.07106763133937773
chr2L	45432	0.07281870234527296
chr2L	45471	0.05866958573431162
chr2L	45508	0.09329834374795212
chr2L	45547	0.19936746091983604
chr2L	45588	0.26696053147789506
chr2L	45627	0.30057471638885136
chr2L	45664	0.28152075611041444
chr2L	45702	0.2940551808190885
chr2L	45741	0.2940551808190885
chr2L	45780	0.2771752183421618
chr2L	45820	0.294144661794712
chr2L	45859	0.29373425188593016
chr2L	45893	0.2724723842207762
chr2L	45931	0.2352124144116919
chr2L	45972	0.14770016306007588
chr2L	46014	0.12481248037708462
chr2L	46050	0.10814592069072594
chr2L	46087	0.1700386458284413
chr2L	46124	0.1963091991397235
chr2L	46164	0.202151073637726
chr2L	46203	0.16521856322256762
chr2L	46242	0.14424753314275626
chr2L	46280	0.1695520372351795
chr2L	46320	0.18519327940470257
chr2L	46362	0.21239158073024764
chr2L	46401	0.228263246053469
chr2L	46439	0.2586030944123829
chr2L	46480	0.26459637220974347
chr2L	46518	0.29643473446829616
chr2L	46552	0.3077972909525044
chr2L	46592	0.32228131932096454
chr2L	46630	0.38362905183300045
chr2L	46668	0.3994762776676018
chr2L	46706	0.3952851276485986
chr2L	46745	0.3698376795749826
chr2L	46785	0.3745867202234787
chr2L	46823	0.3478786049466776
chr2L	46861	0.31214381670777536
chr2L	46900	0.29586084818680897
chr2L	46941	0.2844625343465081
chr2L	46982	0.2691676840688917
chr2L	47021	0.24198391638506145
chr2L	47058	0.24341353930005513
chr2L	47097	0.23769989821045837
chr2L	47137	0.20067097437399706
chr2L	47171	0.14028985519254283
chr2L	52801	0.4586015942505197
chr2L	52821	0.47594353804324024
chr2L	52841	0.4327841606982037
chr2L	52862	0.44357413653884187
chr2L	52881	0.427690754531929
chr2L	52919	0.3838453247546882
chr2L	52958	0.36389722053347845
chr2L	52999	0.3591663689141773
chr2L	53035	0.33934811301831647
chr2L	53075	0.33902668286439575
chr2L	53112	0.33902668286439575
chr2L	53152	0.3667252134074197
chr2L	53191	0.3244845840895269
chr2L	53229	0.34482705923552
chr2L	53269	0.341448093198809
chr2L	53317	0.23180914828302318
chr2L	53354	0.18654182004846234
chr2L	53391	0.13762956829817596
chr2L	53431	0.10128581673467736
chr2L	53471	0.08273190685842131
chr2L	53511	0.02700700846295329
chr2L	53550	-0.05228432160394121
chr2L	53589	-0.015124753584345996
chr2L	53631	-0.004760316763327133
chr2L	53665	-0.04408571173953308
chr2L	53705	-0.027964139475439905
chr2L	53741	-0.022201437907796103
chr2L	53821	0.006921864257212069
chr2L	53863	0.04303117346500513
chr2L	53903	0.06643428861547543
chr2L	53946	0.02416939861254397
chr2L	53980	0.0982140769467844
chr2L	54016	0.15209820244103028
chr2L	54053	0.21351909072048572
chr2L	54112	0.2706732830835389
chr2L	54188	0.28780714826169856
chr2L	54226	0.29392184039819697
chr2L	54266	0.2698115537407731
chr2L	54300	0.2316965761145487
chr2L	54361	0.19762185849208694
chr2L	54421	0.1878323873892882
chr2L	54463	0.1904948859056125
chr2L	54483	0.15311630872672535
chr2L	54502	0.11155534934779883
chr2L	54539	0.032570227844815544
chr2L	54580	-0.055131049826433846
chr2L	54616	-0.08994620998968696
chr2L	54672	-0.20500505114860387
chr2L	54713	-0.27423352443918686
chr2L	54789	-0.35521460506003394
chr2L	54808	-0.3707369893037142
chr2L	54830	-0.39445484310408785
chr2L	54869	-0.38132664092373286
chr2L	54910	-0.43315590267441456
chr2L	54946	-0.4179014818906484
chr2L	54987	-0.4190685327731797
chr2L	55026	-0.4663476866095646
chr2L	55066	-0.493790374058497
chr2L	55105	-0.5787629380857401
chr2L	55142	-0.6202546383717291
chr2L	55178	-0.6485101162783827
chr2L	55216	-0.6641845359313165
chr2L	55233	-0.6608069497291845
chr2L	55271	-0.6093538789971547
chr2L	55312	-0.5293670746743413
chr2L	55375	-0.47536335728950213
chr2L	55393	-0.4718549700592771
chr2L	55460	-0.42762152338325266
chr2L	55500	-0.4145396520982334
chr2L	55543	-0.4755191068341119
chr2L	55563	-0.47380074665932126
chr2L	55601	-0.4717853856405745
chr2L	55640	-0.48608080136336296
chr2L	55698	-0.43164151202537754
chr2L	55718	-0.3918417519060235
chr2L	55776	-0.3322201859859664
chr2L	55812	-0.29381932090645735
chr2L	55850	-0.28739371848260903
chr2L	55888	-0.26465442218276547
chr2L	55927	-0.2493243672853064
chr2L	55966	-0.2755978699108699
chr2L	56007	-0.2865920718730121
chr2L	56046	-0.28617522800987555
chr2L	56092	-0.2540680788152198
chr2L	56129	-0.22321246731281583
chr2L	56170	-0.1757565729676275
chr2L	56211	-0.1444266073661172
chr2L	56251	-0.09887160908981193
chr2L	56291	-0.055192870206875945
chr2L	56335	-0.06487487550790536
chr2L	56376	-0.03153834875342021
chr2L	56414	-0.07561818374882551
chr2L	56452	-0.09076029146916298
chr2L	56491	-0.11950947660866049
chr2L	56610	-0.005663636980305279
chr2L	56649	-0.004468567194655757
chr2L	56689	-0.07620448898056995
chr2L	56729	-0.13250508099998595
chr2L	56768	-0.17177468972293056
chr2L	56807	-0.20321842302783685
chr2L	56892	-0.3042674694395027
chr2L	56913	-0.2538789402238528
chr2L	56933	-0.19950809384282875
chr2L	56974	-0.16902671352692428
chr2L	57016	-0.14757898037510173
chr2L	57054	-0.14677084874456658
chr2L	57092	-0.13806326914025357
chr2L	57130	-0.05566154555708431
chr2L	57208	-0.017729302653437733
chr2L	57225	0.03028667054503969
chr2L	57244	0.03154104520215508
chr2L	57280	0.04609085463969797
chr2L	57319	0.05098994961937902
chr2L	57360	0.10508604536957436
chr2L	57379	0.0882857768963275
chr2L	57440	0.14450562611129994
chr2L	57459	0.16436254919613807
chr2L	57522	0.2641113605399409
chr2L	57559	0.2724425236712789
chr2L	57597	0.25681847340494224
chr2L	57637	0.21263432814823233
chr2L	57675	0.16605176464413376
chr2L	57694	0.12149621755316309
chr2L	57752	0.0940266880678965
chr2L	57772	0.0636647674356346
chr2L	57824	0.020150568786631535
chr2L	57863	-0.043281271802104136
chr2L	57898	-0.04619936615774799
chr2L	57939	-0.05004300701548091
chr2L	57976	-0.015417565138484928
chr2L	58014	-0.03643180523332378
chr2L	58052	-0.0027580196832367085
chr2L	58091	0.002092623446348026
chr2L	58130	-0.04081966119433845
chr2L	58167	-0.03699556046022856
chr2L	58184	-0.010760651142514122
chr2L	58243	-0.038096410275868624
chr2L	58282	0.022169946072909733
chr2L	58321	0.0533381385758157
chr2L	58363	0.0831267880524773
chr2L	58400	0.09857866413165173
chr2L	58436	0.13261778814629271
chr2L	58475	0.15436276878682645
chr2L	58495	0.12615364031853799
chr2L	58552	0.17740790455927796
chr2L	58590	0.13288090031582728
chr2L	58631	0.07694084713213396
chr2L	58668	0.08387690651396174
chr2L	58708	0.05911229155578634
chr2L	58747	0.09601366696345152
chr2L	58788	0.13661055657642612
chr2L	58824	0.13661055657642612
chr2L	58866	0.16470417131883497
chr2L	58908	0.17646369920242827
chr2L	58948	0.1430901804638471
chr2L	58989	0.15688337063657726
chr2L	59026	0.18956571732301106
chr2L	59064	0.21346733082867148
chr2L	59102	0.22479647228002206
chr2L	59141	0.23987573322829156
chr2L	59178	0.23987573322829156
chr2L	59221	0.21274415415504927
chr2L	59263	0.23467361579051366
chr2L	59303	0.2529558164483701
chr2L	59344	0.2569666610619756
chr2L	59386	0.268552256710998
chr2L	59427	0.23891308149431267
chr2L	59465	0.19815808191675596
chr2L	59505	0.11363558734615271
chr2L	59548	0.05769331921677357
chr2L	59586	-0.013285167756618026
chr2L	59625	-0.02931874091081242
chr2L	59663	-0.030986325963900718
chr2L	59703	-0.0396837467948421
chr2L	59740	-0.03238749040936266
chr2L	59777	-0.02200390074751226
chr2L	59855	0.025617808273093217
chr2L	59893	0.05168148834386547
chr2L	60872	0.08991337690714096
chr2L	60890	0.10134112440162744
chr2L	60908	0.040424900035875046
chr2L	60926	0.05576486793890766
chr2L	60943	0.07192629892310642
chr2L	61038	0.02223034905989289
chr2L	61058	-0.00812280198203413
chr2L	61078	-0.02861537028420504
chr2L	61099	-0.018277043402243363
chr2L	61141	-0.01181093637615452
chr2L	61181	-0.05439092388939593
chr2L	61220	-0.026864129735828732
chr2L	61260	-0.0730808016624394
chr2L	61299	-0.05839992255253487
chr2L	61317	-0.09629917193674148
chr2L	61354	-0.15483274866139068
chr2L	61410	-0.25680030220594807
chr2L	61448	-0.27763712573117866
chr2L	61484	-0.33968672250914517
chr2L	61503	-0.3153638813221085
chr2L	61560	-0.29634658410584636
chr2L	61598	-0.3150307219928691
chr2L	61639	-0.27210854663917217
chr2L	61680	-0.24329573800177648
chr2L	61721	-0.21222971022398351
chr2L	61761	-0.17305658669149632
chr2L	61802	-0.08311313002517355
chr2L	61823	-0.04111778842871938
chr2L	61879	0.05811214681361919
chr2L	61916	0.08645620138717754
chr2L	61955	0.0801991977136653
chr2L	61991	0.09406293213383883
chr2L	62029	0.14200308966656158
chr2L	62068	0.15221639897365294
chr2L	62107	0.17818485127633696
chr2L	62144	0.20271338253996157
chr2L	62186	0.16926910709320023
chr2L	62224	0.13060242615137294
chr2L	62265	0.18228311565633273
chr2L	62304	0.12099336142295757
chr2L	62343	0.12127998896470941
chr2L	62384	0.07566896515277814
chr2L	62420	-0.003683248349211373
chr2L	62459	-0.08967266963665341
chr2L	62495	-0.1645514333591498
chr2L	62537	-0.25231421021424505
chr2L	62577	-0.2701496097345075
chr2L	62615	-0.35306277131434044
chr2L	62653	-0.3308994716331649
chr2L	62692	-0.36474915533186436
chr2L	62731	-0.3789394225630688
chr2L	62767	-0.4143772434144023
chr2L	62808	-0.3879337576348695
chr2L	62848	-0.42277390558833006
chr2L	62887	-0.42680803525179206
chr2L	62929	-0.47008172433389955
chr2L	62968	-0.49624207690213323
chr2L	63006	-0.5501632657273018
chr2L	63042	-0.582094706645291
chr2L	63081	-0.5867101453764555
chr2L	63118	-0.5430294460307292
chr2L	63158	-0.49277888798583364
chr2L	63198	-0.42599445141996767
chr2L	63238	-0.43947829628987417
chr2L	63275	-0.45464871643676114
chr2L	63316	-0.43976004060742097
chr2L	63354	-0.43997926398979037
chr2L	63390	-0.4573249431767553
chr2L	63431	-0.4501740926527426
chr2L	63468	-0.4538924470782153
chr2L	63510	-0.4040898985147158
chr2L	63553	-0.4138218345800528
chr2L	63593	-0.424453269199028
chr2L	63631	-0.41348364541735083
chr2L	63670	-0.3932784998138112
chr2L	63711	-0.38548800825031976
chr2L	63749	-0.35326721506465264
chr2L	63787	-0.34478825169446703
chr2L	63825	-0.32423342174272574
chr2L	63867	-0.3464495954434502
chr2L	63905	-0.2703846059423508
chr2L	63947	-0.2069877080346171
chr2L	63988	-0.1672575999318936
chr2L	65197	0.46020823802553623
chr2L	65215	0.5289491053449424
chr2L	65234	0.5692355226826539
chr2L	65253	0.6041168305515403
chr2L	65272	0.6182704179534326
chr2L	65291	0.613065290929575
chr2L	65347	0.642181326334628
chr2L	65428	0.6863326473600715
chr2L	65447	0.6944295872068603
chr2L	65488	0.7273147724906847
chr2L	65543	0.7416452957531607
chr2L	65579	0.7322260514731601
chr2L	65619	0.7661352200092207
chr2L	65662	0.8322693780775927
chr2L	65718	0.8103293535633386
chr2L	65736	0.8148728187994813
chr2L	65775	0.8015597826097081
chr2L	65813	0.7483237958670206
chr2L	65852	0.7637085390627089
chr2L	65888	0.7415136403108443
chr2L	65929	0.740423449977123
chr2L	65969	0.7684363569645216
chr2L	66033	0.7400314873497297
chr2L	66052	0.7197245758709997
chr2L	66089	0.6892392152943251
chr2L	66128	0.6753139413133569
chr2L	66167	0.6552536435474617
chr2L	66206	0.6700455123243995
chr2L	66244	0.6571391900804339
chr2L	66281	0.6523316470350877
chr2L	66324	0.5530778351962137
chr2L	66360	0.5528035339366539
chr2L	66377	0.5803379193026217
chr2L	66416	0.5868839417617886
chr2L	66474	0.5798579398447731
chr2L	66513	0.569609177134888
chr2L	66554	0.5797641446186693
chr2L	66591	0.5705944092342735
chr2L	66633	0.5684329066522513
chr2L	66671	0.5834199497979748
chr2L	66692	0.5851659931588926
chr2L	66732	0.5799397745793289
chr2L	66788	0.6066014823584932
chr2L	66827	0.6660559755252119
chr2L	66864	0.6756138434969257
chr2L	66899	0.6368511520622449
chr2L	66940	0.6555613065122993
chr2L	66978	0.7323235886491176
chr2L	67013	0.7175591657181495
chr2L	67049	0.6790259144521059
chr2L	67090	0.6931975169315947
chr2L	67131	0.6960974063291429
chr2L	67169	0.685838549893105
chr2L	67205	0.6910588945647127
chr2L	67246	0.7150515862663522
chr2L	67282	0.7081471699689229
chr2L	67323	0.700399310902007
chr2L	67362	0.6855573002867049
chr2L	67399	0.6606848143155301
chr2L	67418	0.6077064724279746
chr2L	67475	0.5517492591925859
chr2L	67513	0.4792124137096464
chr2L	67552	0.46811562514718225
chr2L	67591	0.3591629742753298
chr2L	67629	0.27623817044431737
chr2L	67665	0.2534593057184761
chr2L	67706	0.19493578699165487
chr2L	67725	0.19238211551161788
chr2L	67783	0.10563886702912081
chr2L	67821	0.08757953304843819
chr2L	67860	0.057930144826193936
chr2L	67896	0.039938245350924835
chr2L	67934	0.039938245350924835
chr2L	67972	0.06847714675445407
chr2L	68009	0.08694007649902816
chr2L	68047	0.16545046915521813
chr2L	68086	0.20827443688222
chr2L	68127	0.22467304653098072
chr2L	68165	0.2159875562188428
chr2L	68205	0.20879700971790024
chr2L	68244	0.2592443271329206
chr2L	68281	0.26388966917119494
chr2L	68322	0.22839278850484224
chr2L	68361	0.2271959693877191
chr2L	68398	0.16628676612062143
chr2L	68437	0.07827862939909777
chr2L	68475	0.018979844699276723
chr2L	68512	0.012059386254358569
chr2L	68551	-0.0018071180745169002
chr2L	68589	-0.021921716654830035
chr2L	68630	-0.04537712809532343
chr2L	68666	-0.06678316186738957
chr2L	68706	-0.10430812326526138
chr2L	68749	-0.1257257250656253
chr2L	68788	-0.13852808649175122
chr2L	68828	-0.07769523813673924
chr2L	68865	-0.04364160315263283
chr2L	68905	-0.037736767844535696
chr2L	68946	-0.02829001653804806
chr2L	68985	0.03607458046404979
chr2L	69022	0.09961047064105948
chr2L	69061	0.1690223245506432
chr2L	69101	0.19727415971920373
chr2L	69140	0.20643669066365705
chr2L	69181	0.17120477060553999
chr2L	69218	0.11608981465688473
chr2L	69258	0.08698442970193175
chr2L	69295	0.05444185825179915
chr2L	69335	0.03371112020890716
chr2L	69377	0.02592556118229107
chr2L	69417	0.007121037325561256
chr2L	69457	0.041602191781708694
chr2L	69496	0.049063038390481255
chr2L	69536	0.05320222185645911
chr2L	69574	0.06568152243712332
chr2L	69613	0.07171718818384362
chr2L	69650	0.08858561708107811
chr2L	69688	0.10149968001277407
chr2L	69730	0.1014301728612694
chr2L	69769	0.14351930881169458
chr2L	69808	0.19347202381770046
chr2L	69846	0.2609556426962002
chr2L	69885	0.30128545895450387
chr2L	69923	0.3266639963201332
chr2L	69962	0.3331447278695866
chr2L	70000	0.32502928483958815
chr2L	70040	0.3455126174111055
chr2L	70079	0.3612547499653769
chr2L	70122	0.38088568749918933
chr2L	70160	0.40953324213060593
chr2L	70197	0.4398991599207143
chr2L	70237	0.4661084306904197
chr2L	70272	0.45567003009658613
chr2L	70310	0.4462985857255159
chr2L	70350	0.43279264099050524
chr2L	70388	0.4609891719771125
chr2L	70427	0.44735200846634793
chr2L	70465	0.4349997968602423
chr2L	70503	0.4481371964019927
chr2L	70541	0.46833640501522106
chr2L	70579	0.5292109874749966
chr2L	70615	0.5238797599937685
chr2L	70654	0.5443015241739246
chr2L	70692	0.5239274062634512
chr2L	70736	0.5340014216860699
chr2L	70772	0.5268992717510825
chr2L	70811	0.4509571921349942
chr2L	70850	0.4518701430156138
chr2L	70888	0.4159045377884037
chr2L	70929	0.4594192100239823
chr2L	70968	0.40876237538618737
chr2L	71086	0.385225962546575
chr2L	71125	0.3329239169619281
chr2L	71164	0.3584797591402821
chr2L	71201	0.3838581136168159
chr2L	71238	0.3686753179465398
chr2L	71280	0.40463352997595486
chr2L	71357	0.49545134317512
chr2L	71379	0.4960921063716636
chr2L	71396	0.5015167921457715
chr2L	71436	0.43868829806764165
chr2L	71473	0.4749231114285667
chr2L	71516	0.4410414927600674
chr2L	71600	0.4070155564572227
chr2L	71681	0.4489781075430746
chr2L	71703	0.4386407009860194
chr2L	71724	0.4047093270038911
chr2L	71762	0.4343502702435333
chr2L	71800	0.4499401067141925
chr2L	71837	0.4406812951547546
chr2L	71901	0.41027601694787863
chr2L	71921	0.41867645182423724
chr2L	71960	0.4661071455748541
chr2L	72002	0.491544622371812
chr2L	72038	0.5439807815523878
chr2L	72077	0.5717108915620595
chr2L	72156	0.6670491909884516
chr2L	72218	0.7496283150105584
chr2L	72239	0.8047658296418978
chr2L	72280	0.8567874645246478
chr2L	72322	0.9346401341782754
chr2L	72361	1.0279712284013194
chr2L	72401	1.118953331590067
chr2L	72456	1.2093081781567165
chr2L	72477	1.2275307525984644
chr2L	72517	1.2796357647397476
chr2L	72556	1.3295059056768703
chr2L	72595	1.3661752121366066
chr2L	72634	1.3435362994160598
chr2L	72672	1.387136228300326
chr2L	72709	1.3880028801271356
chr2L	72770	1.3880028801271358
chr2L	72790	1.3985022648468832
chr2L	72830	1.3468606199787854
chr2L	72871	1.3269194707365402
chr2L	72911	1.3334887394933204
chr2L	72952	1.3708586029183063
chr2L	72990	1.3980891271218279
chr2L	73031	1.3702632960480818
chr2L	73070	1.3841959486551454
chr2L	73112	1.418520310582233
chr2L	73150	1.3990489964281754
chr2L	73189	1.3634110141558773
chr2L	73229	1.3373417687768172
chr2L	73267	1.3409898018397797
chr2L	73306	1.3634274496121455
chr2L	73341	1.3532035811213896
chr2L	73383	1.3455333642006413
chr2L	73423	1.3687139207630614
chr2L	73461	1.3060096244191486
chr2L	73501	1.3045539138256752
chr2L	73541	1.2630882891256272
chr2L	73584	1.2176029845433167
chr2L	73622	1.159560149676254
chr2L	73662	1.1508464350369183
chr2L	73702	1.1372983057672452
chr2L	73743	1.046723624109938
chr2L	73783	1.030522661132398
chr2L	73823	1.0197956588295485
chr2L	73862	1.0028432509276715
chr2L	73901	0.957608256960427
chr2L	73941	0.9368905674744948
chr2L	73979	0.867622928195426
chr2L	74019	0.8034124250430452
chr2L	74057	0.7377545046184534
chr2L	74093	0.7056877291867869
chr2L	74130	0.6641643911759485
chr2L	74169	0.637465926463229
chr2L	74210	0.5996968803878424
chr2L	74246	0.5387192760672121
chr2L	74284	0.4494123217926815
chr2L	74325	0.3421720929017328
chr2L	74364	0.268126821614909
chr2L	74404	0.24793733757883185
chr2L	74445	0.15242075233594676
chr2L	74484	0.06201038971095484
chr2L	74522	0.04104406859708446
chr2L	74568	-0.032708476460277205
chr2L	74608	-0.04039378543064594
chr2L	74647	-0.07820524241402348
chr2L	74684	-0.13329615687639204
chr2L	74723	-0.14695337791431767
chr2L	74759	-0.1751121455448216
chr2L	74797	-0.15140268876573662
chr2L	74834	-0.12646065235120177
chr2L	74870	-0.09471618874044717
chr2L	74909	-0.12467275351668003
chr2L	74950	-0.0701140486926409
chr2L	74989	-0.03310979861534064
chr2L	75028	-0.05134771455273863
chr2L	75069	-0.03593037702763168
chr2L	75109	-0.008660764203812298
chr2L	75146	0.036689987049833186
chr2L	75189	-0.021468785715610988
chr2L	75229	0.027382845813925746
chr2L	75268	-0.023114889760310516
chr2L	75305	0.0029018456974175305
chr2L	75342	0.027151440357903074
chr2L	75359	0.009485492857016942
chr2L	75397	0.05803303105836666
chr2L	75456	0.1042219995998303
chr2L	75493	0.09757334233724665
chr2L	75532	0.03791945788549101
chr2L	75573	0.05539295388732253
chr2L	75611	0.0033077871442210713
chr2L	75652	-0.061186311203423806
chr2L	75670	-0.09100176023830503
chr2L	75710	-0.05106329557304373
chr2L	75766	-0.0502822997197662
chr2L	75803	-0.037720286226725304
chr2L	75844	-0.06741863830561397
chr2L	75884	-0.09944347947389834
chr2L	75919	-0.06298598105491487
chr2L	75956	-0.06310080022589097
chr2L	75993	-0.12277176653185146
chr2L	76032	-0.13772978886339757
chr2L	76074	-0.18188536916248085
chr2L	76113	-0.23400715045869588
chr2L	76151	-0.2396515749766903
chr2L	76192	-0.18315648480487154
chr2L	76229	-0.16263890844629417
chr2L	76270	-0.12798590989147124
chr2L	76305	-0.051124383299135504
chr2L	76343	-0.00756116889117268
chr2L	76382	-0.02500807012896805
chr2L	76420	-0.050127800616999355
chr2L	76462	-0.038100463676998216
chr2L	76503	0.04589434990497079
chr2L	76541	0.08887298163754612
chr2L	76580	0.07337518786232765
chr2L	76620	0.07431380149867586
chr2L	76658	0.14260085049815963
chr2L	76697	0.2149843681965977
chr2L	76735	0.20937368605499007
chr2L	76774	0.20937368605499007
chr2L	76812	0.19201528655402408
chr2L	76851	0.16163009185812147
chr2L	76888	0.09417294523202505
chr2L	76925	0.053476280627334144
chr2L	76964	0.0042891764445122625
chr2L	77003	0.004423799576523221
chr2L	77042	0.018846255007224557
chr2L	77082	-0.0036193741250056515
chr2L	77122	-0.013675516031781262
chr2L	77161	-0.06178710156130709
chr2L	77199	-0.07240735930947502
chr2L	77237	-0.016796760710835617
chr2L	77279	-0.005461149447044219
chr2L	77316	-0.020229205995717335
chr2L	77354	-0.02651432489136738
chr2L	77393	0.03205746912737588
chr2L	77431	0.11530259038815883
chr2L	77472	0.20669376679383386
chr2L	77509	0.2512923457667625
chr2L	77548	0.287455121565497
chr2L	77589	0.32811512596015124
chr2L	77630	0.3991447434812265
chr2L	77668	0.3948855306317481
chr2L	77707	0.4496219882884733
chr2L	77746	0.4675773934807626
chr2L	77785	0.41189638858172195
chr2L	77823	0.4506988484005043
chr2L	77861	0.45949419176386636
chr2L	77903	0.4046581632920824
chr2L	77942	0.4274399067870721
chr2L	77981	0.44860350254024906
chr2L	78020	0.39068324719376873
chr2L	78060	0.2986191544309281
chr2L	78099	0.22653436232346352
chr2L	78138	0.11192328868191831
chr2L	78180	0.05047037778506495
chr2L	78219	0.026763378473683493
chr2L	78259	-0.02780955701685007
chr2L	78298	-0.14779476185849336
chr2L	78338	-0.1886227507853288
chr2L	78377	-0.3138559093001997
chr2L	78417	-0.38903339798501996
chr2L	78458	-0.37042932135016404
chr2L	78498	-0.46542469924582053
chr2L	78535	-0.5009306811802577
chr2L	78574	-0.5452992508481213
chr2L	78613	-0.5650314376605619
chr2L	78651	-0.5650314376605619
chr2L	78689	-0.4798329914937456
chr2L	78728	-0.37177244484766614
chr2L	78768	-0.31118435802531325
chr2L	78809	-0.19000318371761077
chr2L	78848	-0.11116502657017056
chr2L	78885	-0.022934666740971762
chr2L	78925	0.07175934172451814
chr2L	78964	0.22077562906492212
chr2L	79003	0.26831608079081665
chr2L	79042	0.352258748262335
chr2L	79082	0.4308330318310982
chr2L	79122	0.4177733333358221
chr2L	79158	0.4177733333358221
chr2L	79197	0.3726887484722177
chr2L	79238	0.411325990546925
chr2L	79280	0.3802657236390365
chr2L	79319	0.23352674096015444
chr2L	79358	0.0935340957245741
chr2L	79397	-0.0037673862603921173
chr2L	79437	-0.08922001229493487
chr2L	79478	-0.18500029421271555
chr2L	79515	-0.3332981690816398
chr2L	79554	-0.4090287807856046
chr2L	79593	-0.5010269158721222
chr2L	79632	-0.5755138702542352
chr2L	79670	-0.6573493060674879
chr2L	79747	-0.7293100116576239
chr2L	79786	-0.7168029165798987
chr2L	79825	-0.6800111842455777
chr2L	79866	-0.6533458093813517
chr2L	79907	-0.6355604925303119
chr2L	79948	-0.5955249763088527
chr2L	79985	-0.47882932440330733
chr2L	80045	-0.34745292585198706
chr2L	80064	-0.3129338346369179
chr2L	80105	-0.2500624194201038
chr2L	80144	-0.19221840488471992
chr2L	80182	-0.10623564525004506
chr2L	80220	-0.12506680385144778
chr2L	80256	-0.04184825354386211
chr2L	80296	0.05752597507111298
chr2L	80355	0.1688216896855301
chr2L	80373	0.17153319173316703
chr2L	80413	0.23513603167173833
chr2L	80455	0.26947954604867325
chr2L	80493	0.2830345691844972
chr2L	80530	0.26144065124861016
chr2L	80570	0.2916387004091197
chr2L	80608	0.27674484578557024
chr2L	80649	0.3162019536542344
chr2L	80687	0.3324087814829684
chr2L	80727	0.31960731084196176
chr2L	80770	0.3523287212021623
chr2L	80809	0.33961865663832497
chr2L	80847	0.38935678121767625
chr2L	80883	0.4839469859366359
chr2L	80922	0.5115538266646111
chr2L	80960	0.5038321916500066
chr2L	80995	0.47869443943868545
chr2L	81033	0.533310035425255
chr2L	81074	0.49766953446404416
chr2L	81114	0.4942281295462554
chr2L	81134	0.4893854763662751
chr2L	81193	0.5880087950157981
chr2L	81234	0.5473423202885564
chr2L	81277	0.5328454624397844
chr2L	81314	0.5191242378101588
chr2L	81357	0.49011647026671123
chr2L	81399	0.5470384755910932
chr2L	81442	0.5478179940681701
chr2L	81464	0.533087395020417
chr2L	81560	0.4423134975204497
chr2L	81597	0.4535337699599688
chr2L	81634	0.4631983787292434
chr2L	81672	0.5042355678065171
chr2L	81708	0.4879934844991171
chr2L	81748	0.5398959005108088
chr2L	81788	0.5811247939890427
chr2L	81849	0.6024448161154885
chr2L	81867	0.5814651708283991
chr2L	81909	0.6240295121334821
chr2L	81946	0.6520446901153488
chr2L	81989	0.6176030418584073
chr2L	82029	0.5998006938759136
chr2L	82072	0.5272085470933131
chr2L	82111	0.4575226688917793
chr2L	82172	0.4301761433873897
chr2L	82189	0.39561526866981644
chr2L	82228	0.33575702687690423
chr2L	82266	0.23871297625983257
chr2L	82316	0.18950338806446462
chr2L	82350	0.09190640147645102
chr2L	82389	0.03404613154732328
chr2L	82426	-0.05651831392563285
chr2L	82464	-0.1801714525676393
chr2L	82500	-0.2696291701653065
chr2L	82543	-0.2864741440073447
chr2L	82580	-0.3485555006897253
chr2L	82618	-0.4046889242187262
chr2L	82639	-0.43122389471993805
chr2L	82697	-0.444363215388164
chr2L	82736	-0.4260483581873335
chr2L	82776	-0.48752580807429763
chr2L	82813	-0.5635718405207828
chr2L	82853	-0.6495572078349461
chr2L	82891	-0.6698255052783
chr2L	82943	-0.7006005275829149
chr2L	82965	-0.7041895254781598
chr2L	83021	-0.7258724773465189
chr2L	83056	-0.7408883993715236
chr2L	83093	-0.7764704174743537
chr2L	83130	-0.8112723971133025
chr2L	83173	-0.7832504425728727
chr2L	83212	-0.8671504772990173
chr2L	83249	-0.9247014113659442
chr2L	83289	-0.9170474528515449
chr2L	83323	-0.9282778046886274
chr2L	83362	-0.9817534928972754
chr2L	83402	-1.010666245537628
chr2L	83443	-0.977557655412834
chr2L	83482	-0.9868552686275658
chr2L	83522	-1.0061510085974525
chr2L	83565	-1.046292865009399
chr2L	83605	-1.0697168509204804
chr2L	83644	-1.0660231972488843
chr2L	83683	-1.1113607352554684
chr2L	83721	-1.1218530510537041
chr2L	83759	-1.0843900037516105
chr2L	83799	-1.1060695534615475
chr2L	83840	-1.1743375009878367
chr2L	83881	-1.0921451617082625
chr2L	83919	-0.9921727556671384
chr2L	83954	-0.9414617233059551
chr2L	83991	-0.8520826941148759
chr2L	84029	-0.7988317272755645
chr2L	84076	-0.7068971695667376
chr2L	84114	-0.6373413484894985
chr2L	84155	-0.5308041771444856
chr2L	84195	-0.43623320099718477
chr2L	84234	-0.32837464963366075
chr2L	84273	-0.24133672399829773
chr2L	84313	-0.1701254062494691
chr2L	84354	-0.07919610611906537
chr2L	84393	-0.04880414930391457
chr2L	84431	-0.021390782562174356
chr2L	84473	0.016221488051760366
chr2L	84516	-0.017573301256574563
chr2L	84557	-0.04435503159157553
chr2L	84595	-0.09546231950479604
chr2L	84637	-0.12262998069491768
chr2L	84677	-0.20082018178719593
chr2L	84722	-0.2254991033460091
chr2L	84787	-0.20649150529815286
chr2L	84828	-0.2603952745065979
chr2L	84869	-0.2784320811364408
chr2L	84909	-0.3792656185426685
chr2L	84949	-0.4242374701059485
chr2L	84967	-0.42136512158670014
chr2L	85007	-0.46560922147342754
chr2L	85045	-0.43655108437716267
chr2L	85104	-0.4437863010937119
chr2L	85145	-0.49716893938975415
chr2L	85190	-0.4711603870781764
chr2L	85228	-0.46631093523765654
chr2L	85267	-0.45674895211775335
chr2L	85286	-0.5232400658106829
chr2L	85329	-0.5008345974208608
chr2L	85370	-0.38720216509850985
chr2L	85415	-0.32380870453380883
chr2L	85458	-0.40780033029060353
chr2L	85499	-0.3558036611286157
chr2L	85539	-0.3176212765068387
chr2L	85578	-0.24322304171010767
chr2L	85614	-0.18295428733530048
chr2L	85653	-0.13980849517702248
chr2L	85688	-0.10604953841698564
chr2L	85727	-0.11937394414890949
chr2L	85765	-0.11333112571581984
chr2L	85813	-0.038952561939153856
chr2L	85847	-0.055007477155477956
chr2L	85884	-0.001058929848733984
chr2L	85924	0.08629651335169447
chr2L	85965	0.15918912685175096
chr2L	86005	0.22470608744138107
chr2L	86047	0.2514479827030018
chr2L	86088	0.2684874547857702
chr2L	86128	0.2915680059753028
chr2L	86168	0.2713130912931411
chr2L	86205	0.2745728843968405
chr2L	86241	0.2749765484268449
chr2L	86280	0.2547831753057427
chr2L	86316	0.2376238547529552
chr2L	86355	0.22739986451792885
chr2L	86395	0.24560923202268803
chr2L	86440	0.16971497768586724
chr2L	86476	0.1362668235240197
chr2L	86512	0.07799704134713625
chr2L	86554	0.06375199845254945
chr2L	86593	-0.015596288572015145
chr2L	86634	-0.04264250057816928
chr2L	86675	-0.04797883267530049
chr2L	86713	-0.061791415062560875
chr2L	86751	-0.04720090176329202
chr2L	86790	-0.04366191675010753
chr2L	86828	0.004076310285304115
chr2L	86868	-0.044200614182121296
chr2L	86907	-0.015340982039091185
chr2L	86945	0.0519718512944071
chr2L	86981	0.10870628457894659
chr2L	87021	0.1292209857911722
chr2L	87061	0.1297097580940689
chr2L	87099	0.23838415668560872
chr2L	87135	0.27672305209891346
chr2L	87172	0.3368857705578179
chr2L	87211	0.32616345226725946
chr2L	87230	0.3275746702883247
chr2L	87269	0.37790558201860275
chr2L	87329	0.44504366019285413
chr2L	87367	0.49015236982521054
chr2L	87406	0.49120307934338875
chr2L	87443	0.5283211873461003
chr2L	87486	0.5174394565913374
chr2L	87527	0.5174394565913374
chr2L	87546	0.5028167858396226
chr2L	87585	0.4672624144676158
chr2L	87643	0.39894257163533353
chr2L	87681	0.37810386103318117
chr2L	87720	0.3999363524806535
chr2L	87755	0.4085863074817746
chr2L	87792	0.3673333565665147
chr2L	87830	0.3913797376377665
chr2L	87867	0.3567534923196096
chr2L	87902	0.31708893103957003
chr2L	87942	0.28355359251199574
chr2L	87960	0.25909043408220633
chr2L	87999	0.19001551960118668
chr2L	88038	0.10639824004477194
chr2L	88099	0.024878701917099615
chr2L	88139	-0.0029133066395170106
chr2L	88179	-0.01855940698580524
chr2L	88218	-0.03221390167489802
chr2L	88256	0.004771041257338382
chr2L	88277	0.016970415380300807
chr2L	88318	0.027911630035820534
chr2L	88359	0.042208886790292444
chr2L	88416	-0.062465650032598144
chr2L	88454	-0.08056100826750576
chr2L	88491	-0.1366443107284222
chr2L	88530	-0.1285211513970909
chr2L	88569	-0.11486838690557939
chr2L	88607	-0.11392706495555267
chr2L	88644	-0.1267573370600134
chr2L	88683	-0.14752055447222853
chr2L	88724	-0.1263254179440946
chr2L	88764	-0.17551034565877963
chr2L	88805	-0.17903402005666347
chr2L	88843	-0.1355371620044495
chr2L	88882	-0.10252261089665152
chr2L	88920	-0.1263199984637886
chr2L	88961	-0.10313474342811031
chr2L	89002	-0.08041409475460852
chr2L	89041	-0.036509110758443694
chr2L	89081	0.04617613783762599
chr2L	89121	0.12286744792736055
chr2L	89162	0.2135797308845037
chr2L	89201	0.2762948718409873
chr2L	89244	0.3551255485969422
chr2L	89280	0.42481332206761746
chr2L	89320	0.503313114877204
chr2L	89361	0.6029261264242539
chr2L	89401	0.6548619358194294
chr2L	89441	0.6733964114575656
chr2L	89479	0.710360877398079
chr2L	89522	0.7199410778251127
chr2L	89560	0.6787184757524612
chr2L	89597	0.7026137051701954
chr2L	89634	0.7345739088056197
chr2L	89672	0.688808699694024
chr2L	89710	0.6696579520532884
chr2L	89751	0.6470072581938937
chr2L	89789	0.6887909985628263
chr2L	89827	0.6318025314260224
chr2L	89869	0.6290192080236954
chr2L	89908	0.5556663781284378
chr2L	89947	0.4980427461459682
chr2L	89988	0.4611251739277114
chr2L	90027	0.4185208862120373
chr2L	90067	0.38514729669934045
chr2L	90106	0.35866797099875236
chr2L	90145	0.2817097406366555
chr2L	90185	0.18933070389196954
chr2L	90223	0.1332744523250791
chr2L	90261	0.05686451635449442
chr2L	90302	-0.022861697067768638
chr2L	90341	-0.04532533447385863
chr2L	90381	-0.10303218119200709
chr2L	90419	-0.17734739501778124
chr2L	90458	-0.25206204751884115
chr2L	90498	-0.2947727066592496
chr2L	90537	-0.30667777890929154
chr2L	90577	-0.3280259059257738
chr2L	90618	-0.4187971100521624
chr2L	90660	-0.5103173433085808
chr2L	90699	-0.5304890759441022
chr2L	90736	-0.5693089192838358
chr2L	90773	-0.5922787654076119
chr2L	90812	-0.5161257168491685
chr2L	90852	-0.4447872118092422
chr2L	90892	-0.3743710928880978
chr2L	90933	-0.33223589097530865
chr2L	90973	-0.3092973102734017
chr2L	91013	-0.31674325731861125
chr2L	91051	-0.28528374848972565
chr2L	91092	-0.25129913870896925
chr2L	91130	-0.22397444798648045
chr2L	91172	-0.19646053316201542
chr2L	91212	-0.22687296288421224
chr2L	91252	-0.2292941376905426
chr2L	91292	-0.13951749745287798
chr2L	91331	-0.08243453352231178
chr2L	91368	-0.04750602152427567
chr2L	91406	0.05267578925163067
chr2L	91444	0.10996327662610822
chr2L	91484	0.1262996581645071
chr2L	91523	0.14422035816918383
chr2L	91561	0.1527960605957179
chr2L	91599	0.15206375785231235
chr2L	91640	0.14904144286593943
chr2L	91679	0.2034060432616433
chr2L	91717	0.175305768036152
chr2L	91755	0.14434585834434935
chr2L	91797	0.16774778068228807
chr2L	91838	0.1603197899830172
chr2L	91875	0.21805940622347375
chr2L	91911	0.2628712490017942
chr2L	91949	0.29355860892385305
chr2L	91989	0.33513232040388613
chr2L	92028	0.30885954313262903
chr2L	92069	0.2658883098778572
chr2L	92107	0.22039077388838474
chr2L	92146	0.17773148524077698
chr2L	92185	0.19040100096819318
chr2L	92222	0.15762799331154323
chr2L	92261	0.11184857483796869
chr2L	92300	0.10647445781395319
chr2L	92337	0.07988018467670623
chr2L	92376	0.12970040572608751
chr2L	92417	0.1728578103714136
chr2L	92459	0.1283096958794589
chr2L	92495	0.1538449539987043
chr2L	92531	0.13383487333628175
chr2L	92567	0.148909756676953
chr2L	92607	0.11350866604860729
chr2L	92648	0.1478399246120724
chr2L	92687	0.15594545608972765
chr2L	92725	0.15382448063036935
chr2L	92743	0.10349108950850716
chr2L	92783	0.18634344156234073
chr2L	92840	0.2725642186533424
chr2L	92877	0.2994033689797025
chr2L	92914	0.401827010027946
chr2L	92955	0.4239207203081883
chr2L	92995	0.4279940054361814
chr2L	93034	0.40215379010219915
chr2L	93054	0.4489259990751302
chr2L	93095	0.48313774756456884
chr2L	93150	0.5714142699140052
chr2L	93187	0.584978573210334
chr2L	93226	0.5713345354871253
chr2L	93265	0.5812657528606859
chr2L	93302	0.57880865591463
chr2L	93341	0.5921362227766168
chr2L	93381	0.5896690120225769
chr2L	93420	0.6161233022135916
chr2L	93458	0.571255071826533
chr2L	93496	0.5886556880967003
chr2L	93541	0.5887839022522213
chr2L	93581	0.5864227718125795
chr2L	93620	0.601042171126031
chr2L	93655	0.6597555068157441
chr2L	93697	0.6231724025868173
chr2L	93740	0.5211752724412445
chr2L	93779	0.5077895933782455
chr2L	93816	0.47638211912866046
chr2L	93855	0.46545961037733175
chr2L	93892	0.4688539557695525
chr2L	93930	0.4395875634839656
chr2L	93971	0.42087492679864835
chr2L	94015	0.38917168987972084
chr2L	94054	0.41992137963235204
chr2L	94092	0.40657702313213306
chr2L	94130	0.3790061623230941
chr2L	94179	0.32759318430785356
chr2L	94218	0.3445773867901806
chr2L	94258	0.30089637185558404
chr2L	94296	0.28862423834470635
chr2L	94337	0.2556682754780811
chr2L	94379	0.30198475176497813
chr2L	94416	0.3640866062997833
chr2L	94451	0.382329607456353
chr2L	94489	0.38643943724546365
[truncated: 998,000+ more rows]
